# Supplementary material for: Transmission modes affect the population structure of potato virus Y in potato
Source: PLoS Pathog. 2020 Jun 23;16(6):e1008608. doi: 10.1371/journal.ppat.1008608 (PMC7347233; doi:10.1371/journal.ppat.1008608)
Supplement: S1 Table — (XLSX) [file ppat.1008608.s001.xlsx]

## Sheet: Supplemental_Table_1
Da Silva et al. Transmission modes affect the population structure of potato virus Y in potato
S1 Table. List of primer sequences used for amplification of different PVY strains.
Strain	Primer ID	Sequence	Primer Pair	Amplicon Size	Overlap Size
O	OF1	5'-CGA TCA ATT TCA GAT CCT CA-3'	OF1+OR1	2618
O	OR1	5'-CAT CGC ACG TAG CAT CAA-3'			200
O	OF2	5'-CTG GCA TAC TGA TGG CTA-3'	OF2+OR2	2369
O	OR2	5'-GGG CAA CGA AAT TCT GGA TAA AG-3'			118
O	OF3	5'-CTT GCC AGT AAT GAC AGG AGG CG-3'	OF3+OR3	1684
O	OR3	5'-CCC TAC CTT TAA TTG GCA GAA-3'			125
O	OF4	5'-CAT ACA TAA TAG CGA ATC AC-3'	OF4+OR4	1717
O	OR4	5'-GTC AAG AAT GCC CTC TTT ATC CG-3'			131
O	OF5	5'-GTC CTT GCC ATG CAC TAT GCT-3'	OF5+O3UTR	1514
O	O3UTR	5'-CTG CCA CCT CTA TCT ATT AGT A-3'
N	N5UTR	5'-CTC GTA AAT TGC AGA AGG TCA TC-3'	N5UTR+NR1	2480
N	NR1	5'-CCA CAA CTT CAC CGC TAA CT-3'			386
N	NF2	5'-GTC GAT CAC GAA ACG CAG ACA T-3'	NF2+NR2	3775
N	NR2	5'-CTT GCG GAC ATC ACT AAA GCG-3'			327
N	NF3.1	5'-TGT GTC TCA CCA GGG CAA GA-3'	NF3.1+NR3	2998
N	NR3	5'-GCA CAG TAT GAG TTC CAG ATG-3'			1446
N	NF4	5'-GTT GGA ATA GTA GAC TGT GAT GCT-3'	NF4+N3UTR	2133
N	N3UTR	5'-CGG AAA GAC ACT ACA ATC-3'
N-Wi	MN5UTR	5'-ACT CAA CAA GTA ATT TCA TCA-3'	MN5UTR+MNR1	2141
N-Wi	MNR1	5'-ATG GCA TGT CTG CGT TTC GTG-3'			164
N-Wi	MNF2	5'-GAT TTC ACT AAG AAG GTT CGT-3'	MNF2+MNR2	1943
N-Wi	MNR2	5'-CAT ACG CAG TGT TGG CTT CTT G-3'			76
N-Wi	MNF3	5'-CAA CGC GAC CAC TAG CGG AG-3'	MNF3+MNR3	2848
N-Wi	MNR3	5'-ATC TTC ATC GAA GGC TGA GT-3'			122
N-Wi	MNF4	5'-ATT CTG GAA GCA TTG GAT TGA AAC-3'	MNF4+MNR4	2034
N-Wi	MNR4	5'-TTT GGA CGT GAT AGC CTT GAT-3'			321
N-Wi	MNF5	5'-AAC AAT AGC GCA GGA AGG GAA G-3'	MNF5+MN3UTR	1122
N-Wi	MN3UTR	5'-AAA AGA TAG AGT CAC CAC AAT GA-3'
