# Supplementary material for: Transmission modes affect the population structure of potato virus Y in potato
Source: PLoS Pathog. 2020 Jun 23;16(6):e1008608. doi: 10.1371/journal.ppat.1008608 (PMC7347233; doi:10.1371/journal.ppat.1008608)
Supplement: S2 Table — (XLSX) [file ppat.1008608.s002.xlsx]

## Sheet: Sheet1
Da Silva et al. Transmission modes affect the population structure of potato virus Y in potato
S2 Table. Detailed information about analyzed samples.
Sample designation	PVY strain	Experiment replicate number	Transmission mode	Transmission passage	Organ	BioSample accession number
O_founding	O	NA	NA	NA	leaf	SAMN13873246
O3_source_leaf	O	3	NA	NA	leaf	SAMN13873247
O3_source_tuber	O	3	NA	NA	tuber	SAMN13873250
O3_AT1_leaf	O	3	AT	1	leaf	SAMN13873253
O3_AT1_tuber	O	3	AT	1	tuber	SAMN13873265
O3_AT2_leaf	O	3	AT	2	leaf	SAMN13873256
O3_AT2_tuber	O	3	AT	2	tuber	SAMN13873268
O3_AT3_leaf	O	3	AT	3	leaf	SAMN13873259
O3_AT3_tuber	O	3	AT	3	tuber	SAMN13873271
O3_AT5_leaf	O	3	AT	5	leaf	SAMN13873262
O3_MI1_leaf	O	3	MI	1	leaf	SAMN13873274
O3_MI1_tuber	O	3	MI	1	tuber	SAMN13873286
O3_MI2_leaf	O	3	MI	2	leaf	SAMN13873277
O3_MI2_tuber	O	3	MI	2	tuber	SAMN13873289
O3_MI3_leaf	O	3	MI	3	leaf	SAMN13873280
O3_MI3_tuber	O	3	MI	3	tuber	SAMN13873292
O3_MI5_leaf	O	3	MI	5	leaf	SAMN13873283
O3_IT1_leaf	O	3	IT	1	leaf	SAMN13873295
O3_IT1_tuber	O	3	IT	1	tuber	SAMN13873301
O3_IT2_leaf	O	3	IT	2	leaf	SAMN13873298
O3_IT2_tuber	O	3	IT	2	tuber	SAMN13873304
O4_source_leaf	O	4	NA	NA	leaf	SAMN13873248
O4_source_tuber	O	4	NA	NA	tuber	SAMN13873251
O4_AT1_leaf	O	4	AT	1	leaf	SAMN13873254
O4_AT1_tuber	O	4	AT	1	tuber	SAMN13873266
O4_AT2_leaf	O	4	AT	2	leaf	SAMN13873257
O4_AT2_tuber	O	4	AT	2	tuber	SAMN13873269
O4_AT3_leaf	O	4	AT	3	leaf	SAMN13873260
O4_AT3_tuber	O	4	AT	3	tuber	SAMN13873272
O4_AT5_leaf	O	4	AT	5	leaf	SAMN13873263
O4_MI1_leaf	O	4	MI	1	leaf	SAMN13873275
O4_MI1_tuber	O	4	MI	1	tuber	SAMN13873287
O4_MI2_leaf	O	4	MI	2	leaf	SAMN13873278
O4_MI2_tuber	O	4	MI	2	tuber	SAMN13873290
O4_MI3_leaf	O	4	MI	3	leaf	SAMN13873281
O4_MI3_tuber	O	4	MI	3	tuber	SAMN13873293
O4_MI5_leaf	O	4	MI	5	leaf	SAMN13873284
O4_IT1_leaf	O	4	IT	1	leaf	SAMN13873296
O4_IT1_tuber	O	4	IT	1	tuber	SAMN13873302
O4_IT2_leaf	O	4	IT	2	leaf	SAMN13873299
O4_IT2_tuber	O	4	IT	2	tuber	SAMN13873305
O5_source_leaf	O	5	NA	NA	leaf	SAMN13873249
O5_source_tuber	O	5	NA	NA	tuber	SAMN13873252
O5_AT1_leaf	O	5	AT	1	leaf	SAMN13873255
O5_AT1_tuber	O	5	AT	1	tuber	SAMN13873267
O5_AT2_leaf	O	5	AT	2	leaf	SAMN13873258
O5_AT2_tuber	O	5	AT	2	tuber	SAMN13873270
O5_AT3_leaf	O	5	AT	3	leaf	SAMN13873261
O5_AT3_tuber	O	5	AT	3	tuber	SAMN13873273
O5_AT5_leaf	O	5	AT	5	leaf	SAMN13873264
O5_MI1_leaf	O	5	MI	1	leaf	SAMN13873276
O5_MI1_tuber	O	5	MI	1	tuber	SAMN13873288
O5_MI2_leaf	O	5	MI	2	leaf	SAMN13873279
O5_MI2_tuber	O	5	MI	2	tuber	SAMN13873291
O5_MI3_leaf	O	5	MI	3	leaf	SAMN13873282
O5_MI3_tuber	O	5	MI	3	tuber	SAMN13873294
O5_MI5_leaf	O	5	MI	5	leaf	SAMN13873285
O5_IT1_leaf	O	5	IT	1	leaf	SAMN13873297
O5_IT1_tuber	O	5	IT	1	tuber	SAMN13873303
O5_IT2_leaf	O	5	IT	2	leaf	SAMN13873300
O5_IT2_tuber	O	5	IT	2	tuber	SAMN13873306
N_founding	N	NA	NA	NA	leaf	SAMN13873185
N3_source_leaf	N	3	NA	NA	leaf	SAMN13873186
N3_source_tuber	N	3	NA	NA	tuber	SAMN13873189
N3_AT1_leaf	N	3	AT	1	leaf	SAMN13873192
N3_AT1_tuber	N	3	AT	1	tuber	SAMN13873204
N3_AT2_leaf	N	3	AT	2	leaf	SAMN13873195
N3_AT2_tuber	N	3	AT	2	tuber	SAMN13873207
N3_AT3_leaf	N	3	AT	3	leaf	SAMN13873198
N3_AT3_tuber	N	3	AT	3	tuber	SAMN13873210
N3_AT5_leaf	N	3	AT	5	leaf	SAMN13873201
N3_MI1_leaf	N	3	MI	1	leaf	SAMN13873213
N3_MI1_tuber	N	3	MI	1	tuber	SAMN13873225
N3_MI2_leaf	N	3	MI	2	leaf	SAMN13873216
N3_MI2_tuber	N	3	MI	2	tuber	SAMN13873228
N3_MI3_leaf	N	3	MI	3	leaf	SAMN13873219
N3_MI3_tuber	N	3	MI	3	tuber	SAMN13873231
N3_MI5_leaf	N	3	MI	5	leaf	SAMN13873222
N3_IT1_leaf	N	3	IT	1	leaf	SAMN13873234
N3_IT1_tuber	N	3	IT	1	tuber	SAMN13873240
N3_IT2_leaf	N	3	IT	2	leaf	SAMN13873237
N3_IT2_tuber	N	3	IT	2	tuber	SAMN13873243
N4_source_leaf	N	4	NA	NA	leaf	SAMN13873187
N4_source_tuber	N	4	NA	NA	tuber	SAMN13873190
N4_AT1_leaf	N	4	AT	1	leaf	SAMN13873193
N4_AT1_tuber	N	4	AT	1	tuber	SAMN13873205
N4_AT2_leaf	N	4	AT	2	leaf	SAMN13873196
N4_AT2_tuber	N	4	AT	2	tuber	SAMN13873208
N4_AT3_leaf	N	4	AT	3	leaf	SAMN13873199
N4_AT3_tuber	N	4	AT	3	tuber	SAMN13873211
N4_AT5_leaf	N	4	AT	5	leaf	SAMN13873202
N4_MI1_leaf	N	4	MI	1	leaf	SAMN13873214
N4_MI1_tuber	N	4	MI	1	tuber	SAMN13873226
N4_MI2_leaf	N	4	MI	2	leaf	SAMN13873217
N4_MI2_tuber	N	4	MI	2	tuber	SAMN13873229
N4_MI3_leaf	N	4	MI	3	leaf	SAMN13873220
N4_MI3_tuber	N	4	MI	3	tuber	SAMN13873232
N4_MI5_leaf	N	4	MI	5	leaf	SAMN13873223
N4_IT1_leaf	N	4	IT	1	leaf	SAMN13873235
N4_IT1_tuber	N	4	IT	1	tuber	SAMN13873241
N4_IT2_leaf	N	4	IT	2	leaf	SAMN13873238
N4_IT2_tuber	N	4	IT	2	tuber	SAMN13873244
N5_source_leaf	N	5	NA	NA	leaf	SAMN13873188
N5_source_tuber	N	5	NA	NA	tuber	SAMN13873191
N5_AT1_leaf	N	5	AT	1	leaf	SAMN13873194
N5_AT1_tuber	N	5	AT	1	tuber	SAMN13873206
N5_AT2_leaf	N	5	AT	2	leaf	SAMN13873197
N5_AT2_tuber	N	5	AT	2	tuber	SAMN13873209
N5_AT3_leaf	N	5	AT	3	leaf	SAMN13873200
N5_AT3_tuber	N	5	AT	3	tuber	SAMN13873212
N5_AT5_leaf	N	5	AT	5	leaf	SAMN13873203
N5_MI1_leaf	N	5	MI	1	leaf	SAMN13873215
N5_MI1_tuber	N	5	MI	1	tuber	SAMN13873227
N5_MI2_leaf	N	5	MI	2	leaf	SAMN13873218
N5_MI2_tuber	N	5	MI	2	tuber	SAMN13873230
N5_MI3_leaf	N	5	MI	3	leaf	SAMN13873221
N5_MI3_tuber	N	5	MI	3	tuber	SAMN13873233
N5_MI5_leaf	N	5	MI	5	leaf	SAMN13873224
N5_IT1_leaf	N	5	IT	1	leaf	SAMN13873236
N5_IT1_tuber	N	5	IT	1	tuber	SAMN13873242
N5_IT2_leaf	N	5	IT	2	leaf	SAMN13873239
N5_IT2_tuber	N	5	IT	2	tuber	SAMN13873245
N-Wi_founding	N-Wi	NA	NA	NA	leaf	SAMN13873307
N-Wi3_source_leaf	N-Wi	3	NA	NA	leaf	SAMN13873308
N-Wi3_source_tuber	N-Wi	3	NA	NA	tuber	SAMN13873311
N-Wi3_AT1_leaf	N-Wi	3	AT	1	leaf	SAMN13873314
N-Wi3_AT1_tuber	N-Wi	3	AT	1	tuber	SAMN13873326
N-Wi3_AT2_leaf	N-Wi	3	AT	2	leaf	SAMN13873317
N-Wi3_AT2_tuber	N-Wi	3	AT	2	tuber	SAMN13873329
N-Wi3_AT3_leaf	N-Wi	3	AT	3	leaf	SAMN13873320
N-Wi3_AT3_tuber	N-Wi	3	AT	3	tuber	SAMN13873332
N-Wi3_AT5_leaf	N-Wi	3	AT	5	leaf	SAMN13873323
N-Wi3_MI1_leaf	N-Wi	3	MI	1	leaf	SAMN13873335
N-Wi3_MI1_tuber	N-Wi	3	MI	1	tuber	SAMN13873347
N-Wi3_MI2_leaf	N-Wi	3	MI	2	leaf	SAMN13873338
N-Wi3_MI2_tuber	N-Wi	3	MI	2	tuber	SAMN13873350
N-Wi3_MI3_leaf	N-Wi	3	MI	3	leaf	SAMN13873341
N-Wi3_MI3_tuber	N-Wi	3	MI	3	tuber	SAMN13873353
N-Wi3_MI5_leaf	N-Wi	3	MI	5	leaf	SAMN13873344
N-Wi3_IT1_leaf	N-Wi	3	IT	1	leaf	SAMN13873356
N-Wi3_IT1_tuber	N-Wi	3	IT	1	tuber	SAMN13873362
N-Wi3_IT2_leaf	N-Wi	3	IT	2	leaf	SAMN13873359
N-Wi3_IT2_tuber	N-Wi	3	IT	2	tuber	SAMN13873365
N-Wi4_source_leaf	N-Wi	4	NA	NA	leaf	SAMN13873309
N-Wi4_source_tuber	N-Wi	4	NA	NA	tuber	SAMN13873312
N-Wi4_AT1_leaf	N-Wi	4	AT	1	leaf	SAMN13873315
N-Wi4_AT1_tuber	N-Wi	4	AT	1	tuber	SAMN13873327
N-Wi4_AT2_leaf	N-Wi	4	AT	2	leaf	SAMN13873318
N-Wi4_AT2_tuber	N-Wi	4	AT	2	tuber	SAMN13873330
N-Wi4_AT3_leaf	N-Wi	4	AT	3	leaf	SAMN13873321
N-Wi4_AT3_tuber	N-Wi	4	AT	3	tuber	SAMN13873333
N-Wi4_AT5_leaf	N-Wi	4	AT	5	leaf	SAMN13873324
N-Wi4_MI1_leaf	N-Wi	4	MI	1	leaf	SAMN13873336
N-Wi4_MI1_tuber	N-Wi	4	MI	1	tuber	SAMN13873348
N-Wi4_MI2_leaf	N-Wi	4	MI	2	leaf	SAMN13873339
N-Wi4_MI2_tuber	N-Wi	4	MI	2	tuber	SAMN13873351
N-Wi4_MI3_leaf	N-Wi	4	MI	3	leaf	SAMN13873342
N-Wi4_MI3_tuber	N-Wi	4	MI	3	tuber	SAMN13873355
N-Wi4_MI5_leaf	N-Wi	4	MI	5	leaf	SAMN13873345
N-Wi4_IT1_leaf	N-Wi	4	IT	1	leaf	SAMN13873357
N-Wi4_IT1_tuber	N-Wi	4	IT	1	tuber	SAMN13873363
N-Wi4_IT2_leaf	N-Wi	4	IT	2	leaf	SAMN13873360
N-Wi4_IT2_tuber	N-Wi	4	IT	2	tuber	SAMN13873366
N-Wi5_source_leaf	N-Wi	5	NA	NA	leaf	SAMN13873310
N-Wi5_source_tuber	N-Wi	5	NA	NA	tuber	SAMN13873313
N-Wi5_AT1_leaf	N-Wi	5	AT	1	leaf	SAMN13873316
N-Wi5_AT1_tuber	N-Wi	5	AT	1	tuber	SAMN13873328
N-Wi5_AT2_leaf	N-Wi	5	AT	2	leaf	SAMN13873319
N-Wi5_AT2_tuber	N-Wi	5	AT	2	tuber	SAMN13873331
N-Wi5_AT3_leaf	N-Wi	5	AT	3	leaf	SAMN13873322
N-Wi5_AT3_tuber	N-Wi	5	AT	3	tuber	SAMN13873334
N-Wi5_AT5_leaf	N-Wi	5	AT	5	leaf	SAMN13873325
N-Wi5_MI1_leaf	N-Wi	5	MI	1	leaf	SAMN13873337
N-Wi5_MI1_tuber	N-Wi	5	MI	1	tuber	SAMN13873349
N-Wi5_MI2_leaf	N-Wi	5	MI	2	leaf	SAMN13873340
N-Wi5_MI2_tuber	N-Wi	5	MI	2	tuber	SAMN13873352
N-Wi5_MI3_leaf	N-Wi	5	MI	3	leaf	SAMN13873343
N-Wi5_MI3_tuber	N-Wi	5	MI	3	tuber	SAMN13873354
N-Wi5_MI5_leaf	N-Wi	5	MI	5	leaf	SAMN13873346
N-Wi5_IT1_leaf	N-Wi	5	IT	1	leaf	SAMN13873358
N-Wi5_IT1_tuber	N-Wi	5	IT	1	tuber	SAMN13873364
N-Wi5_IT2_leaf	N-Wi	5	IT	2	leaf	SAMN13873361
N-Wi5_IT2_tuber	N-Wi	5	IT	2	tuber	SAMN13873367
