# Supplementary material for: Transmission modes affect the population structure of potato virus Y in potato
Source: PLoS Pathog. 2020 Jun 23;16(6):e1008608. doi: 10.1371/journal.ppat.1008608 (PMC7347233; doi:10.1371/journal.ppat.1008608)
Supplement: S3 Table — Results of post-hoc pairwise comparisons of estimated marginal means for groups defined by factors STRAIN, TRANSMISSION MODE, PASSAGE and TRANSMISSION MODE×PASSAGE. (XLSX) [file ppat.1008608.s003.xlsx]

## Sheet: Sheet1
Da Silva et al. Transmission modes affect the population structure of potato virus Y in potato
S3 Table. Results of the statistical tests for π data for PVY populations in leaves. Results of post-hoc pairwise comparisons of estimated marginal means for groups defined by factors STRAIN, TRANSMISSION MODE, PASSAGE and TRANSMISSION MODExPASSAGE.
Estimated Marginal Means: PVY strain
Estimates
PVY strain	Mean	Std. Error	95% Wald Confidence Interval
			Lower	Upper
N	0.000194665	1.1144e-05	0.000172823	0.000216507
N-Wi	0.000159619	1.62451e-05	0.00012778	0.000191459
O	0.000171768	1.15991e-05	0.000149034	0.000194502
Pairwise Comparisons
(I) PVY strain		Mean Difference (I-J)	Std. Error	df	Bonferroni Sig.	95% Wald Confidence Interval for Difference
						Lower	Upper
N	N-Wi	3.50458e-05	1.97001e-05	1	0.225733	-1.21157e-05	8.22074e-05
	O	2.28975e-05	1.6085e-05	1	0.463747	-1.56097e-05	6.14048e-05
N-Wi	N	-3.50458e-05	1.97001e-05	1	0.225733	-8.22074e-05	1.21157e-05
	O	-1.21483e-05	1.9961e-05	1	1	-5.99345e-05	3.56379e-05
O	N	-2.28975e-05	1.6085e-05	1	0.463747	-6.14048e-05	1.56097e-05
	N-Wi	1.21483e-05	1.9961e-05	1	1	-3.56379e-05	5.99345e-05
Pairwise comparisons of estimated marginal means based on the original scale of dependent variable Nucleotide diversity
Overall Test Results
Wald Chi-Square	df	Sig.
3.78801	2	0.150468
The Wald chi-square tests the effect of PVY strain. This test is based on the linearly independent pairwise comparisons among the estimated marginal means.
Estimated Marginal Means: Transmission mode
Estimates
Transmission mode	Mean	Std. Error	95% Wald Confidence Interval
			Lower	Upper
AT	6.94715e-05	1.00308e-05	4.98115e-05	8.91314e-05
IT	0.000282389	1.46836e-05	0.00025361	0.000311169
MI	0.000227711	1.44368e-05	0.000199415	0.000256006
Pairwise Comparisons
(I) Transmission mode		Mean Difference (I-J)	Std. Error	df	Bonferroni Sig.	95% Wald Confidence Interval for Difference
						Lower	Upper
AT	IT	-,0002129a	1.77827e-05	1	0	-0.000255489	-0.000170347
	MI	-,0001582a	1.75794e-05	1	0	-0.000200324	-0.000116155
IT	AT	,0002129a	1.77827e-05	1	0	0.000170347	0.000255489
	MI	,0000547a	2.05919e-05	1	0.0237685	5.38191e-06	0.000103975
MI	AT	,0001582a	1.75794e-05	1	0	0.000116155	0.000200324
	IT	-,0000547a	2.05919e-05	1	0.0237685	-0.000103975	-5.38191e-06
Pairwise comparisons of estimated marginal means based on the original scale of dependent variable Nucleotide diversity
a. The mean difference is significant at the ,05 level.
Overall Test Results
Wald Chi-Square	df	Sig.
172.922	2	0
The Wald chi-square tests the effect of Transmission mode. This test is based on the linearly independent pairwise comparisons among the estimated marginal means.
Estimated Marginal Means: Evolutionary passage
Estimates
Evolutionary passage	Mean	Std. Error	95% Wald Confidence Interval
			Lower	Upper
1	0.000177409	1.13034e-05	0.000155255	0.000199563
2	0.000183392	1.10172e-05	0.000161799	0.000204985
3	0.000172837	1.36697e-05	0.000146045	0.000199629
5	0.000162715	2.6539e-05	0.0001107	0.000214731
Pairwise Comparisons
(I) Evolutionary passage		Mean Difference (I-J)	Std. Error	df	Bonferroni Sig.	95% Wald Confidence Interval for Difference
						Lower	Upper
1	2	-5.98281e-06	1.57844e-05	1	1	-4.7626e-05	3.56604e-05
	3	4.5718e-06	1.77377e-05	1	1	-4.22249e-05	5.13684e-05
	5	1.4694e-05	2.88459e-05	1	1	-6.14088e-05	9.07968e-05
2	1	5.98281e-06	1.57844e-05	1	1	-3.56604e-05	4.7626e-05
	3	1.05546e-05	1.75567e-05	1	1	-3.57645e-05	5.68737e-05
	5	2.06768e-05	2.87349e-05	1	1	-5.51332e-05	9.64869e-05
3	1	-4.5718e-06	1.77377e-05	1	1	-5.13684e-05	4.22249e-05
	2	-1.05546e-05	1.75567e-05	1	1	-5.68737e-05	3.57645e-05
	5	1.01222e-05	2.98526e-05	1	1	-6.86365e-05	8.8881e-05
5	1	-1.4694e-05	2.88459e-05	1	1	-9.07968e-05	6.14088e-05
	2	-2.06768e-05	2.87349e-05	1	1	-9.64869e-05	5.51332e-05
	3	-1.01222e-05	2.98526e-05	1	1	-8.8881e-05	6.86365e-05
Pairwise comparisons of estimated marginal means based on the original scale of dependent variable Nucleotide diversity
Overall Test Results
Wald Chi-Square	df	Sig.
0.712623	3	0.870231
The Wald chi-square tests the effect of Evolutionary passage. This test is based on the linearly independent pairwise comparisons among the estimated marginal means.
Estimated Marginal Means 4: Transmission mode* Evolutionary passage
Estimates
Transmission mode		Mean	Std. Error	95% Wald Confidence Interval
				Lower	Upper
AT	1	9.41399e-05	1.85734e-05	5.77367e-05	0.000130543
	2	5.44244e-05	1.85734e-05	1.80213e-05	9.08276e-05
	3	7.7735e-05	2.00616e-05	3.84151e-05	0.000117055
	5	5.15865e-05	2.27477e-05	7.00188e-06	9.61711e-05
IT	1	0.000279205	2.14467e-05	0.000237171	0.00032124
	2	0.000285574	2.00616e-05	0.000246254	0.000324893
MI	1	0.000158882	1.85734e-05	0.000122479	0.000195285
	2	0.000210178	1.85734e-05	0.000173775	0.000246581
	3	0.00026794	1.85734e-05	0.000231537	0.000304343
	5	0.000273844	4.79563e-05	0.000179851	0.000367836
Pairwise Comparisons
(I) Transmission mode*Evolutionary passage		Mean Difference (I-J)	Std. Error	df	Bonferroni Sig.	95% Wald Confidence Interval for Difference
						Lower	Upper
[Transmission mode=AT]*[Evolutionary passage=1]	[Transmission mode=AT]*[Evolutionary passage=2]	3.97154e-05	2.62668e-05	1	1	-4.59343e-05	0.000125365
	[Transmission mode=AT]*[Evolutionary passage=3]	1.64049e-05	2.73393e-05	1	1	-7.27422e-05	0.000105552
	[Transmission mode=AT]*[Evolutionary passage=5]	4.25534e-05	2.93671e-05	1	1	-5.3206e-05	0.000138313
	[Transmission mode=IT]*[Evolutionary passage=1]	-,0001851a	2.83713e-05	1	3.10165e-09	-0.000277578	-9.25532e-05
	[Transmission mode=IT]*[Evolutionary passage=2]	-,0001914a	2.73393e-05	1	1.13434e-10	-0.000280581	-0.000102287
	[Transmission mode=MI]*[Evolutionary passage=1]	-6.47423e-05	2.62668e-05	1	0.616901	-0.000150392	2.09074e-05
	[Transmission mode=MI]*[Evolutionary passage=2]	-,0001160a	2.62668e-05	1	0.000448947	-0.000201688	-3.03883e-05
	[Transmission mode=MI]*[Evolutionary passage=3]	-,0001738a	2.62668e-05	1	1.65259e-09	-0.00025945	-8.81501e-05
	[Transmission mode=MI]*[Evolutionary passage=5]	-,0001797a	5.14274e-05	1	0.021387	-0.000347397	-1.20111e-05
[Transmission mode=AT]*[Evolutionary passage=2]	[Transmission mode=AT]*[Evolutionary passage=1]	-3.97154e-05	2.62668e-05	1	1	-0.000125365	4.59343e-05
	[Transmission mode=AT]*[Evolutionary passage=3]	-2.33106e-05	2.73393e-05	1	1	-0.000112458	6.58366e-05
	[Transmission mode=AT]*[Evolutionary passage=5]	2.83794e-06	2.93671e-05	1	1	-9.29214e-05	9.85973e-05
	[Transmission mode=IT]*[Evolutionary passage=1]	-,0002248a	2.83713e-05	1	1.04916e-13	-0.000317293	-0.000132269
	[Transmission mode=IT]*[Evolutionary passage=2]	-,0002311a	2.73393e-05	1	0	-0.000320296	-0.000142002
	[Transmission mode=MI]*[Evolutionary passage=1]	-,0001045a	2.62668e-05	1	0.00314312	-0.000190108	-1.8808e-05
	[Transmission mode=MI]*[Evolutionary passage=2]	-,0001558a	2.62668e-05	1	1.36583e-07	-0.000241403	-7.01038e-05
	[Transmission mode=MI]*[Evolutionary passage=3]	-,0002135a	2.62668e-05	1	1.9984e-14	-0.000299165	-0.000127866
	[Transmission mode=MI]*[Evolutionary passage=5]	-,0002194a	5.14274e-05	1	0.000893198	-0.000387112	-5.17266e-05
[Transmission mode=AT]*[Evolutionary passage=3]	[Transmission mode=AT]*[Evolutionary passage=1]	-1.64049e-05	2.73393e-05	1	1	-0.000105552	7.27422e-05
	[Transmission mode=AT]*[Evolutionary passage=2]	2.33106e-05	2.73393e-05	1	1	-6.58366e-05	0.000112458
	[Transmission mode=AT]*[Evolutionary passage=5]	2.61485e-05	3.03302e-05	1	1	-7.27513e-05	0.000125048
	[Transmission mode=IT]*[Evolutionary passage=1]	-,0002015a	2.93671e-05	1	3.08988e-10	-0.00029723	-0.000105711
	[Transmission mode=IT]*[Evolutionary passage=2]	-,0002078a	2.83713e-05	1	1.06964e-11	-0.000300351	-0.000115326
	[Transmission mode=MI]*[Evolutionary passage=1]	-8.11472e-05	2.73393e-05	1	0.134818	-0.000170294	7.99989e-06
	[Transmission mode=MI]*[Evolutionary passage=2]	-,0001324a	2.73393e-05	1	5.71426e-05	-0.00022159	-4.32959e-05
	[Transmission mode=MI]*[Evolutionary passage=3]	-,0001902a	2.73393e-05	1	1.56205e-10	-0.000279352	-0.000101058
	[Transmission mode=MI]*[Evolutionary passage=5]	-,0001961a	5.19834e-05	1	0.00727208	-0.000365615	-2.66031e-05
[Transmission mode=AT]*[Evolutionary passage=5]	[Transmission mode=AT]*[Evolutionary passage=1]	-4.25534e-05	2.93671e-05	1	1	-0.000138313	5.3206e-05
	[Transmission mode=AT]*[Evolutionary passage=2]	-2.83794e-06	2.93671e-05	1	1	-9.85973e-05	9.29214e-05
	[Transmission mode=AT]*[Evolutionary passage=3]	-2.61485e-05	3.03302e-05	1	1	-0.000125048	7.27513e-05
	[Transmission mode=IT]*[Evolutionary passage=1]	-,0002276a	3.12637e-05	1	1.4953e-11	-0.000329563	-0.000125675
	[Transmission mode=IT]*[Evolutionary passage=2]	-,0002340a	3.03302e-05	1	5.44564e-13	-0.000332887	-0.000135087
	[Transmission mode=MI]*[Evolutionary passage=1]	-,0001073a	2.93671e-05	1	0.0116365	-0.000203055	-1.15364e-05
	[Transmission mode=MI]*[Evolutionary passage=2]	-,0001586a	2.93671e-05	1	2.9937e-06	-0.000254351	-6.28321e-05
	[Transmission mode=MI]*[Evolutionary passage=3]	-,0002164a	2.93671e-05	1	7.84373e-12	-0.000312113	-0.000120594
	[Transmission mode=MI]*[Evolutionary passage=5]	-,0002223a	5.30779e-05	1	0.00126987	-0.000395332	-4.91826e-05
[Transmission mode=IT]*[Evolutionary passage=1]	[Transmission mode=AT]*[Evolutionary passage=1]	,0001851a	2.83713e-05	1	3.10165e-09	9.25532e-05	0.000277578
	[Transmission mode=AT]*[Evolutionary passage=2]	,0002248a	2.83713e-05	1	1.04916e-13	0.000132269	0.000317293
	[Transmission mode=AT]*[Evolutionary passage=3]	,0002015a	2.93671e-05	1	3.08988e-10	0.000105711	0.00029723
	[Transmission mode=AT]*[Evolutionary passage=5]	,0002276a	3.12637e-05	1	1.4953e-11	0.000125675	0.000329563
	[Transmission mode=IT]*[Evolutionary passage=2]	-6.36811e-06	2.93671e-05	1	1	-0.000102127	8.93912e-05
	[Transmission mode=MI]*[Evolutionary passage=1]	,0001203a	2.83713e-05	1	0.00100131	2.78109e-05	0.000212836
	[Transmission mode=MI]*[Evolutionary passage=2]	6.90274e-05	2.83713e-05	1	0.673844	-2.34849e-05	0.00016154
	[Transmission mode=MI]*[Evolutionary passage=3]	1.12657e-05	2.83713e-05	1	1	-8.12467e-05	0.000103778
	[Transmission mode=MI]*[Evolutionary passage=5]	5.36161e-06	5.25335e-05	1	1	-0.000165938	0.000176661
[Transmission mode=IT]*[Evolutionary passage=2]	[Transmission mode=AT]*[Evolutionary passage=1]	,0001914a	2.73393e-05	1	1.13434e-10	0.000102287	0.000280581
	[Transmission mode=AT]*[Evolutionary passage=2]	,0002311a	2.73393e-05	1	0	0.000142002	0.000320296
	[Transmission mode=AT]*[Evolutionary passage=3]	,0002078a	2.83713e-05	1	1.06964e-11	0.000115326	0.000300351
	[Transmission mode=AT]*[Evolutionary passage=5]	,0002340a	3.03302e-05	1	5.44564e-13	0.000135087	0.000332887
	[Transmission mode=IT]*[Evolutionary passage=1]	6.36811e-06	2.93671e-05	1	1	-8.93912e-05	0.000102127
	[Transmission mode=MI]*[Evolutionary passage=1]	,0001267a	2.73393e-05	1	0.000161371	3.75442e-05	0.000215838
	[Transmission mode=MI]*[Evolutionary passage=2]	7.53956e-05	2.73393e-05	1	0.261886	-1.37516e-05	0.000164543
	[Transmission mode=MI]*[Evolutionary passage=3]	1.76338e-05	2.73393e-05	1	1	-7.15133e-05	0.000106781
	[Transmission mode=MI]*[Evolutionary passage=5]	1.17297e-05	5.19834e-05	1	1	-0.000157776	0.000181236
[Transmission mode=MI]*[Evolutionary passage=1]	[Transmission mode=AT]*[Evolutionary passage=1]	6.47423e-05	2.62668e-05	1	0.616901	-2.09074e-05	0.000150392
	[Transmission mode=AT]*[Evolutionary passage=2]	,0001045a	2.62668e-05	1	0.00314312	1.8808e-05	0.000190108
	[Transmission mode=AT]*[Evolutionary passage=3]	8.11472e-05	2.73393e-05	1	0.134818	-7.99989e-06	0.000170294
	[Transmission mode=AT]*[Evolutionary passage=5]	,0001073a	2.93671e-05	1	0.0116365	1.15364e-05	0.000203055
	[Transmission mode=IT]*[Evolutionary passage=1]	-,0001203a	2.83713e-05	1	0.00100131	-0.000212836	-2.78109e-05
	[Transmission mode=IT]*[Evolutionary passage=2]	-,0001267a	2.73393e-05	1	0.000161371	-0.000215838	-3.75442e-05
	[Transmission mode=MI]*[Evolutionary passage=2]	-5.12958e-05	2.62668e-05	1	1	-0.000136946	3.4354e-05
	[Transmission mode=MI]*[Evolutionary passage=3]	-,0001091a	2.62668e-05	1	0.00148361	-0.000194707	-2.34078e-05
	[Transmission mode=MI]*[Evolutionary passage=5]	-0.000114962	5.14274e-05	1	1	-0.000282654	5.27312e-05
[Transmission mode=MI]*[Evolutionary passage=2]	[Transmission mode=AT]*[Evolutionary passage=1]	,0001160a	2.62668e-05	1	0.000448947	3.03883e-05	0.000201688
	[Transmission mode=AT]*[Evolutionary passage=2]	,0001558a	2.62668e-05	1	1.36583e-07	7.01038e-05	0.000241403
	[Transmission mode=AT]*[Evolutionary passage=3]	,0001324a	2.73393e-05	1	5.71426e-05	4.32959e-05	0.00022159
	[Transmission mode=AT]*[Evolutionary passage=5]	,0001586a	2.93671e-05	1	2.9937e-06	6.28321e-05	0.000254351
	[Transmission mode=IT]*[Evolutionary passage=1]	-6.90274e-05	2.83713e-05	1	0.673844	-0.00016154	2.34849e-05
	[Transmission mode=IT]*[Evolutionary passage=2]	-7.53956e-05	2.73393e-05	1	0.261886	-0.000164543	1.37516e-05
	[Transmission mode=MI]*[Evolutionary passage=1]	5.12958e-05	2.62668e-05	1	1	-3.4354e-05	0.000136946
	[Transmission mode=MI]*[Evolutionary passage=3]	-5.77618e-05	2.62668e-05	1	1	-0.000143412	2.7888e-05
	[Transmission mode=MI]*[Evolutionary passage=5]	-6.36658e-05	5.14274e-05	1	1	-0.000231359	0.000104027
[Transmission mode=MI]*[Evolutionary passage=3]	[Transmission mode=AT]*[Evolutionary passage=1]	,0001738a	2.62668e-05	1	1.65259e-09	8.81501e-05	0.00025945
	[Transmission mode=AT]*[Evolutionary passage=2]	,0002135a	2.62668e-05	1	1.9984e-14	0.000127866	0.000299165
	[Transmission mode=AT]*[Evolutionary passage=3]	,0001902a	2.73393e-05	1	1.56205e-10	0.000101058	0.000279352
	[Transmission mode=AT]*[Evolutionary passage=5]	,0002164a	2.93671e-05	1	7.84373e-12	0.000120594	0.000312113
	[Transmission mode=IT]*[Evolutionary passage=1]	-1.12657e-05	2.83713e-05	1	1	-0.000103778	8.12467e-05
	[Transmission mode=IT]*[Evolutionary passage=2]	-1.76338e-05	2.73393e-05	1	1	-0.000106781	7.15133e-05
	[Transmission mode=MI]*[Evolutionary passage=1]	,0001091a	2.62668e-05	1	0.00148361	2.34078e-05	0.000194707
	[Transmission mode=MI]*[Evolutionary passage=2]	5.77618e-05	2.62668e-05	1	1	-2.7888e-05	0.000143412
	[Transmission mode=MI]*[Evolutionary passage=5]	-5.90406e-06	5.14274e-05	1	1	-0.000173597	0.000161789
[Transmission mode=MI]*[Evolutionary passage=5]	[Transmission mode=AT]*[Evolutionary passage=1]	,0001797a	5.14274e-05	1	0.021387	1.20111e-05	0.000347397
	[Transmission mode=AT]*[Evolutionary passage=2]	,0002194a	5.14274e-05	1	0.000893198	5.17266e-05	0.000387112
	[Transmission mode=AT]*[Evolutionary passage=3]	,0001961a	5.19834e-05	1	0.00727208	2.66031e-05	0.000365615
	[Transmission mode=AT]*[Evolutionary passage=5]	,0002223a	5.30779e-05	1	0.00126987	4.91826e-05	0.000395332
	[Transmission mode=IT]*[Evolutionary passage=1]	-5.36161e-06	5.25335e-05	1	1	-0.000176661	0.000165938
	[Transmission mode=IT]*[Evolutionary passage=2]	-1.17297e-05	5.19834e-05	1	1	-0.000181236	0.000157776
	[Transmission mode=MI]*[Evolutionary passage=1]	0.000114962	5.14274e-05	1	1	-5.27312e-05	0.000282654
	[Transmission mode=MI]*[Evolutionary passage=2]	6.36658e-05	5.14274e-05	1	1	-0.000104027	0.000231359
	[Transmission mode=MI]*[Evolutionary passage=3]	5.90406e-06	5.14274e-05	1	1	-0.000161789	0.000173597
Pairwise comparisons of estimated marginal means based on the original scale of dependent variable Nucleotide diversity
a. The mean difference is significant at the ,05 level.
Overall Test Results
Wald Chi-Square	df	Sig.
200.066	9	0
The Wald chi-square tests the effect of Transmission mode*Evolutionary passage. This test is based on the linearly independent pairwise comparisons among the estimated marginal means.
