# Supplementary material for: Transmission modes affect the population structure of potato virus Y in potato
Source: PLoS Pathog. 2020 Jun 23;16(6):e1008608. doi: 10.1371/journal.ppat.1008608 (PMC7347233; doi:10.1371/journal.ppat.1008608)
Supplement: S1 File — (ZIP) [file ppat.1008608.s013.zip]

Archive with 174 entries (174 files):
- N-Wilga3_AT1_leaf.txt
- N-Wilga3_AT1_tuber.txt
- N-Wilga3_AT2_leaf.txt
- N-Wilga3_AT2_tuber.txt
- N-Wilga3_AT3_leaf.txt
- N-Wilga3_AT3_tuber.txt
- N-Wilga3_AT5_leaf.txt
- N-Wilga3_IT1_leaf.txt
- N-Wilga3_IT1_tuber.txt
- N-Wilga3_IT2_leaf.txt
- N-Wilga3_IT2_tuber.txt
- N-Wilga3_MI1_leaf.txt
- N-Wilga3_MI1_tuber.txt
- N-Wilga3_MI2_leaf.txt
- N-Wilga3_MI2_tuber.txt
- N-Wilga3_MI3_leaf.txt
- N-Wilga3_MI3_tuber.txt
- N-Wilga3_MI5_leaf.txt
- N-Wilga3_source_leaf.txt
- N-Wilga3_source_tuber.txt
- N-Wilga4_AT1_leaf.txt
- N-Wilga4_AT1_tuber.txt
- N-Wilga4_AT2_leaf.txt
- N-Wilga4_AT2_tuber.txt
- N-Wilga4_AT3_leaf.txt
- N-Wilga4_AT3_tuber.txt
- N-Wilga4_IT1_leaf.txt
- N-Wilga4_IT1_tuber.txt
- N-Wilga4_IT2_leaf.txt
- N-Wilga4_IT2_tuber.txt
- N-Wilga4_MI1_leaf.txt
- N-Wilga4_MI1_tuber.txt
- N-Wilga4_MI2_leaf.txt
- N-Wilga4_MI2_tuber.txt
- N-Wilga4_MI3_leaf.txt
- N-Wilga4_MI5_leaf.txt
- N-Wilga4_source_leaf.txt
- N-Wilga4_source_tuber.txt
- N-Wilga5_AT1_leaf.txt
- N-Wilga5_AT1_tuber.txt
- N-Wilga5_AT2_leaf.txt
- N-Wilga5_AT2_tuber.txt
- N-Wilga5_AT3_leaf.txt
- N-Wilga5_AT3_tuber.txt
- N-Wilga5_AT5_leaf.txt
- N-Wilga5_IT1_leaf.txt
- N-Wilga5_IT1_tuber.txt
- N-Wilga5_IT2_tuber.txt
- N-Wilga5_MI1_leaf.txt
- N-Wilga5_MI1_tuber.txt
- N-Wilga5_MI2_tuber.txt
- N-Wilga5_MI3_leaf.txt
- N-Wilga5_MI3_tuber.txt
- N-Wilga5_MI5_leaf.txt
- N-Wilga5_source_leaf.txt
- N-Wilga5_source_tuber.txt
- N-Wilga_founding_leaf.txt
- N3_AT1_leaf.txt
- N3_AT1_tuber.txt
- N3_AT2_leaf.txt
- N3_AT2_tuber.txt
- N3_AT3_leaf.txt
- N3_AT5_leaf.txt
- N3_IT1_leaf.txt
- N3_IT1_tuber.txt
- N3_IT2_leaf.txt
- N3_IT2_tuber.txt
- N3_MI1_leaf.txt
- N3_MI1_tuber.txt
- N3_MI2_leaf.txt
- N3_MI2_tuber.txt
- N3_MI3_leaf.txt
- N3_MI3_tuber.txt
- N3_MI5_leaf.txt
- N3_source_leaf.txt
- N3_source_tuber.txt
- N4_AT1_leaf.txt
- N4_AT1_tuber.txt
- N4_AT2_leaf.txt
- N4_AT2_tuber.txt
- N4_AT3_leaf.txt
- N4_AT5_leaf.txt
- N4_IT1_leaf.txt
- N4_IT1_tuber.txt
- N4_IT2_leaf.txt
- N4_IT2_tuber.txt
- N4_MI1_leaf.txt
- N4_MI1_tuber.txt
- N4_MI2_leaf.txt
- N4_MI2_tuber.txt
- N4_MI3_leaf.txt
- N4_MI3_tuber.txt
- N4_MI5_leaf.txt
- N4_source_leaf.txt
- N4_source_tuber.txt
- N5_AT1_leaf.txt
- N5_AT1_tuber.txt
- N5_AT2_leaf.txt
- N5_AT2_tuber.txt
- N5_AT3_leaf.txt
- N5_AT3_tuber.txt
- N5_AT5_leaf.txt
- N5_IT1_tuber.txt
- N5_IT2_leaf.txt
- N5_IT2_tuber.txt
- N5_MI1_leaf.txt
- N5_MI1_tuber.txt
- N5_MI2_leaf.txt
- N5_MI2_tuber.txt
- N5_MI3_leaf.txt
- N5_MI3_tuber.txt
- N5_MI5_leaf.txt
- N5_source_leaf.txt
- N5_source_tuber.txt
- N_founding_leaf.txt
- O3_AT1_leaf.txt
- O3_AT1_tuber.txt
- O3_AT2_leaf.txt
- O3_AT2_tuber.txt
- O3_AT3_leaf.txt
- O3_AT3_tuber.txt
- O3_AT5_leaf.txt
- O3_IT1_leaf.txt
- O3_IT1_tuber.txt
- O3_IT2_leaf.txt
- O3_IT2_tuber.txt
- O3_MI1_leaf.txt
- O3_MI1_tuber.txt
- O3_MI2_leaf.txt
- O3_MI2_tuber.txt
- O3_MI3_leaf.txt
- O3_MI3_tuber.txt
- O3_MI5_leaf.txt
- O3_source_leaf.txt
- O3_source_tuber.txt
- O4_AT1_leaf.txt
- O4_AT1_tuber.txt
- O4_AT2_leaf.txt
- O4_AT2_tuber.txt
- O4_AT3_leaf.txt
- O4_AT3_tuber.txt
- O4_AT5_leaf.txt
- O4_IT1_tuber.txt
- O4_IT2_leaf.txt
- O4_IT2_tuber.txt
- O4_MI1_leaf.txt
- O4_MI1_tuber.txt
- O4_MI2_leaf.txt
- O4_MI2_tuber.txt
- O4_MI3_leaf.txt
- O4_MI3_tuber.txt
- O4_MI5_leaf.txt
- O4_source_leaf.txt
- O4_source_tuber.txt
- O5_AT1_leaf.txt
- O5_AT1_tuber.txt
- O5_AT2_leaf.txt
- O5_AT2_tuber.txt
- O5_AT3_leaf.txt
- O5_AT3_tuber.txt
- O5_AT5_leaf.txt
- O5_IT1_leaf.txt
- O5_IT1_tuber.txt
- O5_IT2_leaf.txt
- O5_IT2_tuber.txt
- O5_MI1_leaf.txt
- O5_MI1_tuber.txt
- O5_MI2_tuber.txt
- O5_MI3_leaf.txt
- O5_MI3_tuber.txt
- O5_MI5_leaf.txt
- O5_source_leaf.txt
- O5_source_tuber.txt
- O_founding_leaf.txt
