# Supplementary material for: Transmission modes affect the population structure of potato virus Y in potato
Source: PLoS Pathog. 2020 Jun 23;16(6):e1008608. doi: 10.1371/journal.ppat.1008608 (PMC7347233; doi:10.1371/journal.ppat.1008608)
Supplement: S1 File — (ZIP) [file ppat.1008608.s013.zip › N-Wilga3_AT1_leaf.txt]

Reference Position	Type	Length	Reference	Allele	SNP	Zygosity	Count	Coverage	Frequency	Forward/reverse balance	Average quality	Overlapping annotations	Coding region change	Amino acid change	Sample
294	SNV	1	A	G	294(A/G)	Heterozygous	18745	29407	63.74332642	0.461669779	36.86903174	CDS: P1	P1:c.202A>G	P1:p.Thr68Ala	N-Wilga3_AT1_leaf
1433	SNV	1	C	T	1433(C/T)	Heterozygous	160	20892	0.765843385	0.35625	36.725	CDS: HC-Pro	HC-Pro:c.516C>T		N-Wilga3_AT1_leaf
3110	SNV	1	T	C	3110(T/C)	Heterozygous	33	24333	0.135618296	0.333333333	36.27272727	CDS: P3	P3:c.798T>C		N-Wilga3_AT1_leaf
3278	SNV	1	T	C	3278(T/C)	Heterozygous	947	19130	4.95033978	0.446673706	36.53643083	CDS: P3	P3:c.966T>C		N-Wilga3_AT1_leaf
5095	SNV	1	T	C	5095(T/C)	Heterozygous	701	11901	5.890261323	0.446504993	36.72610556	CDS: CI	CI:c.1532T>C	CI:p.Val511Ala	N-Wilga3_AT1_leaf
5374	SNV	1	G	A	5374(G/A)	Heterozygous	3140	11986	26.1972301	0.444585987	36.91910828	CDS: CI	CI:c.1811G>A	CI:p.Ser604Asn	N-Wilga3_AT1_leaf
8222	SNV	1	C	T	8222(C/T)	Heterozygous	21	17909	0.117259478	0.380952381	36.61904762	CDS: NIb	NIb:c.1305C>T		N-Wilga3_AT1_leaf
8660	SNV	1	A	G	8660(A/G)	Heterozygous	81	41660	0.194431109	0.111111111	36.65432099	CDS: CP	CP:c.186A>G		N-Wilga3_AT1_leaf
