# Supplementary material for: Transmission modes affect the population structure of potato virus Y in potato
Source: PLoS Pathog. 2020 Jun 23;16(6):e1008608. doi: 10.1371/journal.ppat.1008608 (PMC7347233; doi:10.1371/journal.ppat.1008608)
Supplement: S1 File — (ZIP) [file ppat.1008608.s013.zip › N-Wilga3_AT1_tuber.txt]

Reference Position	Type	Length	Reference	Allele	SNP	Zygosity	Count	Coverage	Frequency	Forward/reverse balance	Average quality	Overlapping annotations	Coding region change	Amino acid change	Sample
275	SNV	1	G	A	275(G/A)	Heterozygous	219	6183	3.541969918	0.278538813	36.96347032	CDS: P1	P1:c.183G>A		N-Wilga3_AT1_tuber
294	SNV	1	A	G	294(A/G)	Heterozygous	2739	7008	39.08390411	0.3033954	36.88608981	CDS: P1	P1:c.202A>G	P1:p.Thr68Ala	N-Wilga3_AT1_tuber
500	SNV	1	A	C	500(A/C)	Heterozygous	101	9429	1.071163432	0.455445545	36.78217822	CDS: P1	P1:c.408A>C		N-Wilga3_AT1_tuber
884	SNV	1	A	G	884(A/G)	Heterozygous	169	10617	1.591786757	0.431952663	36.83431953	CDS: P1	P1:c.792A>G		N-Wilga3_AT1_tuber
1670	SNV	1	G	A	1670(G/A)	Heterozygous	406	10275	3.9513382	0.369458128	36.81773399	CDS: HC-Pro	HC-Pro:c.753G>A		N-Wilga3_AT1_tuber
1802	SNV	1	C	T	1802(C/T)	Heterozygous	354	9140	3.873085339	0.485875706	36.74011299	CDS: HC-Pro	HC-Pro:c.885C>T		N-Wilga3_AT1_tuber
2636	SNV	1	A	G	2636(A/G)	Heterozygous	365	9314	3.918831866	0.41369863	36.70958904	CDS: P3	P3:c.324A>G		N-Wilga3_AT1_tuber
3110	SNV	1	T	C	3110(T/C)	Heterozygous	382	13736	2.781013395	0.497382199	36.83246073	CDS: P3	P3:c.798T>C		N-Wilga3_AT1_tuber
3278	SNV	1	T	C	3278(T/C)	Heterozygous	4185	10502	39.84955247	0.392114695	36.62222222	CDS: P3	P3:c.966T>C		N-Wilga3_AT1_tuber
3607	SNV	1	T	C	3607(T/C)	Heterozygous	160	13036	1.227370359	0.30625	36.8875	CDS: CI	CI:c.44T>C	CI:p.Ile15Thr	N-Wilga3_AT1_tuber
3653	SNV	1	G	A	3653(G/A)	Heterozygous	40	10599	0.377394094	0.425	36.65	CDS: CI	CI:c.90G>A		N-Wilga3_AT1_tuber
4331	SNV	1	G	T	4331(G/T)	Heterozygous	881	6016	14.64428191	0.494892168	36.92962543	CDS: CI	CI:c.768G>T		N-Wilga3_AT1_tuber
5095	SNV	1	T	C	5095(T/C)	Heterozygous	1977	5319	37.16864072	0.49671219	36.80273141	CDS: CI	CI:c.1532T>C	CI:p.Val511Ala	N-Wilga3_AT1_tuber
5374	SNV	1	G	A	5374(G/A)	Heterozygous	988	5845	16.90333618	0.430161943	36.9757085	CDS: CI	CI:c.1811G>A	CI:p.Ser604Asn	N-Wilga3_AT1_tuber
5531	SNV	1	A	G	5531(A/G)	Heterozygous	169	4868	3.471651602	0.325443787	36.92899408	CDS: 6K2	6K2:c.66A>G		N-Wilga3_AT1_tuber
7091	SNV	1	G	A	7091(G/A)	Heterozygous	124	9246	1.341120485	0.346774194	36.88709677	CDS: NIb	NIb:c.174G>A		N-Wilga3_AT1_tuber
8314	SNV	1	C	T	8314(C/T)	Heterozygous	1404	8950	15.68715084	0.38960114	36.51282051	CDS: NIb	NIb:c.1397C>T	NIb:p.Thr466Ile	N-Wilga3_AT1_tuber
8660	SNV	1	A	G	8660(A/G)	Heterozygous	27	22769	0.118582283	0.407407407	36.7037037	CDS: CP	CP:c.186A>G		N-Wilga3_AT1_tuber
