# Supplementary material for: Transmission modes affect the population structure of potato virus Y in potato
Source: PLoS Pathog. 2020 Jun 23;16(6):e1008608. doi: 10.1371/journal.ppat.1008608 (PMC7347233; doi:10.1371/journal.ppat.1008608)
Supplement: S1 File — (ZIP) [file ppat.1008608.s013.zip › N-Wilga3_AT2_leaf.txt]

Reference Position	Type	Length	Reference	Allele	SNP	Zygosity	Count	Coverage	Frequency	Forward/reverse balance	Average quality	Overlapping annotations	Coding region change	Amino acid change	Sample
195	SNV	1	G	A	195(G/A)	Heterozygous	24	2390	1.0041841	0.333333333	36.83333333	CDS: P1	P1:c.103G>A	P1:p.Ala35Thr	N-Wilga3_AT2_leaf
294	SNV	1	A	G	294(A/G)	Heterozygous	12080	12216	98.88670596	0.063245033	36.59619205	CDS: P1	P1:c.202A>G	P1:p.Thr68Ala	N-Wilga3_AT2_leaf
443	SNV	1	A	G	443(A/G)	Heterozygous	2993	6034	49.60225389	0.366187771	36.82358837	CDS: P1	P1:c.351A>G		N-Wilga3_AT2_leaf
459	SNV	1	G	A	459(G/A)	Heterozygous	12	6484	0.185070944	0.416666667	37	CDS: P1	P1:c.367G>A	P1:p.Gly123Ser	N-Wilga3_AT2_leaf
3140	SNV	1	T	C	3140(T/C)	Heterozygous	18	6949	0.259030076	0.444444444	35.77777778	CDS: P3	P3:c.828T>C		N-Wilga3_AT2_leaf
4349	SNV	1	T	C	4349(T/C)	Heterozygous	2162	4304	50.23234201	0.450508788	36.78723404	CDS: CI	CI:c.786T>C		N-Wilga3_AT2_leaf
5374	SNV	1	G	A	5374(G/A)	Heterozygous	29	3848	0.753638254	0.379310345	37	CDS: CI	CI:c.1811G>A	CI:p.Ser604Asn	N-Wilga3_AT2_leaf
6662	SNV	1	C	T	6662(C/T)	Heterozygous	38	22423	0.169468849	0.447368421	36.26315789	CDS: NIa	NIa:c.477C>T		N-Wilga3_AT2_leaf
8222	SNV	1	C	T	8222(C/T)	Heterozygous	8	4847	0.165050547	0.375	37	CDS: NIb	NIb:c.1305C>T		N-Wilga3_AT2_leaf
8660	SNV	1	A	G	8660(A/G)	Heterozygous	16	7925	0.201892744	0.25	36.75	CDS: CP	CP:c.186A>G		N-Wilga3_AT2_leaf
