# Supplementary material for: Transmission modes affect the population structure of potato virus Y in potato
Source: PLoS Pathog. 2020 Jun 23;16(6):e1008608. doi: 10.1371/journal.ppat.1008608 (PMC7347233; doi:10.1371/journal.ppat.1008608)
Supplement: S1 File — (ZIP) [file ppat.1008608.s013.zip › N-Wilga3_AT2_tuber.txt]

Reference Position	Type	Length	Reference	Allele	SNP	Zygosity	Count	Coverage	Frequency	Forward/reverse balance	Average quality	Overlapping annotations	Coding region change	Amino acid change	Sample
294	SNV	1	A	G	294(A/G)	Heterozygous	10503	10603	99.0568707	0.043035323	36.59421118	CDS: P1	P1:c.202A>G	P1:p.Thr68Ala	N-Wilga3_AT2_tuber
443	SNV	1	A	G	443(A/G)	Heterozygous	568	5811	9.774565479	0.325704225	36.86971831	CDS: P1	P1:c.351A>G		N-Wilga3_AT2_tuber
1225	SNV	1	A	G	1225(A/G)	Heterozygous	365	8194	4.454478887	0.424657534	36.80821918	CDS: HC-Pro	HC-Pro:c.308A>G	HC-Pro:p.Lys103Arg	N-Wilga3_AT2_tuber
1746	SNV	1	T	C	1746(T/C)	Heterozygous	90	8937	1.007049345	0.466666667	36.86666667	CDS: HC-Pro	HC-Pro:c.829T>C	HC-Pro:p.Tyr277His	N-Wilga3_AT2_tuber
2803	SNV	1	C	T	2803(C/T)	Heterozygous	14	7668	0.182576943	0.428571429	37	CDS: P3	P3:c.491C>T	P3:p.Thr164Ile	N-Wilga3_AT2_tuber
3050	SNV	1	T	C	3050(T/C)	Heterozygous	216	10024	2.154828412	0.449074074	36.7037037	CDS: P3, CDS: Pipo	P3:c.738T>C; Pipo:c.223T>C	Pipo:p.*75Gln	N-Wilga3_AT2_tuber
3182	SNV	1	A	T	3182(A/T)	Heterozygous	327	9878	3.310386718	0.434250765	36.78593272	CDS: P3	P3:c.870A>T		N-Wilga3_AT2_tuber
3683	SNV	1	C	T	3683(C/T)	Heterozygous	101	9434	1.070595718	0.485148515	36.88118812	CDS: CI	CI:c.120C>T		N-Wilga3_AT2_tuber
4349	SNV	1	T	C	4349(T/C)	Heterozygous	477	5593	8.52851779	0.463312369	36.77777778	CDS: CI	CI:c.786T>C		N-Wilga3_AT2_tuber
4790	SNV	1	T	C	4790(T/C)	Heterozygous	74	4581	1.615367824	0.472972973	36.89189189	CDS: CI	CI:c.1227T>C		N-Wilga3_AT2_tuber
6662	SNV	1	C	T	6662(C/T)	Heterozygous	54	36258	0.148932649	0.481481481	36.03703704	CDS: NIa	NIa:c.477C>T		N-Wilga3_AT2_tuber
7026	SNV	1	C	T	7026(C/T)	Heterozygous	129	9397	1.372778546	0.496124031	36.84496124	CDS: NIb	NIb:c.109C>T	NIb:p.His37Tyr	N-Wilga3_AT2_tuber
8660	SNV	1	A	G	8660(A/G)	Heterozygous	20	10023	0.199541056	0.25	37	CDS: CP	CP:c.186A>G		N-Wilga3_AT2_tuber
