# Supplementary material for: Transmission modes affect the population structure of potato virus Y in potato
Source: PLoS Pathog. 2020 Jun 23;16(6):e1008608. doi: 10.1371/journal.ppat.1008608 (PMC7347233; doi:10.1371/journal.ppat.1008608)
Supplement: S1 File — (ZIP) [file ppat.1008608.s013.zip › N-Wilga3_AT3_leaf.txt]

Reference Position	Type	Length	Reference	Allele	SNP	Zygosity	Count	Coverage	Frequency	Forward/reverse balance	Average quality	Overlapping annotations	Coding region change	Amino acid change	Sample
294	SNV	1	A	G	294(A/G)	Heterozygous	9241	9277	99.61194352	0.152148036	36.57710205	CDS: P1	P1:c.202A>G	P1:p.Thr68Ala	N-Wilga3_AT3_leaf
443	SNV	1	A	G	443(A/G)	Heterozygous	6526	6557	99.52722282	0.392277046	36.81060374	CDS: P1	P1:c.351A>G		N-Wilga3_AT3_leaf
717	SNV	1	G	A	717(G/A)	Heterozygous	10	8256	0.121124031	0.3	36.6	CDS: P1	P1:c.625G>A	P1:p.Val209Ile	N-Wilga3_AT3_leaf
980	SNV	1	C	A	980(C/A)	Heterozygous	146	8168	1.787463271	0.424657534	36.52054795	CDS: HC-Pro	HC-Pro:c.63C>A		N-Wilga3_AT3_leaf
1802	SNV	1	C	T	1802(C/T)	Heterozygous	13	9030	0.143964563	0.307692308	36.38461538	CDS: HC-Pro	HC-Pro:c.885C>T		N-Wilga3_AT3_leaf
1934	SNV	1	T	C	1934(T/C)	Heterozygous	9	6696	0.134408602	0.111111111	36.55555556	CDS: HC-Pro	HC-Pro:c.1017T>C		N-Wilga3_AT3_leaf
4349	SNV	1	T	C	4349(T/C)	Heterozygous	3767	3792	99.3407173	0.448101938	36.77860366	CDS: CI	CI:c.786T>C		N-Wilga3_AT3_leaf
5531	SNV	1	A	G	5531(A/G)	Heterozygous	4	2912	0.137362637	0.5	37	CDS: 6K2	6K2:c.66A>G		N-Wilga3_AT3_leaf
6662	SNV	1	C	T	6662(C/T)	Heterozygous	39	28319	0.137716727	0.487179487	36.48717949	CDS: NIa	NIa:c.477C>T		N-Wilga3_AT3_leaf
8660	SNV	1	A	G	8660(A/G)	Heterozygous	12	9663	0.124185036	0.166666667	36.16666667	CDS: CP	CP:c.186A>G		N-Wilga3_AT3_leaf
