# Supplementary material for: Transmission modes affect the population structure of potato virus Y in potato
Source: PLoS Pathog. 2020 Jun 23;16(6):e1008608. doi: 10.1371/journal.ppat.1008608 (PMC7347233; doi:10.1371/journal.ppat.1008608)
Supplement: S1 File — (ZIP) [file ppat.1008608.s013.zip › N-Wilga3_AT3_tuber.txt]

Reference Position	Type	Length	Reference	Allele	SNP	Zygosity	Count	Coverage	Frequency	Forward/reverse balance	Average quality	Overlapping annotations	Coding region change	Amino acid change	Sample
294	SNV	1	A	G	294(A/G)	Heterozygous	21678	21765	99.60027567	0.070209429	36.62233601	CDS: P1	P1:c.202A>G	P1:p.Thr68Ala	N-Wilga3_AT3_tuber
443	SNV	1	A	G	443(A/G)	Heterozygous	14503	14574	99.51283107	0.30414397	36.84423912	CDS: P1	P1:c.351A>G		N-Wilga3_AT3_tuber
717	SNV	1	G	A	717(G/A)	Heterozygous	2600	21077	12.3357214	0.443076923	36.82230769	CDS: P1	P1:c.625G>A	P1:p.Val209Ile	N-Wilga3_AT3_tuber
980	SNV	1	C	A	980(C/A)	Heterozygous	148	21642	0.683855466	0.445945946	36.62837838	CDS: HC-Pro	HC-Pro:c.63C>A		N-Wilga3_AT3_tuber
982	SNV	1	A	G	982(A/G)	Heterozygous	5542	21600	25.65740741	0.446770119	36.65788524	CDS: HC-Pro	HC-Pro:c.65A>G	HC-Pro:p.Asn22Ser	N-Wilga3_AT3_tuber
1131	SNV	1	T	C	1131(T/C)	Heterozygous	468	21120	2.215909091	0.405982906	36.72222222	CDS: HC-Pro	HC-Pro:c.214T>C		N-Wilga3_AT3_tuber
2560	SNV	1	A	G	2560(A/G)	Heterozygous	14	12398	0.112921439	0.285714286	36.71428571	CDS: P3	P3:c.248A>G	P3:p.Lys83Arg	N-Wilga3_AT3_tuber
3113	SNV	1	G	A	3113(G/A)	Heterozygous	893	27370	3.262696383	0.45912654	36.84098544	CDS: P3	P3:c.801G>A		N-Wilga3_AT3_tuber
4349	SNV	1	T	C	4349(T/C)	Heterozygous	15081	15288	98.64599686	0.456070552	36.79497381	CDS: CI	CI:c.786T>C		N-Wilga3_AT3_tuber
5095	SNV	1	T	C	5095(T/C)	Heterozygous	20	13382	0.149454491	0.4	36.4	CDS: CI	CI:c.1532T>C	CI:p.Val511Ala	N-Wilga3_AT3_tuber
5111	SNV	1	T	C	5111(T/C)	Heterozygous	196	13859	1.414243452	0.489795918	36.53061224	CDS: CI	CI:c.1548T>C		N-Wilga3_AT3_tuber
5709	SNV	1	G	A	5709(G/A)	Heterozygous	307	12459	2.46408219	0.358306189	36.83061889	CDS: VPg	VPg:c.88G>A	VPg:p.Asp30Asn	N-Wilga3_AT3_tuber
6368	SNV	1	C	T	6368(C/T)	Heterozygous	1484	14310	10.37037037	0.466307278	36.79649596	CDS: NIa	NIa:c.183C>T		N-Wilga3_AT3_tuber
6422	SNV	1	T	C	6422(T/C)	Heterozygous	4013	15608	25.71117376	0.435833541	36.71941191	CDS: NIa	NIa:c.237T>C		N-Wilga3_AT3_tuber
6662	SNV	1	C	T	6662(C/T)	Heterozygous	125	111844	0.111762812	0.392	36.168	CDS: NIa	NIa:c.477C>T		N-Wilga3_AT3_tuber
7322	SNV	1	A	G	7322(A/G)	Heterozygous	5723	21289	26.88242754	0.452035646	36.77738948	CDS: NIb	NIb:c.405A>G		N-Wilga3_AT3_tuber
7785	SNV	1	G	A	7785(G/A)	Heterozygous	373	26156	1.42605903	0.418230563	36.77479893	CDS: NIb	NIb:c.868G>A	NIb:p.Val290Ile	N-Wilga3_AT3_tuber
