# Supplementary material for: Transmission modes affect the population structure of potato virus Y in potato
Source: PLoS Pathog. 2020 Jun 23;16(6):e1008608. doi: 10.1371/journal.ppat.1008608 (PMC7347233; doi:10.1371/journal.ppat.1008608)
Supplement: S1 File — (ZIP) [file ppat.1008608.s013.zip › N-Wilga3_AT5_leaf.txt]

Reference Position	Type	Length	Reference	Allele	SNP	Zygosity	Count	Coverage	Frequency	Forward/reverse balance	Average quality	Overlapping annotations	Coding region change	Amino acid change	Sample
294	SNV	1	A	G	294(A/G)	Heterozygous	12219	12282	99.48705423	0.173745806	36.63826827	CDS: P1	P1:c.202A>G	P1:p.Thr68Ala	N-Wilga3_AT5_leaf
443	SNV	1	A	G	443(A/G)	Heterozygous	8766	8813	99.46669692	0.385010267	36.81770477	CDS: P1	P1:c.351A>G		N-Wilga3_AT5_leaf
699	SNV	1	C	T	699(C/T)	Heterozygous	142	10707	1.326235173	0.422535211	36.91549296	CDS: P1	P1:c.607C>T	P1:p.Arg203Trp	N-Wilga3_AT5_leaf
980	SNV	1	C	A	980(C/A)	Heterozygous	10101	10337	97.71693915	0.466092466	36.59400059	CDS: HC-Pro	HC-Pro:c.63C>A		N-Wilga3_AT5_leaf
3140	SNV	1	T	C	3140(T/C)	Heterozygous	251	10233	2.452848627	0.410358566	36.76095618	CDS: P3	P3:c.828T>C		N-Wilga3_AT5_leaf
4349	SNV	1	T	C	4349(T/C)	Heterozygous	5445	5483	99.30694875	0.456198347	36.80936639	CDS: CI	CI:c.786T>C		N-Wilga3_AT5_leaf
7895	SNV	1	C	T	7895(C/T)	Heterozygous	830	8925	9.299719888	0.498795181	36.8	CDS: NIb	NIb:c.978C>T		N-Wilga3_AT5_leaf
8660	SNV	1	A	G	8660(A/G)	Heterozygous	20	13827	0.144644536	0.25	37	CDS: CP	CP:c.186A>G		N-Wilga3_AT5_leaf
