# Supplementary material for: Transmission modes affect the population structure of potato virus Y in potato
Source: PLoS Pathog. 2020 Jun 23;16(6):e1008608. doi: 10.1371/journal.ppat.1008608 (PMC7347233; doi:10.1371/journal.ppat.1008608)
Supplement: S1 File — (ZIP) [file ppat.1008608.s013.zip › N-Wilga3_IT1_leaf.txt]

Reference Position	Type	Length	Reference	Allele	SNP	Zygosity	Count	Coverage	Frequency	Forward/reverse balance	Average quality	Overlapping annotations	Coding region change	Amino acid change	Sample
294	SNV	1	A	G	294(A/G)	Heterozygous	32	5143	0.622204939	0.125	36.375	CDS: P1	P1:c.202A>G	P1:p.Thr68Ala	N-Wilga3_IT1_leaf
747	SNV	1	G	A	747(G/A)	Heterozygous	156	6086	2.563259941	0.455128205	36.64102564	CDS: P1	P1:c.655G>A	P1:p.Asp219Asn	N-Wilga3_IT1_leaf
1502	SNV	1	A	G	1502(A/G)	Heterozygous	11	5231	0.21028484	0.363636364	36.63636364	CDS: HC-Pro	HC-Pro:c.585A>G		N-Wilga3_IT1_leaf
1682	SNV	1	T	C	1682(T/C)	Heterozygous	11	5058	0.217477264	0	36.09090909	CDS: HC-Pro	HC-Pro:c.765T>C		N-Wilga3_IT1_leaf
2204	SNV	1	T	C	2204(T/C)	Heterozygous	46	3925	1.171974522	0.282608696	36.60869565	CDS: HC-Pro	HC-Pro:c.1287T>C		N-Wilga3_IT1_leaf
2224	SNV	1	A	T	2224(A/T)	Heterozygous	265	3658	7.244395845	0.475471698	36.69056604	CDS: HC-Pro	HC-Pro:c.1307A>T	HC-Pro:p.Tyr436Phe	N-Wilga3_IT1_leaf
2542	SNV	1	G	A	2542(G/A)	Heterozygous	21	2532	0.829383886	0.238095238	36.23809524	CDS: P3	P3:c.230G>A	P3:p.Arg77Lys	N-Wilga3_IT1_leaf
2607	SNV	1	C	A	2607(C/A)	Heterozygous	30	2565	1.169590643	0.466666667	36.73333333	CDS: P3	P3:c.295C>A		N-Wilga3_IT1_leaf
3467	SNV	1	C	T	3467(C/T)	Heterozygous	50	4465	1.119820829	0.5	36.92	CDS: 6K1	6K1:c.60C>T		N-Wilga3_IT1_leaf
4503	SNV	1	T	C	4503(T/C)	Heterozygous	51	2646	1.927437642	0.431372549	36.56862745	CDS: CI	CI:c.940T>C		N-Wilga3_IT1_leaf
4907	SNV	1	T	C	4907(T/C)	Heterozygous	30	2891	1.037703217	0.433333333	36.6	CDS: CI	CI:c.1344T>C		N-Wilga3_IT1_leaf
5095	SNV	1	T	C	5095(T/C)	Heterozygous	2064	2614	78.95944912	0.48255814	36.76647287	CDS: CI	CI:c.1532T>C	CI:p.Val511Ala	N-Wilga3_IT1_leaf
5605	SNV	1	G	A	5605(G/A)	Heterozygous	85	2548	3.335949765	0.329411765	36.62352941	CDS: 6K2	6K2:c.140G>A	6K2:p.Gly47Glu	N-Wilga3_IT1_leaf
5687	SNV	1	C	T	5687(C/T)	Heterozygous	122	2825	4.318584071	0.393442623	36.67213115	CDS: VPg	VPg:c.66C>T		N-Wilga3_IT1_leaf
6116	SNV	1	A	G	6116(A/G)	Heterozygous	33	2642	1.249053747	0.484848485	36.63636364	CDS: VPg	VPg:c.495A>G		N-Wilga3_IT1_leaf
6246	SNV	1	C	T	6246(C/T)	Heterozygous	12	2516	0.476947536	0.333333333	36.66666667	CDS: NIa	NIa:c.61C>T		N-Wilga3_IT1_leaf
6256	SNV	1	C	T	6256(C/T)	Heterozygous	1650	2211	74.62686567	0.492121212	36.82666667	CDS: NIa	NIa:c.71C>T	NIa:p.Ser24Phe	N-Wilga3_IT1_leaf
6662	SNV	1	C	T	6662(C/T)	Heterozygous	39	28481	0.136933394	0.435897436	35.82051282	CDS: NIa	NIa:c.477C>T		N-Wilga3_IT1_leaf
8222	SNV	1	C	T	8222(C/T)	Heterozygous	32	3815	0.838794233	0.40625	36.5625	CDS: NIb	NIb:c.1305C>T		N-Wilga3_IT1_leaf
8660	SNV	1	A	G	8660(A/G)	Heterozygous	19	7099	0.26764333	0	35.57894737	CDS: CP	CP:c.186A>G		N-Wilga3_IT1_leaf
