# Supplementary material for: Transmission modes affect the population structure of potato virus Y in potato
Source: PLoS Pathog. 2020 Jun 23;16(6):e1008608. doi: 10.1371/journal.ppat.1008608 (PMC7347233; doi:10.1371/journal.ppat.1008608)
Supplement: S1 File — (ZIP) [file ppat.1008608.s013.zip › N-Wilga3_IT1_tuber.txt]

Reference Position	Type	Length	Reference	Allele	SNP	Zygosity	Count	Coverage	Frequency	Forward/reverse balance	Average quality	Overlapping annotations	Coding region change	Amino acid change	Sample
446	SNV	1	A	G	446(A/G)	Heterozygous	274	4159	6.588122145	0.372262774	36.84671533	CDS: P1	P1:c.354A>G		N-Wilga3_IT1_tuber
747	SNV	1	G	A	747(G/A)	Heterozygous	191	4686	4.075970977	0.356020942	36.88481675	CDS: P1	P1:c.655G>A	P1:p.Asp219Asn	N-Wilga3_IT1_tuber
2204	SNV	1	T	C	2204(T/C)	Heterozygous	4	2731	0.146466496	0.25	37	CDS: HC-Pro	HC-Pro:c.1287T>C		N-Wilga3_IT1_tuber
2224	SNV	1	A	T	2224(A/T)	Heterozygous	1373	2952	46.51084011	0.275309541	36.76256373	CDS: HC-Pro	HC-Pro:c.1307A>T	HC-Pro:p.Tyr436Phe	N-Wilga3_IT1_tuber
2272	SNV	1	A	G	2272(A/G)	Heterozygous	30	2893	1.036985828	0.3	37	CDS: HC-Pro	HC-Pro:c.1355A>G	HC-Pro:p.Asn452Ser	N-Wilga3_IT1_tuber
2690	SNV	1	T	C	2690(T/C)	Heterozygous	122	3244	3.760789149	0.368852459	36.86885246	CDS: P3	P3:c.378T>C		N-Wilga3_IT1_tuber
3558	SNV	1	C	T	3558(C/T)	Heterozygous	69	4122	1.673944687	0.376811594	36.71014493	CDS: 6K1	6K1:c.151C>T	6K1:p.His51Tyr	N-Wilga3_IT1_tuber
3571	SNV	1	A	G	3571(A/G)	Heterozygous	45	4305	1.045296167	0.377777778	36.68888889	CDS: CI	CI:c.8A>G	CI:p.Asp3Gly	N-Wilga3_IT1_tuber
4190	SNV	1	A	G	4190(A/G)	Heterozygous	30	1772	1.693002257	0.4	37	CDS: CI	CI:c.627A>G		N-Wilga3_IT1_tuber
4831	SNV	1	G	A	4831(G/A)	Heterozygous	22	1541	1.427644387	0.5	37	CDS: CI	CI:c.1268G>A	CI:p.Ser423Asn	N-Wilga3_IT1_tuber
5095	SNV	1	T	C	5095(T/C)	Heterozygous	810	1813	44.67733039	0.47037037	36.77037037	CDS: CI	CI:c.1532T>C	CI:p.Val511Ala	N-Wilga3_IT1_tuber
5464	SNV	1	A	G	5464(A/G)	Heterozygous	28	1607	1.7423771	0.464285714	37	CDS: CI	CI:c.1901A>G	CI:p.Gln634Arg	N-Wilga3_IT1_tuber
5605	SNV	1	G	A	5605(G/A)	Heterozygous	234	933	25.08038585	0.247863248	36.92307692	CDS: 6K2	6K2:c.140G>A	6K2:p.Gly47Glu	N-Wilga3_IT1_tuber
5687	SNV	1	C	T	5687(C/T)	Heterozygous	23	1774	1.296505073	0.47826087	36.82608696	CDS: VPg	VPg:c.66C>T		N-Wilga3_IT1_tuber
6256	SNV	1	C	T	6256(C/T)	Heterozygous	726	1803	40.26622296	0.403581267	36.92837466	CDS: NIa	NIa:c.71C>T	NIa:p.Ser24Phe	N-Wilga3_IT1_tuber
6443	SNV	1	A	G	6443(A/G)	Heterozygous	45	2162	2.081406105	0.377777778	36.77777778	CDS: NIa	NIa:c.258A>G		N-Wilga3_IT1_tuber
6557	SNV	1	C	T	6557(C/T)	Heterozygous	39	2302	1.694178975	0.102564103	37	CDS: NIa	NIa:c.372C>T		N-Wilga3_IT1_tuber
6662	SNV	1	C	T	6662(C/T)	Heterozygous	21	8670	0.242214533	0.428571429	36.33333333	CDS: NIa	NIa:c.477C>T		N-Wilga3_IT1_tuber
6827	SNV	1	G	A	6827(G/A)	Heterozygous	51	2139	2.384291725	0.37254902	36.92156863	CDS: NIa	NIa:c.642G>A		N-Wilga3_IT1_tuber
7487	SNV	1	T	A	7487(T/A)	Heterozygous	153	2492	6.13964687	0.39869281	36.92156863	CDS: NIb	NIb:c.570T>A		N-Wilga3_IT1_tuber
8450	SNV	1	T	C	8450(T/C)	Heterozygous	158	13254	1.192092953	0.126582278	36.78481013	CDS: NIb	NIb:c.1533T>C		N-Wilga3_IT1_tuber
8660	SNV	1	A	G	8660(A/G)	Heterozygous	23	7416	0.310140237	0.217391304	36.82608696	CDS: CP	CP:c.186A>G		N-Wilga3_IT1_tuber
9080	SNV	1	T	C	9080(T/C)	Heterozygous	125	9029	1.384427954	0.48	36.68	CDS: CP	CP:c.606T>C		N-Wilga3_IT1_tuber
