# Supplementary material for: Transmission modes affect the population structure of potato virus Y in potato
Source: PLoS Pathog. 2020 Jun 23;16(6):e1008608. doi: 10.1371/journal.ppat.1008608 (PMC7347233; doi:10.1371/journal.ppat.1008608)
Supplement: S1 File — (ZIP) [file ppat.1008608.s013.zip › N-Wilga3_IT2_leaf.txt]

Reference Position	Type	Length	Reference	Allele	SNP	Zygosity	Count	Coverage	Frequency	Forward/reverse balance	Average quality	Overlapping annotations	Coding region change	Amino acid change	Sample
294	SNV	1	A	G	294(A/G)	Heterozygous	389	4544	8.560739437	0.393316195	36.5655527	CDS: P1	P1:c.202A>G	P1:p.Thr68Ala	N-Wilga3_IT2_leaf
443	SNV	1	A	G	443(A/G)	Heterozygous	215	4966	4.329440193	0.320930233	36.87906977	CDS: P1	P1:c.351A>G		N-Wilga3_IT2_leaf
1106	SNV	1	T	A	1106(T/A)	Heterozygous	55	5184	1.06095679	0.472727273	36.6	CDS: HC-Pro	HC-Pro:c.189T>A		N-Wilga3_IT2_leaf
1502	SNV	1	A	G	1502(A/G)	Heterozygous	236	5327	4.430260935	0.25	36.79661017	CDS: HC-Pro	HC-Pro:c.585A>G		N-Wilga3_IT2_leaf
1682	SNV	1	T	C	1682(T/C)	Heterozygous	258	6709	3.845580563	0.23255814	36.65891473	CDS: HC-Pro	HC-Pro:c.765T>C		N-Wilga3_IT2_leaf
2224	SNV	1	A	T	2224(A/T)	Heterozygous	2307	3903	59.10837817	0.382748158	36.66579974	CDS: HC-Pro	HC-Pro:c.1307A>T	HC-Pro:p.Tyr436Phe	N-Wilga3_IT2_leaf
2345	SNV	1	C	T	2345(C/T)	Heterozygous	91	3034	2.999340804	0.373626374	36.91208791	CDS: P3	P3:c.33C>T		N-Wilga3_IT2_leaf
2542	SNV	1	G	A	2542(G/A)	Heterozygous	241	4083	5.902522655	0.390041494	36.53526971	CDS: P3	P3:c.230G>A	P3:p.Arg77Lys	N-Wilga3_IT2_leaf
4190	SNV	1	A	G	4190(A/G)	Heterozygous	10	3526	0.283607487	0.4	36.2	CDS: CI	CI:c.627A>G		N-Wilga3_IT2_leaf
4349	SNV	1	T	C	4349(T/C)	Heterozygous	255	3414	7.469244288	0.309803922	36.78823529	CDS: CI	CI:c.786T>C		N-Wilga3_IT2_leaf
4709	SNV	1	T	C	4709(T/C)	Heterozygous	44	2500	1.76	0.5	36.81818182	CDS: CI	CI:c.1146T>C		N-Wilga3_IT2_leaf
5090	SNV	1	G	A	5090(G/A)	Heterozygous	11	2832	0.388418079	0.454545455	37	CDS: CI	CI:c.1527G>A		N-Wilga3_IT2_leaf
5095	SNV	1	T	C	5095(T/C)	Heterozygous	627	2744	22.84985423	0.486443381	36.74800638	CDS: CI	CI:c.1532T>C	CI:p.Val511Ala	N-Wilga3_IT2_leaf
5605	SNV	1	G	A	5605(G/A)	Heterozygous	493	1462	33.72093023	0.395537525	36.77281947	CDS: 6K2	6K2:c.140G>A	6K2:p.Gly47Glu	N-Wilga3_IT2_leaf
5687	SNV	1	C	T	5687(C/T)	Heterozygous	45	3065	1.468189233	0.422222222	36.82222222	CDS: VPg	VPg:c.66C>T		N-Wilga3_IT2_leaf
5934	SNV	1	A	C	5934(A/C)	Heterozygous	43	3254	1.321450522	0.441860465	36.02325581	CDS: VPg	VPg:c.313A>C	VPg:p.Lys105Gln	N-Wilga3_IT2_leaf
6256	SNV	1	C	T	6256(C/T)	Heterozygous	440	2392	18.39464883	0.5	36.81363636	CDS: NIa	NIa:c.71C>T	NIa:p.Ser24Phe	N-Wilga3_IT2_leaf
6422	SNV	1	T	C	6422(T/C)	Heterozygous	29	2862	1.013277428	0.448275862	37	CDS: NIa	NIa:c.237T>C		N-Wilga3_IT2_leaf
6662	SNV	1	C	T	6662(C/T)	Heterozygous	71	24785	0.286463587	0.478873239	36.43661972	CDS: NIa	NIa:c.477C>T		N-Wilga3_IT2_leaf
6750	SNV	1	A	G	6750(A/G)	Heterozygous	165	4679	3.526394529	0.157575758	36.9030303	CDS: NIa	NIa:c.565A>G	NIa:p.Lys189Glu	N-Wilga3_IT2_leaf
7277	SNV	1	A	G	7277(A/G)	Heterozygous	174	4689	3.71081254	0.390804598	36.82758621	CDS: NIb	NIb:c.360A>G		N-Wilga3_IT2_leaf
7322	SNV	1	A	G	7322(A/G)	Heterozygous	85	4109	2.068629837	0.294117647	36.48235294	CDS: NIb	NIb:c.405A>G		N-Wilga3_IT2_leaf
8594	SNV	1	G	A	8594(G/A)	Heterozygous	146	11810	1.236240474	0.315068493	36.75342466	CDS: CP	CP:c.120G>A		N-Wilga3_IT2_leaf
8648	SNV	1	A	G	8648(A/G)	Heterozygous	321	7799	4.115912296	0.249221184	36.82554517	CDS: CP	CP:c.174A>G		N-Wilga3_IT2_leaf
8660	SNV	1	A	G	8660(A/G)	Heterozygous	32	7864	0.406917599	0.21875	36.4375	CDS: CP	CP:c.186A>G		N-Wilga3_IT2_leaf
9266	SNV	1	C	A	9266(C/A)	Heterozygous	80	11456	0.698324022	0.2375	36.7	CDS: CP	CP:c.792C>A		N-Wilga3_IT2_leaf
