# Supplementary material for: Transmission modes affect the population structure of potato virus Y in potato
Source: PLoS Pathog. 2020 Jun 23;16(6):e1008608. doi: 10.1371/journal.ppat.1008608 (PMC7347233; doi:10.1371/journal.ppat.1008608)
Supplement: S1 File — (ZIP) [file ppat.1008608.s013.zip › N-Wilga3_IT2_tuber.txt]

Reference Position	Type	Length	Reference	Allele	SNP	Zygosity	Count	Coverage	Frequency	Forward/reverse balance	Average quality	Overlapping annotations	Coding region change	Amino acid change	Sample
294	SNV	1	A	G	294(A/G)	Heterozygous	16	10766	0.148616013	0	35.75	CDS: P1	P1:c.202A>G	P1:p.Thr68Ala	N-Wilga3_IT2_tuber
1682	SNV	1	T	C	1682(T/C)	Heterozygous	25	10577	0.236361917	0	35.88	CDS: HC-Pro	HC-Pro:c.765T>C		N-Wilga3_IT2_tuber
2224	SNV	1	A	T	2224(A/T)	Heterozygous	3911	7491	52.20931785	0.482229609	36.61876758	CDS: HC-Pro	HC-Pro:c.1307A>T	HC-Pro:p.Tyr436Phe	N-Wilga3_IT2_tuber
2492	SNV	1	T	C	2492(T/C)	Heterozygous	784	7157	10.95431047	0.244897959	36.71173469	CDS: P3	P3:c.180T>C		N-Wilga3_IT2_tuber
2542	SNV	1	G	A	2542(G/A)	Heterozygous	662	6224	10.63624679	0.243202417	36.74018127	CDS: P3	P3:c.230G>A	P3:p.Arg77Lys	N-Wilga3_IT2_tuber
3783	SNV	1	G	A	3783(G/A)	Heterozygous	143	12313	1.161374157	0.167832168	36.66433566	CDS: CI	CI:c.220G>A	CI:p.Ala74Thr	N-Wilga3_IT2_tuber
4349	SNV	1	T	C	4349(T/C)	Heterozygous	7	6535	0.107115532	0.428571429	37	CDS: CI	CI:c.786T>C		N-Wilga3_IT2_tuber
5090	SNV	1	G	A	5090(G/A)	Heterozygous	277	5838	4.744775608	0.472924188	36.8267148	CDS: CI	CI:c.1527G>A		N-Wilga3_IT2_tuber
5095	SNV	1	T	C	5095(T/C)	Heterozygous	9	5725	0.15720524	0.444444444	37	CDS: CI	CI:c.1532T>C	CI:p.Val511Ala	N-Wilga3_IT2_tuber
5605	SNV	1	G	A	5605(G/A)	Heterozygous	1009	3124	32.29833547	0.39147671	36.66303271	CDS: 6K2	6K2:c.140G>A	6K2:p.Gly47Glu	N-Wilga3_IT2_tuber
5687	SNV	1	C	T	5687(C/T)	Heterozygous	13	5773	0.225186212	0.384615385	37	CDS: VPg	VPg:c.66C>T		N-Wilga3_IT2_tuber
6227	SNV	1	T	C	6227(T/C)	Heterozygous	155	5409	2.86559438	0.393548387	36.9483871	CDS: NIa	NIa:c.42T>C		N-Wilga3_IT2_tuber
6589	SNV	1	C	A	6589(C/A)	Heterozygous	128	8290	1.544028951	0.203125	36.90625	CDS: NIa	NIa:c.404C>A	NIa:p.Pro135Gln	N-Wilga3_IT2_tuber
8660	SNV	1	A	G	8660(A/G)	Heterozygous	20	15628	0.127975429	0.2	36.6	CDS: CP	CP:c.186A>G		N-Wilga3_IT2_tuber
9266	SNV	1	C	A	9266(C/A)	Heterozygous	1346	24469	5.500837795	0.19910847	36.75334324	CDS: CP	CP:c.792C>A		N-Wilga3_IT2_tuber
