# Supplementary material for: Transmission modes affect the population structure of potato virus Y in potato
Source: PLoS Pathog. 2020 Jun 23;16(6):e1008608. doi: 10.1371/journal.ppat.1008608 (PMC7347233; doi:10.1371/journal.ppat.1008608)
Supplement: S1 File — (ZIP) [file ppat.1008608.s013.zip › N-Wilga3_MI1_leaf.txt]

Reference Position	Type	Length	Reference	Allele	SNP	Zygosity	Count	Coverage	Frequency	Forward/reverse balance	Average quality	Overlapping annotations	Coding region change	Amino acid change	Sample
294	SNV	1	A	G	294(A/G)	Heterozygous	422	8294	5.088015433	0.338862559	36.85781991	CDS: P1	P1:c.202A>G	P1:p.Thr68Ala	N-Wilga3_MI1_leaf
1946	SNV	1	A	G	1946(A/G)	Heterozygous	331	8165	4.053888549	0.465256798	36.8429003	CDS: HC-Pro	HC-Pro:c.1029A>G		N-Wilga3_MI1_leaf
2069	SNV	1	A	G	2069(A/G)	Heterozygous	12	9300	0.129032258	0	37	CDS: HC-Pro	HC-Pro:c.1152A>G		N-Wilga3_MI1_leaf
2231	SNV	1	T	A	2231(T/A)	Heterozygous	89	4300	2.069767442	0.460674157	36.75280899	CDS: HC-Pro	HC-Pro:c.1314T>A		N-Wilga3_MI1_leaf
3278	SNV	1	T	C	3278(T/C)	Heterozygous	24	6292	0.381436745	0.416666667	36.5	CDS: P3	P3:c.966T>C		N-Wilga3_MI1_leaf
3653	SNV	1	G	A	3653(G/A)	Heterozygous	460	5645	8.148804252	0.436956522	36.76521739	CDS: CI	CI:c.90G>A		N-Wilga3_MI1_leaf
4595	SNV	1	T	C	4595(T/C)	Heterozygous	94	3852	2.440290758	0.425531915	36.91489362	CDS: CI	CI:c.1032T>C		N-Wilga3_MI1_leaf
5095	SNV	1	T	C	5095(T/C)	Heterozygous	1416	3729	37.97264682	0.497175141	36.75141243	CDS: CI	CI:c.1532T>C	CI:p.Val511Ala	N-Wilga3_MI1_leaf
5255	SNV	1	T	C	5255(T/C)	Heterozygous	49	3998	1.225612806	0.387755102	37	CDS: CI	CI:c.1692T>C		N-Wilga3_MI1_leaf
5374	SNV	1	G	A	5374(G/A)	Heterozygous	21	3829	0.548446069	0.476190476	37	CDS: CI	CI:c.1811G>A	CI:p.Ser604Asn	N-Wilga3_MI1_leaf
6186	SNV	1	G	T	6186(G/T)	Heterozygous	4	3642	0.109829764	0	37	CDS: NIa	NIa:c.1G>T	NIa:p.Ala1Ser	N-Wilga3_MI1_leaf
8189	SNV	1	A	G	8189(A/G)	Heterozygous	179	5714	3.132656633	0.497206704	36.91061453	CDS: NIb	NIb:c.1272A>G		N-Wilga3_MI1_leaf
8222	SNV	1	C	T	8222(C/T)	Heterozygous	124	5678	2.183867559	0.475806452	36.74193548	CDS: NIb	NIb:c.1305C>T		N-Wilga3_MI1_leaf
8555	SNV	1	C	T	8555(C/T)	Heterozygous	280	17851	1.568539578	0.239285714	36.84285714	CDS: CP	CP:c.81C>T		N-Wilga3_MI1_leaf
8660	SNV	1	A	G	8660(A/G)	Heterozygous	17	12006	0.141595869	0.058823529	36.52941176	CDS: CP	CP:c.186A>G		N-Wilga3_MI1_leaf
