# Supplementary material for: Transmission modes affect the population structure of potato virus Y in potato
Source: PLoS Pathog. 2020 Jun 23;16(6):e1008608. doi: 10.1371/journal.ppat.1008608 (PMC7347233; doi:10.1371/journal.ppat.1008608)
Supplement: S1 File — (ZIP) [file ppat.1008608.s013.zip › N-Wilga3_MI1_tuber.txt]

Reference Position	Type	Length	Reference	Allele	SNP	Zygosity	Count	Coverage	Frequency	Forward/reverse balance	Average quality	Overlapping annotations	Coding region change	Amino acid change	Sample
294	SNV	1	A	G	294(A/G)	Heterozygous	2696	19607	13.75019126	0.258902077	36.84829377	CDS: P1	P1:c.202A>G	P1:p.Thr68Ala	N-Wilga3_MI1_tuber
1946	SNV	1	A	G	1946(A/G)	Heterozygous	162	27859	0.581499695	0.333333333	36.79012346	CDS: HC-Pro	HC-Pro:c.1029A>G		N-Wilga3_MI1_tuber
2542	SNV	1	G	A	2542(G/A)	Heterozygous	126	22865	0.551060573	0.412698413	36.76190476	CDS: P3	P3:c.230G>A	P3:p.Arg77Lys	N-Wilga3_MI1_tuber
3278	SNV	1	T	C	3278(T/C)	Heterozygous	96	23081	0.41592652	0.375	36.58333333	CDS: P3	P3:c.966T>C		N-Wilga3_MI1_tuber
3653	SNV	1	G	A	3653(G/A)	Heterozygous	6237	26501	23.53496094	0.405483405	36.6969697	CDS: CI	CI:c.90G>A		N-Wilga3_MI1_tuber
3713	SNV	1	A	T	3713(A/T)	Heterozygous	990	26886	3.682213792	0.364646465	36.70909091	CDS: CI	CI:c.150A>T		N-Wilga3_MI1_tuber
3783	SNV	1	G	A	3783(G/A)	Heterozygous	571	17228	3.314371953	0.327495622	36.92994746	CDS: CI	CI:c.220G>A	CI:p.Ala74Thr	N-Wilga3_MI1_tuber
3929	SNV	1	A	G	3929(A/G)	Heterozygous	504	46163	1.091783463	0.426587302	36.97222222	CDS: CI	CI:c.366A>G		N-Wilga3_MI1_tuber
3935	SNV	1	T	C	3935(T/C)	Heterozygous	1108	46089	2.404044349	0.348375451	36.9566787	CDS: CI	CI:c.372T>C		N-Wilga3_MI1_tuber
5095	SNV	1	T	C	5095(T/C)	Heterozygous	782	13245	5.90411476	0.497442455	36.7544757	CDS: CI	CI:c.1532T>C	CI:p.Val511Ala	N-Wilga3_MI1_tuber
5434	SNV	1	G	T	5434(G/T)	Heterozygous	137	12954	1.05758839	0.474452555	36.88321168	CDS: CI	CI:c.1871G>T	CI:p.Arg624Met	N-Wilga3_MI1_tuber
6076	SNV	1	A	G	6076(A/G)	Heterozygous	263	15204	1.729807945	0.3878327	36.96958175	CDS: VPg	VPg:c.455A>G	VPg:p.Lys152Arg	N-Wilga3_MI1_tuber
6149	SNV	1	C	T	6149(C/T)	Heterozygous	917	16095	5.697421559	0.393675027	36.77971647	CDS: VPg	VPg:c.528C>T		N-Wilga3_MI1_tuber
7908	SNV	1	C	T	7908(C/T)	Heterozygous	305	26052	1.170735452	0.419672131	36.97377049	CDS: NIb	NIb:c.991C>T	NIb:p.Leu331Phe	N-Wilga3_MI1_tuber
8222	SNV	1	C	T	8222(C/T)	Heterozygous	2163	18722	11.55325286	0.332408692	36.78918169	CDS: NIb	NIb:c.1305C>T		N-Wilga3_MI1_tuber
8555	SNV	1	C	T	8555(C/T)	Heterozygous	7995	65863	12.13883364	0.091557223	36.64990619	CDS: CP	CP:c.81C>T		N-Wilga3_MI1_tuber
9054	SNV	1	G	A	9054(G/A)	Heterozygous	466	52230	0.892207544	0.435622318	36.77253219	CDS: CP	CP:c.580G>A	CP:p.Gly194Ser	N-Wilga3_MI1_tuber
