# Supplementary material for: Transmission modes affect the population structure of potato virus Y in potato
Source: PLoS Pathog. 2020 Jun 23;16(6):e1008608. doi: 10.1371/journal.ppat.1008608 (PMC7347233; doi:10.1371/journal.ppat.1008608)
Supplement: S1 File — (ZIP) [file ppat.1008608.s013.zip › N-Wilga3_MI2_leaf.txt]

Reference Position	Type	Length	Reference	Allele	SNP	Zygosity	Count	Coverage	Frequency	Forward/reverse balance	Average quality	Overlapping annotations	Coding region change	Amino acid change	Sample
294	SNV	1	A	G	294(A/G)	Heterozygous	182	3734	4.87412962	0.225274725	36.58241758	CDS: P1	P1:c.202A>G	P1:p.Thr68Ala	N-Wilga3_MI2_leaf
1682	SNV	1	T	C	1682(T/C)	Heterozygous	130	4947	2.627855266	0.361538462	36.67692308	CDS: HC-Pro	HC-Pro:c.765T>C		N-Wilga3_MI2_leaf
1946	SNV	1	A	G	1946(A/G)	Heterozygous	199	5534	3.595952295	0.165829146	36.72864322	CDS: HC-Pro	HC-Pro:c.1029A>G		N-Wilga3_MI2_leaf
2345	SNV	1	C	T	2345(C/T)	Heterozygous	8	1980	0.404040404	0.375	37	CDS: P3	P3:c.33C>T		N-Wilga3_MI2_leaf
2542	SNV	1	G	A	2542(G/A)	Heterozygous	18	2541	0.708382527	0.388888889	36.33333333	CDS: P3	P3:c.230G>A	P3:p.Arg77Lys	N-Wilga3_MI2_leaf
4590	SNV	1	A	T	4590(A/T)	Heterozygous	14	1876	0.746268657	0.357142857	36.71428571	CDS: CI	CI:c.1027A>T	CI:p.Ser343Cys	N-Wilga3_MI2_leaf
5055	SNV	1	A	G	5055(A/G)	Heterozygous	287	2066	13.89157793	0.470383275	36.68641115	CDS: CI	CI:c.1492A>G	CI:p.Ile498Val	N-Wilga3_MI2_leaf
5095	SNV	1	T	C	5095(T/C)	Heterozygous	350	2122	16.4938737	0.482857143	36.79428571	CDS: CI	CI:c.1532T>C	CI:p.Val511Ala	N-Wilga3_MI2_leaf
5180	SNV	1	C	T	5180(C/T)	Heterozygous	4	2225	0.179775281	0.5	37	CDS: CI	CI:c.1617C>T		N-Wilga3_MI2_leaf
5693	SNV	1	A	G	5693(A/G)	Heterozygous	5	2192	0.22810219	0.4	37	CDS: VPg	VPg:c.72A>G		N-Wilga3_MI2_leaf
5746	SNV	1	A	G	5746(A/G)	Heterozygous	16	2021	0.791687284	0.5	36.375	CDS: VPg	VPg:c.125A>G	VPg:p.Lys42Arg	N-Wilga3_MI2_leaf
6186	SNV	1	G	T	6186(G/T)	Heterozygous	4	1816	0.220264317	0.5	37	CDS: NIa	NIa:c.1G>T	NIa:p.Ala1Ser	N-Wilga3_MI2_leaf
6539	SNV	1	G	A	6539(G/A)	Heterozygous	224	4008	5.588822355	0.142857143	36.66964286	CDS: NIa	NIa:c.354G>A		N-Wilga3_MI2_leaf
6662	SNV	1	C	T	6662(C/T)	Heterozygous	165	25000	0.66	0.333333333	36.53939394	CDS: NIa	NIa:c.477C>T		N-Wilga3_MI2_leaf
8189	SNV	1	A	G	8189(A/G)	Heterozygous	6	2837	0.211491012	0.5	37	CDS: NIb	NIb:c.1272A>G		N-Wilga3_MI2_leaf
8222	SNV	1	C	T	8222(C/T)	Heterozygous	7	2993	0.233879051	0.285714286	37	CDS: NIb	NIb:c.1305C>T		N-Wilga3_MI2_leaf
8555	SNV	1	C	T	8555(C/T)	Heterozygous	17	10902	0.155934691	0.352941176	36.52941176	CDS: CP	CP:c.81C>T		N-Wilga3_MI2_leaf
8660	SNV	1	A	G	8660(A/G)	Heterozygous	34	5818	0.584393262	0.294117647	36.88235294	CDS: CP	CP:c.186A>G		N-Wilga3_MI2_leaf
8933	SNV	1	A	G	8933(A/G)	Heterozygous	174	145528	0.11956462	0	36.50574713	CDS: CP	CP:c.459A>G		N-Wilga3_MI2_leaf
