# Supplementary material for: Transmission modes affect the population structure of potato virus Y in potato
Source: PLoS Pathog. 2020 Jun 23;16(6):e1008608. doi: 10.1371/journal.ppat.1008608 (PMC7347233; doi:10.1371/journal.ppat.1008608)
Supplement: S1 File — (ZIP) [file ppat.1008608.s013.zip › N-Wilga3_MI2_tuber.txt]

Reference Position	Type	Length	Reference	Allele	SNP	Zygosity	Count	Coverage	Frequency	Forward/reverse balance	Average quality	Overlapping annotations	Coding region change	Amino acid change	Sample
294	SNV	1	A	G	294(A/G)	Heterozygous	7	1224	0.571895425	0.142857143	36.42857143	CDS: P1	P1:c.202A>G	P1:p.Thr68Ala	N-Wilga3_MI2_tuber
584	SNV	1	T	A	584(T/A)	Heterozygous	21	1968	1.067073171	0.428571429	37	CDS: P1	P1:c.492T>A		N-Wilga3_MI2_tuber
653	SNV	1	C	T	653(C/T)	Heterozygous	119	1614	7.372986369	0.478991597	36.56302521	CDS: P1	P1:c.561C>T		N-Wilga3_MI2_tuber
936	SNV	1	G	A	936(G/A)	Heterozygous	22	1800	1.222222222	0.409090909	36.81818182	CDS: HC-Pro	HC-Pro:c.19G>A	HC-Pro:p.Val7Ile	N-Wilga3_MI2_tuber
1344	SNV	1	A	G	1344(A/G)	Heterozygous	34	1856	1.831896552	0.441176471	36.41176471	CDS: HC-Pro	HC-Pro:c.427A>G	HC-Pro:p.Ile143Val	N-Wilga3_MI2_tuber
1391	SNV	1	A	G	1391(A/G)	Heterozygous	431	1854	23.24703344	0.454756381	36.79118329	CDS: HC-Pro	HC-Pro:c.474A>G		N-Wilga3_MI2_tuber
1427	SNV	1	A	C	1427(A/C)	Heterozygous	23	1846	1.245937161	0.347826087	37	CDS: HC-Pro	HC-Pro:c.510A>C		N-Wilga3_MI2_tuber
1475	SNV	1	G	A	1475(G/A)	Heterozygous	20	1717	1.164822365	0.45	37	CDS: HC-Pro	HC-Pro:c.558G>A		N-Wilga3_MI2_tuber
1682	SNV	1	T	C	1682(T/C)	Heterozygous	33	1777	1.857062465	0.03030303	36.57575758	CDS: HC-Pro	HC-Pro:c.765T>C		N-Wilga3_MI2_tuber
1946	SNV	1	A	G	1946(A/G)	Heterozygous	178	1622	10.97410604	0.275280899	36.88764045	CDS: HC-Pro	HC-Pro:c.1029A>G		N-Wilga3_MI2_tuber
2803	SNV	1	C	T	2803(C/T)	Heterozygous	221	9782	2.259251687	0.443438914	36.62895928	CDS: P3	P3:c.491C>T	P3:p.Thr164Ile	N-Wilga3_MI2_tuber
4607	SNV	1	G	A	4607(G/A)	Heterozygous	12	6640	0.180722892	0.5	37	CDS: CI	CI:c.1044G>A		N-Wilga3_MI2_tuber
5055	SNV	1	A	G	5055(A/G)	Heterozygous	98	6559	1.494130203	0.5	36.51020408	CDS: CI	CI:c.1492A>G	CI:p.Ile498Val	N-Wilga3_MI2_tuber
5095	SNV	1	T	C	5095(T/C)	Heterozygous	836	6771	12.346773	0.48923445	36.78708134	CDS: CI	CI:c.1532T>C	CI:p.Val511Ala	N-Wilga3_MI2_tuber
5746	SNV	1	A	G	5746(A/G)	Heterozygous	159	6028	2.637690776	0.34591195	36.55974846	CDS: VPg	VPg:c.125A>G	VPg:p.Lys42Arg	N-Wilga3_MI2_tuber
6030	SNV	1	T	C	6030(T/C)	Heterozygous	477	7457	6.396674266	0.459119497	36.84067086	CDS: VPg	VPg:c.409T>C		N-Wilga3_MI2_tuber
6080	SNV	1	A	G	6080(A/G)	Heterozygous	238	6930	3.434343434	0.483193277	36.85714286	CDS: VPg	VPg:c.459A>G		N-Wilga3_MI2_tuber
6182	SNV	1	T	C	6182(T/C)	Heterozygous	381	5974	6.377636425	0.49343832	36.66404199	CDS: VPg	VPg:c.561T>C		N-Wilga3_MI2_tuber
6186	SNV	1	G	T	6186(G/T)	Heterozygous	1764	5910	29.84771574	0.492630385	36.78571429	CDS: NIa	NIa:c.1G>T	NIa:p.Ala1Ser	N-Wilga3_MI2_tuber
6539	SNV	1	G	A	6539(G/A)	Heterozygous	13	8145	0.159607121	0.307692308	36.69230769	CDS: NIa	NIa:c.354G>A		N-Wilga3_MI2_tuber
6560	SNV	1	C	T	6560(C/T)	Heterozygous	102	8040	1.268656716	0.470588235	36.74509804	CDS: NIa	NIa:c.375C>T		N-Wilga3_MI2_tuber
6662	SNV	1	C	T	6662(C/T)	Heterozygous	297	71371	0.416135405	0.262626263	36.65656566	CDS: NIa	NIa:c.477C>T		N-Wilga3_MI2_tuber
7328	SNV	1	A	G	7328(A/G)	Heterozygous	570	21504	2.650669643	0.454385965	36.71578947	CDS: NIb	NIb:c.411A>G		N-Wilga3_MI2_tuber
8174	SNV	1	C	T	8174(C/T)	Heterozygous	885	17997	4.917486248	0.46779661	36.66101695	CDS: NIb	NIb:c.1257C>T		N-Wilga3_MI2_tuber
8189	SNV	1	A	G	8189(A/G)	Heterozygous	487	18234	2.670834704	0.445585216	36.73511294	CDS: NIb	NIb:c.1272A>G		N-Wilga3_MI2_tuber
8222	SNV	1	C	T	8222(C/T)	Heterozygous	25	19563	0.127792261	0.48	37	CDS: NIb	NIb:c.1305C>T		N-Wilga3_MI2_tuber
8489	SNV	1	C	T	8489(C/T)	Heterozygous	1364	115008	1.186004452	0.250733138	36.71847507	CDS: CP	CP:c.15C>T		N-Wilga3_MI2_tuber
8658	SNV	1	G	T	8658(G/T)	Heterozygous	2650	62177	4.262026151	0.23509434	36.74716981	CDS: CP	CP:c.184G>T	CP:p.Ala62Ser	N-Wilga3_MI2_tuber
