# Supplementary material for: Transmission modes affect the population structure of potato virus Y in potato
Source: PLoS Pathog. 2020 Jun 23;16(6):e1008608. doi: 10.1371/journal.ppat.1008608 (PMC7347233; doi:10.1371/journal.ppat.1008608)
Supplement: S1 File — (ZIP) [file ppat.1008608.s013.zip › N-Wilga3_MI3_leaf.txt]

Reference Position	Type	Length	Reference	Allele	SNP	Zygosity	Count	Coverage	Frequency	Forward/reverse balance	Average quality	Overlapping annotations	Coding region change	Amino acid change	Sample
140	SNV	1	G	A	140(G/A)	Heterozygous	6	3225	0.186046512	0.5	37	CDS: P1	P1:c.48G>A		N-Wilga3_MI3_leaf
294	SNV	1	A	G	294(A/G)	Heterozygous	108	12774	0.845467356	0.101851852	36.68483234	CDS: P1	P1:c.202A>G	P1:p.Thr68Ala	N-Wilga3_MI3_leaf
970	SNV	1	G	A	970(G/A)	Heterozygous	263	14416	1.82436182	0.460076046	36.69581749	CDS: HC-Pro	HC-Pro:c.53G>A	HC-Pro:p.Gly18Glu	N-Wilga3_MI3_leaf
1682	SNV	1	T	C	1682(T/C)	Heterozygous	416	12324	3.375527426	0.266826923	36.6875	CDS: HC-Pro	HC-Pro:c.765T>C		N-Wilga3_MI3_leaf
1946	SNV	1	A	G	1946(A/G)	Heterozygous	1958	14214	13.77515126	0.218079673	36.77017365	CDS: HC-Pro	HC-Pro:c.1029A>G		N-Wilga3_MI3_leaf
2345	SNV	1	C	T	2345(C/T)	Heterozygous	152	5571	2.728415006	0.184210526	36.77631579	CDS: P3	P3:c.33C>T		N-Wilga3_MI3_leaf
2542	SNV	1	G	A	2542(G/A)	Heterozygous	328	5927	5.533996963	0.271341463	36.62195122	CDS: P3	P3:c.230G>A	P3:p.Arg77Lys	N-Wilga3_MI3_leaf
4590	SNV	1	A	T	4590(A/T)	Heterozygous	63	5748	1.096033403	0.492063492	36.80952381	CDS: CI	CI:c.1027A>T	CI:p.Ser343Cys	N-Wilga3_MI3_leaf
4843	SNV	1	T	G	4843(T/G)	Heterozygous	125	6667	1.874906255	0.432	36.63149646	CDS: CI	CI:c.1280T>G	CI:p.Ile427Ser	N-Wilga3_MI3_leaf
4844	SNV	1	C	T	4844(C/T)	Heterozygous	92	6619	1.389938057	0.456521739	36.5652783	CDS: CI	CI:c.1281C>T		N-Wilga3_MI3_leaf
5055	SNV	1	A	G	5055(A/G)	Heterozygous	620	6108	10.15062213	0.417741935	36.6483871	CDS: CI	CI:c.1492A>G	CI:p.Ile498Val	N-Wilga3_MI3_leaf
5095	SNV	1	T	C	5095(T/C)	Heterozygous	2059	6302	32.67216757	0.490529383	36.76104905	CDS: CI	CI:c.1532T>C	CI:p.Val511Ala	N-Wilga3_MI3_leaf
5693	SNV	1	A	G	5693(A/G)	Heterozygous	66	6376	1.035131744	0.424242424	36.81818182	CDS: VPg	VPg:c.72A>G		N-Wilga3_MI3_leaf
6539	SNV	1	G	A	6539(G/A)	Heterozygous	177	9556	1.852239431	0.209039548	36.72881356	CDS: NIa	NIa:c.354G>A		N-Wilga3_MI3_leaf
8660	SNV	1	A	G	8660(A/G)	Heterozygous	25	18752	0.133319113	0.12	35.96	CDS: CP	CP:c.186A>G		N-Wilga3_MI3_leaf
