# Supplementary material for: Transmission modes affect the population structure of potato virus Y in potato
Source: PLoS Pathog. 2020 Jun 23;16(6):e1008608. doi: 10.1371/journal.ppat.1008608 (PMC7347233; doi:10.1371/journal.ppat.1008608)
Supplement: S1 File — (ZIP) [file ppat.1008608.s013.zip › N-Wilga3_MI3_tuber.txt]

Reference Position	Type	Length	Reference	Allele	SNP	Zygosity	Count	Coverage	Frequency	Forward/reverse balance	Average quality	Overlapping annotations	Coding region change	Amino acid change	Sample
653	SNV	1	C	T	653(C/T)	Heterozygous	19	12851	0.147848416	0.421052632	36.57894737	CDS: P1	P1:c.561C>T		N-Wilga3_MI3_tuber
1682	SNV	1	T	C	1682(T/C)	Heterozygous	47	11224	0.418745545	0.170212766	36.91489362	CDS: HC-Pro	HC-Pro:c.765T>C		N-Wilga3_MI3_tuber
1820	SNV	1	C	T	1820(C/T)	Heterozygous	911	15072	6.044320594	0.493962678	36.83973655	CDS: HC-Pro	HC-Pro:c.903C>T		N-Wilga3_MI3_tuber
2542	SNV	1	G	A	2542(G/A)	Heterozygous	16	8545	0.187244002	0.25	37	CDS: P3	P3:c.230G>A	P3:p.Arg77Lys	N-Wilga3_MI3_tuber
4607	SNV	1	G	A	4607(G/A)	Heterozygous	229	8023	2.854293905	0.475982533	36.86026201	CDS: CI	CI:c.1044G>A		N-Wilga3_MI3_tuber
5014	SNV	1	A	G	5014(A/G)	Heterozygous	174	8665	2.008078477	0.465517241	36.83908046	CDS: CI	CI:c.1451A>G	CI:p.Glu484Gly	N-Wilga3_MI3_tuber
5028	SNV	1	G	T	5028(G/T)	Heterozygous	202	8392	2.407054337	0.46039604	36.74257426	CDS: CI	CI:c.1465G>T	CI:p.Val489Phe	N-Wilga3_MI3_tuber
5055	SNV	1	A	G	5055(A/G)	Heterozygous	590	8695	6.785508913	0.496610169	36.61694915	CDS: CI	CI:c.1492A>G	CI:p.Ile498Val	N-Wilga3_MI3_tuber
5180	SNV	1	C	T	5180(C/T)	Heterozygous	6881	9384	73.32693947	0.423194303	36.78520564	CDS: CI	CI:c.1617C>T		N-Wilga3_MI3_tuber
6449	SNV	1	G	A	6449(G/A)	Heterozygous	227	9846	2.305504774	0.374449339	36.72687225	CDS: NIa	NIa:c.264G>A		N-Wilga3_MI3_tuber
6758	SNV	1	C	T	6758(C/T)	Heterozygous	218	9968	2.186998395	0.23853211	36.34862385	CDS: NIa	NIa:c.573C>T		N-Wilga3_MI3_tuber
7700	SNV	1	C	T	7700(C/T)	Heterozygous	366	11476	3.189264552	0.480874317	36.71038251	CDS: NIb	NIb:c.783C>T		N-Wilga3_MI3_tuber
