# Supplementary material for: Transmission modes affect the population structure of potato virus Y in potato
Source: PLoS Pathog. 2020 Jun 23;16(6):e1008608. doi: 10.1371/journal.ppat.1008608 (PMC7347233; doi:10.1371/journal.ppat.1008608)
Supplement: S1 File — (ZIP) [file ppat.1008608.s013.zip › N-Wilga3_MI5_leaf.txt]

Reference Position	Type	Length	Reference	Allele	SNP	Zygosity	Count	Coverage	Frequency	Forward/reverse balance	Average quality	Overlapping annotations	Coding region change	Amino acid change	Sample
140	SNV	1	G	A	140(G/A)	Heterozygous	72	4736	1.52027027	0.208333333	36.61111111	CDS: P1	P1:c.48G>A		N-Wilga3_MI5_leaf
773	SNV	1	T	A	773(T/A)	Heterozygous	225	15138	1.486325803	0.444444444	36.76	CDS: P1	P1:c.681T>A		N-Wilga3_MI5_leaf
1068	SNV	1	G	A	1068(G/A)	Heterozygous	399	13809	2.889419944	0.438596491	36.8245614	CDS: HC-Pro	HC-Pro:c.151G>A	HC-Pro:p.Ala51Thr	N-Wilga3_MI5_leaf
1946	SNV	1	A	G	1946(A/G)	Heterozygous	1275	17180	7.421420256	0.194509804	36.73176471	CDS: HC-Pro	HC-Pro:c.1029A>G		N-Wilga3_MI5_leaf
2813	SNV	1	A	G	2813(A/G)	Heterozygous	127	9690	1.310629515	0.42519685	36.73228346	CDS: P3	P3:c.501A>G		N-Wilga3_MI5_leaf
3267	SNV	1	A	G	3267(A/G)	Heterozygous	585	10787	5.423194586	0.452991453	36.75726496	CDS: P3	P3:c.955A>G	P3:p.Met319Val	N-Wilga3_MI5_leaf
5055	SNV	1	A	G	5055(A/G)	Heterozygous	34	6038	0.563100364	0.441176471	36.05882353	CDS: CI	CI:c.1492A>G	CI:p.Ile498Val	N-Wilga3_MI5_leaf
5095	SNV	1	T	C	5095(T/C)	Heterozygous	2977	6304	47.22398477	0.499496137	36.74470944	CDS: CI	CI:c.1532T>C	CI:p.Val511Ala	N-Wilga3_MI5_leaf
6998	SNV	1	C	T	6998(C/T)	Heterozygous	2670	9003	29.65678107	0.494756554	36.73333333	CDS: NIb	NIb:c.81C>T		N-Wilga3_MI5_leaf
7428	SNV	1	T	C	7428(T/C)	Heterozygous	109	7176	1.518952062	0.440366972	36.70642202	CDS: NIb	NIb:c.511T>C		N-Wilga3_MI5_leaf
8372	SNV	1	T	C	8372(T/C)	Heterozygous	1138	82048	1.38699298	0.148506151	36.78383128	CDS: NIb	NIb:c.1455T>C		N-Wilga3_MI5_leaf
8492	SNV	1	T	C	8492(T/C)	Heterozygous	462	42301	1.092172762	0.248917749	36.67965368	CDS: CP	CP:c.18T>C		N-Wilga3_MI5_leaf
8624	SNV	1	C	T	8624(C/T)	Heterozygous	611	16779	3.641456583	0.441898527	36.898527	CDS: CP	CP:c.150C>T		N-Wilga3_MI5_leaf
8933	SNV	1	A	G	8933(A/G)	Heterozygous	1461	52246	2.796386326	0.407939767	36.80150582	CDS: CP	CP:c.459A>G		N-Wilga3_MI5_leaf
