# Supplementary material for: Transmission modes affect the population structure of potato virus Y in potato
Source: PLoS Pathog. 2020 Jun 23;16(6):e1008608. doi: 10.1371/journal.ppat.1008608 (PMC7347233; doi:10.1371/journal.ppat.1008608)
Supplement: S1 File — (ZIP) [file ppat.1008608.s013.zip › N-Wilga3_source_leaf.txt]

Reference Position	Type	Length	Reference	Allele	SNP	Zygosity	Count	Coverage	Frequency	Forward/reverse balance	Average quality	Overlapping annotations	Coding region change	Amino acid change	Sample
294	SNV	1	A	G	294(A/G)	Heterozygous	803	5437	14.76917418	0.453300125	36.8879203	CDS: P1	P1:c.202A>G	P1:p.Thr68Ala	N-Wilga3_source_leaf
1433	SNV	1	C	T	1433(C/T)	Heterozygous	52	4667	1.114206128	0.461538462	36.73076923	CDS: HC-Pro	HC-Pro:c.516C>T		N-Wilga3_source_leaf
2069	SNV	1	A	G	2069(A/G)	Heterozygous	107	6900	1.550724638	0.121495327	37	CDS: HC-Pro	HC-Pro:c.1152A>G		N-Wilga3_source_leaf
3267	SNV	1	A	G	3267(A/G)	Heterozygous	5	3545	0.141043724	0.4	36.2	CDS: P3	P3:c.955A>G	P3:p.Met319Val	N-Wilga3_source_leaf
3278	SNV	1	T	C	3278(T/C)	Heterozygous	70	3867	1.810188777	0.414285714	36.37142857	CDS: P3	P3:c.966T>C		N-Wilga3_source_leaf
3308	SNV	1	T	C	3308(T/C)	Heterozygous	60	3874	1.548786784	0.45	36.66666667	CDS: P3	P3:c.996T>C		N-Wilga3_source_leaf
3410	SNV	1	T	C	3410(T/C)	Heterozygous	60	3379	1.775673276	0.466666667	37	CDS: 6K1	6K1:c.3T>C		N-Wilga3_source_leaf
3653	SNV	1	G	A	3653(G/A)	Heterozygous	38	3574	1.063234471	0.473684211	36.05263158	CDS: CI	CI:c.90G>A		N-Wilga3_source_leaf
4595	SNV	1	T	C	4595(T/C)	Heterozygous	11	2321	0.473933649	0.454545455	37	CDS: CI	CI:c.1032T>C		N-Wilga3_source_leaf
5095	SNV	1	T	C	5095(T/C)	Heterozygous	817	2296	35.58362369	0.447980416	36.7380661	CDS: CI	CI:c.1532T>C	CI:p.Val511Ala	N-Wilga3_source_leaf
5374	SNV	1	G	A	5374(G/A)	Heterozygous	152	2261	6.722689076	0.388157895	36.84210526	CDS: CI	CI:c.1811G>A	CI:p.Ser604Asn	N-Wilga3_source_leaf
5687	SNV	1	C	T	5687(C/T)	Heterozygous	4	2190	0.182648402	0.25	37	CDS: VPg	VPg:c.66C>T		N-Wilga3_source_leaf
6443	SNV	1	A	G	6443(A/G)	Heterozygous	5	2949	0.169549	0.4	37	CDS: NIa	NIa:c.258A>G		N-Wilga3_source_leaf
6662	SNV	1	C	T	6662(C/T)	Heterozygous	269	12613	2.132720209	0.472118959	36.9330855	CDS: NIa	NIa:c.477C>T		N-Wilga3_source_leaf
8222	SNV	1	C	T	8222(C/T)	Heterozygous	127	3650	3.479452055	0.37007874	36.81102362	CDS: NIb	NIb:c.1305C>T		N-Wilga3_source_leaf
8660	SNV	1	A	G	8660(A/G)	Heterozygous	197	9478	2.078497573	0.172588832	36.90862944	CDS: CP	CP:c.186A>G		N-Wilga3_source_leaf
