# Supplementary material for: Transmission modes affect the population structure of potato virus Y in potato
Source: PLoS Pathog. 2020 Jun 23;16(6):e1008608. doi: 10.1371/journal.ppat.1008608 (PMC7347233; doi:10.1371/journal.ppat.1008608)
Supplement: S1 File — (ZIP) [file ppat.1008608.s013.zip › N-Wilga3_source_tuber.txt]

Reference Position	Type	Length	Reference	Allele	SNP	Zygosity	Count	Coverage	Frequency	Forward/reverse balance	Average quality	Overlapping annotations	Coding region change	Amino acid change	Sample
288	SNV	1	A	G	288(A/G)	Heterozygous	407	5496	7.405385735	0.14987715	36.97052487	CDS: P1	P1:c.196A>G	P1:p.Thr66Ala	N-Wilga3_source_tuber
294	SNV	1	A	G	294(A/G)	Heterozygous	92	5830	1.578044597	0.141304348	36.65217391	CDS: P1	P1:c.202A>G	P1:p.Thr68Ala	N-Wilga3_source_tuber
1077	SNV	1	A	G	1077(A/G)	Heterozygous	91	6752	1.347748815	0.417582418	36.75824176	CDS: HC-Pro	HC-Pro:c.160A>G	HC-Pro:p.Ile54Val	N-Wilga3_source_tuber
1895	SNV	1	T	C	1895(T/C)	Heterozygous	273	8407	3.247293922	0.450549451	36.8974359	CDS: HC-Pro	HC-Pro:c.978T>C		N-Wilga3_source_tuber
2768	SNV	1	T	C	2768(T/C)	Heterozygous	427	8159	5.233484496	0.496487119	36.81498829	CDS: P3	P3:c.456T>C		N-Wilga3_source_tuber
2868	SNV	1	A	T	2868(A/T)	Heterozygous	202	8300	2.43373494	0.440594059	36.87128713	CDS: P3, CDS: Pipo	P3:c.556A>T; Pipo:c.41A>T	P3:p.Thr186Ser; Pipo:p.Asn14Ile	N-Wilga3_source_tuber
4856	SNV	1	T	C	4856(T/C)	Heterozygous	331	4413	7.500566508	0.459214502	36.90332326	CDS: CI	CI:c.1293T>C		N-Wilga3_source_tuber
5095	SNV	1	T	C	5095(T/C)	Heterozygous	1102	4496	24.51067616	0.476406534	36.8076225	CDS: CI	CI:c.1532T>C	CI:p.Val511Ala	N-Wilga3_source_tuber
5374	SNV	1	G	A	5374(G/A)	Heterozygous	288	4593	6.270411496	0.493055556	36.95833333	CDS: CI	CI:c.1811G>A	CI:p.Ser604Asn	N-Wilga3_source_tuber
5464	SNV	1	A	G	5464(A/G)	Heterozygous	6	4249	0.141209696	0.5	37	CDS: CI	CI:c.1901A>G	CI:p.Gln634Arg	N-Wilga3_source_tuber
5500	SNV	1	A	G	5500(A/G)	Heterozygous	118	4833	2.441547693	0.466101695	36.84745763	CDS: 6K2	6K2:c.35A>G	6K2:p.Lys12Arg	N-Wilga3_source_tuber
5654	SNV	1	G	A	5654(G/A)	Heterozygous	76	4229	1.797115157	0.381578947	36.94736842	CDS: VPg	VPg:c.33G>A		N-Wilga3_source_tuber
5687	SNV	1	C	T	5687(C/T)	Heterozygous	6	4619	0.129898246	0.333333333	37	CDS: VPg	VPg:c.66C>T		N-Wilga3_source_tuber
6503	SNV	1	T	C	6503(T/C)	Heterozygous	1738	5991	29.01018194	0.318757192	36.93095512	CDS: NIa	NIa:c.318T>C		N-Wilga3_source_tuber
6662	SNV	1	C	T	6662(C/T)	Heterozygous	4890	12705	38.48878394	0.460122699	36.88957055	CDS: NIa	NIa:c.477C>T		N-Wilga3_source_tuber
6758	SNV	1	C	T	6758(C/T)	Heterozygous	5	2800	0.178571429	0.4	36.2	CDS: NIa	NIa:c.573C>T		N-Wilga3_source_tuber
8192	SNV	1	C	T	8192(C/T)	Heterozygous	172	5674	3.031371167	0.476744186	36.89534884	CDS: NIb	NIb:c.1275C>T		N-Wilga3_source_tuber
8660	SNV	1	A	G	8660(A/G)	Heterozygous	4192	14411	29.08889043	0.076335878	36.90314885	CDS: CP	CP:c.186A>G		N-Wilga3_source_tuber
9054	SNV	1	G	A	9054(G/A)	Heterozygous	513	17472	2.936126374	0.460038986	36.88888889	CDS: CP	CP:c.580G>A	CP:p.Gly194Ser	N-Wilga3_source_tuber
