# Supplementary material for: Transmission modes affect the population structure of potato virus Y in potato
Source: PLoS Pathog. 2020 Jun 23;16(6):e1008608. doi: 10.1371/journal.ppat.1008608 (PMC7347233; doi:10.1371/journal.ppat.1008608)
Supplement: S1 File — (ZIP) [file ppat.1008608.s013.zip › N-Wilga4_AT1_leaf.txt]

Reference Position	Type	Length	Reference	Allele	SNP	Zygosity	Count	Coverage	Frequency	Forward/reverse balance	Average quality	Overlapping annotations	Coding region change	Amino acid change	Sample
141	SNV	1	C	T	141(C/T)	Heterozygous	9	849	1.060070671	0.222222222	37	CDS: P1	P1:c.49C>T		N-Wilga4_AT1_leaf
294	SNV	1	A	G	294(A/G)	Heterozygous	9	4629	0.194426442	0.222222222	36.11111111	CDS: P1	P1:c.202A>G	P1:p.Thr68Ala	N-Wilga4_AT1_leaf
1648	SNV	1	A	G	1648(A/G)	Heterozygous	6	2754	0.217864924	0.333333333	37	CDS: HC-Pro	HC-Pro:c.731A>G	HC-Pro:p.Glu244Gly	N-Wilga4_AT1_leaf
2463	SNV	1	T	C	2463(T/C)	Heterozygous	4	2793	0.143215181	0.25	37	CDS: P3	P3:c.151T>C	P3:p.Tyr51His	N-Wilga4_AT1_leaf
3701	SNV	1	A	T	3701(A/T)	Heterozygous	2889	3052	94.65923984	0.487365871	36.88508134	CDS: CI	CI:c.138A>T		N-Wilga4_AT1_leaf
5506	SNV	1	C	T	5506(C/T)	Heterozygous	536	639	83.88106416	0.36380597	36.8358209	CDS: 6K2	6K2:c.41C>T	6K2:p.Thr14Ile	N-Wilga4_AT1_leaf
5951	SNV	1	T	C	5951(T/C)	Heterozygous	29	1895	1.530343008	0.379310345	36.44827586	CDS: VPg	VPg:c.330T>C		N-Wilga4_AT1_leaf
6539	SNV	1	G	A	6539(G/A)	Heterozygous	2337	2485	94.04426559	0.275994865	36.85964912	CDS: NIa	NIa:c.354G>A		N-Wilga4_AT1_leaf
6662	SNV	1	C	T	6662(C/T)	Heterozygous	10332	10872	95.03311258	0.485481998	36.742741	CDS: NIa	NIa:c.477C>T		N-Wilga4_AT1_leaf
8660	SNV	1	A	G	8660(A/G)	Heterozygous	5518	5988	92.1509686	0.169445451	36.86081914	CDS: CP	CP:c.186A>G		N-Wilga4_AT1_leaf
