# Supplementary material for: Transmission modes affect the population structure of potato virus Y in potato
Source: PLoS Pathog. 2020 Jun 23;16(6):e1008608. doi: 10.1371/journal.ppat.1008608 (PMC7347233; doi:10.1371/journal.ppat.1008608)
Supplement: S1 File — (ZIP) [file ppat.1008608.s013.zip › N-Wilga4_AT1_tuber.txt]

Reference Position	Type	Length	Reference	Allele	SNP	Zygosity	Count	Coverage	Frequency	Forward/reverse balance	Average quality	Overlapping annotations	Coding region change	Amino acid change	Sample
169	SNV	1	A	G	169(A/G)	Heterozygous	204	1000	20.4	0.18627451	36.94117647	CDS: P1	P1:c.77A>G	P1:p.His26Arg	N-Wilga4_AT1_tuber
257	SNV	1	G	A	257(G/A)	Heterozygous	72	6546	1.099908341	0.25	36.94444444	CDS: P1	P1:c.165G>A		N-Wilga4_AT1_tuber
944	SNV	1	C	T	944(C/T)	Heterozygous	136	12980	1.047765794	0.433823529	36.91176471	CDS: HC-Pro	HC-Pro:c.27C>T		N-Wilga4_AT1_tuber
1059	SNV	1	G	A	1059(G/A)	Heterozygous	22	10614	0.207273412	0.454545455	36.81818182	CDS: HC-Pro	HC-Pro:c.142G>A	HC-Pro:p.Ala48Thr	N-Wilga4_AT1_tuber
1174	SNV	1	G	A	1174(G/A)	Heterozygous	231	12378	1.866214251	0.484848485	36.78787879	CDS: HC-Pro	HC-Pro:c.257G>A	HC-Pro:p.Ser86Asn	N-Wilga4_AT1_tuber
1648	SNV	1	A	G	1648(A/G)	Heterozygous	69	6515	1.059094398	0.463768116	36.94202899	CDS: HC-Pro	HC-Pro:c.731A>G	HC-Pro:p.Glu244Gly	N-Wilga4_AT1_tuber
2456	SNV	1	T	C	2456(T/C)	Heterozygous	584	8717	6.699552598	0.381849315	36.86643836	CDS: P3	P3:c.144T>C		N-Wilga4_AT1_tuber
2463	SNV	1	T	C	2463(T/C)	Heterozygous	687	8204	8.37396392	0.458515284	36.89810771	CDS: P3	P3:c.151T>C	P3:p.Tyr51His	N-Wilga4_AT1_tuber
3701	SNV	1	A	T	3701(A/T)	Heterozygous	9438	9453	99.84132022	0.45126086	36.86904005	CDS: CI	CI:c.138A>T		N-Wilga4_AT1_tuber
5125	SNV	1	G	A	5125(G/A)	Heterozygous	13	6474	0.200803213	0.384615385	37	CDS: CI	CI:c.1562G>A	CI:p.Ser521Asn	N-Wilga4_AT1_tuber
5506	SNV	1	C	T	5506(C/T)	Heterozygous	1637	1652	99.09200969	0.389737324	36.89859499	CDS: 6K2	6K2:c.41C>T	6K2:p.Thr14Ile	N-Wilga4_AT1_tuber
5951	SNV	1	T	C	5951(T/C)	Heterozygous	426	5083	8.380877435	0.457746479	36.77934272	CDS: VPg	VPg:c.330T>C		N-Wilga4_AT1_tuber
6539	SNV	1	G	A	6539(G/A)	Heterozygous	7136	7152	99.77628635	0.223234305	36.90807175	CDS: NIa	NIa:c.354G>A		N-Wilga4_AT1_tuber
6662	SNV	1	C	T	6662(C/T)	Heterozygous	22427	22562	99.40164879	0.49623222	36.85249922	CDS: NIa	NIa:c.477C>T		N-Wilga4_AT1_tuber
7658	SNV	1	C	T	7658(C/T)	Heterozygous	188	9311	2.019117173	0.430851064	36.92553191	CDS: NIb	NIb:c.741C>T		N-Wilga4_AT1_tuber
7695	SNV	1	T	C	7695(T/C)	Heterozygous	3532	10065	35.09190263	0.495753114	36.81030578	CDS: NIb	NIb:c.778T>C		N-Wilga4_AT1_tuber
8660	SNV	1	A	G	8660(A/G)	Heterozygous	22329	22485	99.30620414	0.095929061	36.90756415	CDS: CP	CP:c.186A>G		N-Wilga4_AT1_tuber
8778	SNV	1	G	A	8778(G/A)	Heterozygous	385	5750	6.695652174	0.454545455	35.88311688	CDS: CP	CP:c.304G>A	CP:p.Asp102Asn	N-Wilga4_AT1_tuber
