# Supplementary material for: Transmission modes affect the population structure of potato virus Y in potato
Source: PLoS Pathog. 2020 Jun 23;16(6):e1008608. doi: 10.1371/journal.ppat.1008608 (PMC7347233; doi:10.1371/journal.ppat.1008608)
Supplement: S1 File — (ZIP) [file ppat.1008608.s013.zip › N-Wilga4_AT2_leaf.txt]

Reference Position	Type	Length	Reference	Allele	SNP	Zygosity	Count	Coverage	Frequency	Forward/reverse balance	Average quality	Overlapping annotations	Coding region change	Amino acid change	Sample
284	SNV	1	C	T	284(C/T)	Heterozygous	362	9165	3.949809056	0.135359116	36.78453039	CDS: P1	P1:c.192C>T		N-Wilga4_AT2_leaf
1059	SNV	1	G	A	1059(G/A)	Heterozygous	262	7585	3.454185893	0.480916031	36.76335878	CDS: HC-Pro	HC-Pro:c.142G>A	HC-Pro:p.Ala48Thr	N-Wilga4_AT2_leaf
1223	SNV	1	C	T	1223(C/T)	Heterozygous	78	7656	1.018808777	0.474358974	37	CDS: HC-Pro	HC-Pro:c.306C>T		N-Wilga4_AT2_leaf
3701	SNV	1	A	T	3701(A/T)	Heterozygous	5499	5527	99.49339606	0.415348245	36.73340607	CDS: CI	CI:c.138A>T		N-Wilga4_AT2_leaf
5506	SNV	1	C	T	5506(C/T)	Heterozygous	938	951	98.63301788	0.402985075	36.64498934	CDS: 6K2	6K2:c.41C>T	6K2:p.Thr14Ile	N-Wilga4_AT2_leaf
6539	SNV	1	G	A	6539(G/A)	Heterozygous	5054	5085	99.39036382	0.205975465	36.6929165	CDS: NIa	NIa:c.354G>A		N-Wilga4_AT2_leaf
6662	SNV	1	C	T	6662(C/T)	Heterozygous	29566	29741	99.4115867	0.465162687	36.50503957	CDS: NIa	NIa:c.477C>T		N-Wilga4_AT2_leaf
6828	SNV	1	T	C	6828(T/C)	Heterozygous	306	5029	6.08470869	0.395424837	36.5620915	CDS: NIa	NIa:c.643T>C		N-Wilga4_AT2_leaf
7592	SNV	1	T	A	7592(T/A)	Heterozygous	85	5031	1.689524945	0.470588235	36.95294118	CDS: NIb	NIb:c.675T>A		N-Wilga4_AT2_leaf
8660	SNV	1	A	G	8660(A/G)	Heterozygous	7525	7609	98.89604416	0.220465116	36.70817276	CDS: CP	CP:c.186A>G		N-Wilga4_AT2_leaf
8790	SNV	1	A	C	8790(A/C)	Heterozygous	3	1287	0.233100233	0	37	CDS: CP	CP:c.316A>C	CP:p.Thr106Pro	N-Wilga4_AT2_leaf
