# Supplementary material for: Transmission modes affect the population structure of potato virus Y in potato
Source: PLoS Pathog. 2020 Jun 23;16(6):e1008608. doi: 10.1371/journal.ppat.1008608 (PMC7347233; doi:10.1371/journal.ppat.1008608)
Supplement: S1 File — (ZIP) [file ppat.1008608.s013.zip › N-Wilga4_AT2_tuber.txt]

Reference Position	Type	Length	Reference	Allele	SNP	Zygosity	Count	Coverage	Frequency	Forward/reverse balance	Average quality	Overlapping annotations	Coding region change	Amino acid change	Sample
84	SNV	1	A	T	84(A/T)	Heterozygous	55	3580	1.536312849	0.036363636	36.92727273	5' UTR: 5' UTR			N-Wilga4_AT2_tuber
284	SNV	1	C	T	284(C/T)	Heterozygous	147	20002	0.734926507	0.040816327	36.9047619	CDS: P1	P1:c.192C>T		N-Wilga4_AT2_tuber
294	SNV	1	A	G	294(A/G)	Heterozygous	123	19925	0.617314931	0.081300813	36.36585366	CDS: P1	P1:c.202A>G	P1:p.Thr68Ala	N-Wilga4_AT2_tuber
350	SNV	1	G	A	350(G/A)	Heterozygous	64	4776	1.340033501	0.421875	36.18760631	CDS: P1	P1:c.258G>A		N-Wilga4_AT2_tuber
3701	SNV	1	A	T	3701(A/T)	Heterozygous	18512	18805	98.44190375	0.426210026	36.70872947	CDS: CI	CI:c.138A>T		N-Wilga4_AT2_tuber
4351	SNV	1	C	T	4351(C/T)	Heterozygous	159	10211	1.557144256	0.433962264	36.77358491	CDS: CI	CI:c.788C>T	CI:p.Thr263Ile	N-Wilga4_AT2_tuber
5506	SNV	1	C	T	5506(C/T)	Heterozygous	2176	2648	82.17522659	0.428308824	36.64797794	CDS: 6K2	6K2:c.41C>T	6K2:p.Thr14Ile	N-Wilga4_AT2_tuber
5605	SNV	1	G	A	5605(G/A)	Heterozygous	119	7701	1.545253863	0.31092437	36.83193277	CDS: 6K2	6K2:c.140G>A	6K2:p.Gly47Glu	N-Wilga4_AT2_tuber
6539	SNV	1	G	A	6539(G/A)	Heterozygous	8188	8704	94.07169118	0.290180752	36.68490474	CDS: NIa	NIa:c.354G>A		N-Wilga4_AT2_tuber
6662	SNV	1	C	T	6662(C/T)	Heterozygous	60091	61696	97.39853475	0.354911717	36.55148025	CDS: NIa	NIa:c.477C>T		N-Wilga4_AT2_tuber
6828	SNV	1	T	C	6828(T/C)	Heterozygous	4788	14766	32.42584315	0.495196324	36.56307435	CDS: NIa	NIa:c.643T>C		N-Wilga4_AT2_tuber
8237	SNV	1	G	A	8237(G/A)	Heterozygous	1239	16169	7.662811553	0.455205811	36.72800646	CDS: NIb	NIb:c.1320G>A		N-Wilga4_AT2_tuber
8660	SNV	1	A	G	8660(A/G)	Heterozygous	20664	21159	97.66056997	0.236546651	36.69279907	CDS: CP	CP:c.186A>G		N-Wilga4_AT2_tuber
8790	SNV	1	A	C	8790(A/C)	Heterozygous	10	3096	0.322997416	0.1	36	CDS: CP	CP:c.316A>C	CP:p.Thr106Pro	N-Wilga4_AT2_tuber
