# Supplementary material for: Transmission modes affect the population structure of potato virus Y in potato
Source: PLoS Pathog. 2020 Jun 23;16(6):e1008608. doi: 10.1371/journal.ppat.1008608 (PMC7347233; doi:10.1371/journal.ppat.1008608)
Supplement: S1 File — (ZIP) [file ppat.1008608.s013.zip › N-Wilga4_AT3_leaf.txt]

Reference Position	Type	Length	Reference	Allele	SNP	Zygosity	Count	Coverage	Frequency	Forward/reverse balance	Average quality	Overlapping annotations	Coding region change	Amino acid change	Sample
284	SNV	1	C	T	284(C/T)	Heterozygous	1678	20647	8.127088681	0.137067938	36.82717521	CDS: P1	P1:c.192C>T		N-Wilga4_AT3_leaf
1059	SNV	1	G	A	1059(G/A)	Heterozygous	6002	16770	35.79010137	0.496834389	36.76741086	CDS: HC-Pro	HC-Pro:c.142G>A	HC-Pro:p.Ala48Thr	N-Wilga4_AT3_leaf
3701	SNV	1	A	T	3701(A/T)	Heterozygous	11229	11714	95.85965511	0.457921453	36.72802565	CDS: CI	CI:c.138A>T		N-Wilga4_AT3_leaf
5095	SNV	1	T	C	5095(T/C)	Heterozygous	123	6639	1.852688658	0.495934959	36.72357724	CDS: CI	CI:c.1532T>C	CI:p.Val511Ala	N-Wilga4_AT3_leaf
5506	SNV	1	C	T	5506(C/T)	Heterozygous	1883	2178	86.45546373	0.449814126	36.63409453	CDS: 6K2	6K2:c.41C>T	6K2:p.Thr14Ile	N-Wilga4_AT3_leaf
6137	SNV	1	T	A	6137(T/A)	Heterozygous	67	6333	1.057950418	0.462686567	36.52238806	CDS: VPg	VPg:c.516T>A		N-Wilga4_AT3_leaf
6539	SNV	1	G	A	6539(G/A)	Heterozygous	7933	8340	95.11990408	0.278835245	36.67754948	CDS: NIa	NIa:c.354G>A		N-Wilga4_AT3_leaf
6662	SNV	1	C	T	6662(C/T)	Heterozygous	52426	56005	93.60949915	0.419047801	36.4491283	CDS: NIa	NIa:c.477C>T		N-Wilga4_AT3_leaf
6828	SNV	1	T	C	6828(T/C)	Heterozygous	3969	10539	37.66011956	0.43058705	36.57671958	CDS: NIa	NIa:c.643T>C		N-Wilga4_AT3_leaf
8660	SNV	1	A	G	8660(A/G)	Heterozygous	19583	20555	95.27122355	0.245672267	36.68901598	CDS: CP	CP:c.186A>G		N-Wilga4_AT3_leaf
8790	SNV	1	A	C	8790(A/C)	Heterozygous	9	3042	0.295857988	0.333333333	37	CDS: CP	CP:c.316A>C	CP:p.Thr106Pro	N-Wilga4_AT3_leaf
