# Supplementary material for: Transmission modes affect the population structure of potato virus Y in potato
Source: PLoS Pathog. 2020 Jun 23;16(6):e1008608. doi: 10.1371/journal.ppat.1008608 (PMC7347233; doi:10.1371/journal.ppat.1008608)
Supplement: S1 File — (ZIP) [file ppat.1008608.s013.zip › N-Wilga4_AT3_tuber.txt]

Reference Position	Type	Length	Reference	Allele	SNP	Zygosity	Count	Coverage	Frequency	Forward/reverse balance	Average quality	Overlapping annotations	Coding region change	Amino acid change	Sample
201	SNV	1	G	A	201(G/A)	Heterozygous	103	3024	3.406084656	0.262135922	36.53398058	CDS: P1	P1:c.109G>A	P1:p.Val37Ile	N-Wilga4_AT3_tuber
294	SNV	1	A	G	294(A/G)	Heterozygous	13	10219	0.127214013	0.076923077	37	CDS: P1	P1:c.202A>G	P1:p.Thr68Ala	N-Wilga4_AT3_tuber
642	SNV	1	C	A	642(C/A)	Heterozygous	778	10434	7.456392563	0.440874036	36.83547558	CDS: P1	P1:c.550C>A	P1:p.His184Asn	N-Wilga4_AT3_tuber
1059	SNV	1	G	A	1059(G/A)	Heterozygous	3783	9864	38.35158151	0.481892678	36.77848269	CDS: HC-Pro	HC-Pro:c.142G>A	HC-Pro:p.Ala48Thr	N-Wilga4_AT3_tuber
1313	SNV	1	G	A	1313(G/A)	Heterozygous	252	12628	1.99556541	0.456349206	36.78571429	CDS: HC-Pro	HC-Pro:c.396G>A		N-Wilga4_AT3_tuber
1789	SNV	1	A	G	1789(A/G)	Heterozygous	219	11357	1.928326142	0.474885845	36.59817352	CDS: HC-Pro	HC-Pro:c.872A>G	HC-Pro:p.Lys291Arg	N-Wilga4_AT3_tuber
3138	SNV	1	G	A	3138(G/A)	Heterozygous	2610	11479	22.73717223	0.46743295	36.71034483	CDS: P3	P3:c.826G>A	P3:p.Val276Ile	N-Wilga4_AT3_tuber
3701	SNV	1	A	T	3701(A/T)	Heterozygous	9626	9784	98.38511856	0.388011635	36.66767089	CDS: CI	CI:c.138A>T		N-Wilga4_AT3_tuber
5095	SNV	1	T	C	5095(T/C)	Heterozygous	7	5307	0.131901262	0.428571429	36.42857143	CDS: CI	CI:c.1532T>C	CI:p.Val511Ala	N-Wilga4_AT3_tuber
5125	SNV	1	G	A	5125(G/A)	Heterozygous	277	5300	5.226415094	0.462093863	36.6967509	CDS: CI	CI:c.1562G>A	CI:p.Ser521Asn	N-Wilga4_AT3_tuber
5506	SNV	1	C	T	5506(C/T)	Heterozygous	1528	1580	96.70886076	0.410994764	36.64528796	CDS: 6K2	6K2:c.41C>T	6K2:p.Thr14Ile	N-Wilga4_AT3_tuber
5902	SNV	1	G	A	5902(G/A)	Heterozygous	588	6128	9.595300261	0.448979592	36.69557823	CDS: VPg	VPg:c.281G>A	VPg:p.Arg94Lys	N-Wilga4_AT3_tuber
6137	SNV	1	T	A	6137(T/A)	Heterozygous	76	4951	1.535043426	0.434210526	36.76315789	CDS: VPg	VPg:c.516T>A		N-Wilga4_AT3_tuber
6140	SNV	1	A	G	6140(A/G)	Heterozygous	80	4955	1.614530777	0.425	36.85	CDS: VPg	VPg:c.519A>G		N-Wilga4_AT3_tuber
6539	SNV	1	G	A	6539(G/A)	Heterozygous	7796	7861	99.17313319	0.189840944	36.7288353	CDS: NIa	NIa:c.354G>A		N-Wilga4_AT3_tuber
6662	SNV	1	C	T	6662(C/T)	Heterozygous	38416	38922	98.69996403	0.488286131	36.63275718	CDS: NIa	NIa:c.477C>T		N-Wilga4_AT3_tuber
6828	SNV	1	T	C	6828(T/C)	Heterozygous	2915	7262	40.14045717	0.366380789	36.55403087	CDS: NIa	NIa:c.643T>C		N-Wilga4_AT3_tuber
7097	SNV	1	G	T	7097(G/T)	Heterozygous	118	7073	1.668316132	0.43220339	36.76271186	CDS: NIb	NIb:c.180G>T		N-Wilga4_AT3_tuber
7166	SNV	1	T	C	7166(T/C)	Heterozygous	77	6541	1.177190032	0.38961039	36.74025974	CDS: NIb	NIb:c.249T>C		N-Wilga4_AT3_tuber
8087	SNV	1	G	A	8087(G/A)	Heterozygous	206	7777	2.648836312	0.45631068	36.87378641	CDS: NIb	NIb:c.1170G>A		N-Wilga4_AT3_tuber
8174	SNV	1	C	T	8174(C/T)	Heterozygous	78	5960	1.308724832	0.461538462	36.79487179	CDS: NIb	NIb:c.1257C>T		N-Wilga4_AT3_tuber
8660	SNV	1	A	G	8660(A/G)	Heterozygous	11854	12089	98.05608404	0.171081491	36.63219167	CDS: CP	CP:c.186A>G		N-Wilga4_AT3_tuber
8790	SNV	1	A	C	8790(A/C)	Heterozygous	466	1859	25.06724045	0.14806867	36.35193133	CDS: CP	CP:c.316A>C	CP:p.Thr106Pro	N-Wilga4_AT3_tuber
