# Supplementary material for: Transmission modes affect the population structure of potato virus Y in potato
Source: PLoS Pathog. 2020 Jun 23;16(6):e1008608. doi: 10.1371/journal.ppat.1008608 (PMC7347233; doi:10.1371/journal.ppat.1008608)
Supplement: S1 File — (ZIP) [file ppat.1008608.s013.zip › N-Wilga4_IT1_leaf.txt]

Reference Position	Type	Length	Reference	Allele	SNP	Zygosity	Count	Coverage	Frequency	Forward/reverse balance	Average quality	Overlapping annotations	Coding region change	Amino acid change	Sample
272	SNV	1	T	C	272(T/C)	Heterozygous	14	4314	0.324524803	0.5	36.71428571	CDS: P1	P1:c.180T>C		N-Wilga4_IT1_leaf
294	SNV	1	A	G	294(A/G)	Heterozygous	25	4253	0.587820362	0.08	37	CDS: P1	P1:c.202A>G	P1:p.Thr68Ala	N-Wilga4_IT1_leaf
953	SNV	1	T	A	953(T/A)	Heterozygous	266	5111	5.204460967	0.447368421	36.76691729	CDS: HC-Pro	HC-Pro:c.36T>A		N-Wilga4_IT1_leaf
1115	SNV	1	C	T	1115(C/T)	Heterozygous	8	5088	0.157232704	0.5	37	CDS: HC-Pro	HC-Pro:c.198C>T		N-Wilga4_IT1_leaf
1367	SNV	1	A	G	1367(A/G)	Heterozygous	1466	5637	26.00674117	0.438608458	36.79263302	CDS: HC-Pro	HC-Pro:c.450A>G		N-Wilga4_IT1_leaf
1799	SNV	1	C	T	1799(C/T)	Heterozygous	85	5074	1.675206937	0.458823529	36.81176471	CDS: HC-Pro	HC-Pro:c.882C>T		N-Wilga4_IT1_leaf
2186	SNV	1	C	T	2186(C/T)	Heterozygous	31	2794	1.109520401	0.225806452	37	CDS: HC-Pro	HC-Pro:c.1269C>T		N-Wilga4_IT1_leaf
2207	SNV	1	C	T	2207(C/T)	Heterozygous	7	3464	0.202078522	0.142857143	37	CDS: HC-Pro	HC-Pro:c.1290C>T		N-Wilga4_IT1_leaf
2264	SNV	1	G	A	2264(G/A)	Heterozygous	396	2481	15.96130593	0.335858586	36.63131313	CDS: HC-Pro	HC-Pro:c.1347G>A		N-Wilga4_IT1_leaf
2274	SNV	1	G	A	2274(G/A)	Heterozygous	24	2160	1.111111111	0.416666667	37	CDS: HC-Pro	HC-Pro:c.1357G>A	HC-Pro:p.Asp453Asn	N-Wilga4_IT1_leaf
2378	SNV	1	A	T	2378(A/T)	Heterozygous	22	2024	1.086956522	0.409090909	36.45454545	CDS: P3	P3:c.66A>T		N-Wilga4_IT1_leaf
2483	SNV	1	A	G	2483(A/G)	Heterozygous	411	2762	14.88052136	0.401459854	36.71289538	CDS: P3	P3:c.171A>G	P3:p.Ile57Met	N-Wilga4_IT1_leaf
2749	SNV	1	A	G	2749(A/G)	Heterozygous	400	3077	12.99967501	0.44	36.785	CDS: P3	P3:c.437A>G	P3:p.Asn146Ser	N-Wilga4_IT1_leaf
2803	SNV	1	C	T	2803(C/T)	Heterozygous	8	3152	0.253807107	0.375	36	CDS: P3	P3:c.491C>T	P3:p.Thr164Ile	N-Wilga4_IT1_leaf
4793	SNV	1	T	C	4793(T/C)	Heterozygous	31	2343	1.323090055	0.387096774	37	CDS: CI	CI:c.1230T>C		N-Wilga4_IT1_leaf
4805	SNV	1	T	C	4805(T/C)	Heterozygous	30	2360	1.271186441	0.466666667	36.73333333	CDS: CI	CI:c.1242T>C		N-Wilga4_IT1_leaf
4907	SNV	1	T	C	4907(T/C)	Heterozygous	548	2354	23.27952421	0.459854015	36.77007299	CDS: CI	CI:c.1344T>C		N-Wilga4_IT1_leaf
5010	SNV	1	T	C	5010(T/C)	Heterozygous	23	2219	1.036502929	0.47826087	37	CDS: CI	CI:c.1447T>C		N-Wilga4_IT1_leaf
5882	SNV	1	G	A	5882(G/A)	Heterozygous	352	2424	14.52145215	0.471590909	36.73295455	CDS: VPg	VPg:c.261G>A		N-Wilga4_IT1_leaf
6044	SNV	1	A	G	6044(A/G)	Heterozygous	6	2510	0.239043825	0.333333333	37	CDS: VPg	VPg:c.423A>G		N-Wilga4_IT1_leaf
6260	SNV	1	T	C	6260(T/C)	Heterozygous	606	2184	27.74725275	0.481848185	36.69636964	CDS: NIa	NIa:c.75T>C		N-Wilga4_IT1_leaf
6662	SNV	1	C	T	6662(C/T)	Heterozygous	565	22935	2.463483758	0.460176991	36.37345133	CDS: NIa	NIa:c.477C>T		N-Wilga4_IT1_leaf
7244	SNV	1	C	T	7244(C/T)	Heterozygous	795	3668	21.67393675	0.464150943	36.79874214	CDS: NIb	NIb:c.327C>T		N-Wilga4_IT1_leaf
7319	SNV	1	C	T	7319(C/T)	Heterozygous	451	3542	12.73291925	0.379157428	36.73392461	CDS: NIb	NIb:c.402C>T		N-Wilga4_IT1_leaf
7889	SNV	1	C	T	7889(C/T)	Heterozygous	95	4281	2.219107685	0.410526316	36.6	CDS: NIb	NIb:c.972C>T		N-Wilga4_IT1_leaf
8405	SNV	1	A	G	8405(A/G)	Heterozygous	323	31248	1.033666155	0.238390093	36.52321981	CDS: NIb	NIb:c.1488A>G		N-Wilga4_IT1_leaf
8483	SNV	1	C	T	8483(C/T)	Heterozygous	2297	17022	13.49430149	0.182411842	36.67784066	CDS: CP	CP:c.9C>T		N-Wilga4_IT1_leaf
8660	SNV	1	A	G	8660(A/G)	Heterozygous	193	6551	2.946115097	0.196891192	36.61658031	CDS: CP	CP:c.186A>G		N-Wilga4_IT1_leaf
9239	SNV	1	T	C	9239(T/C)	Heterozygous	179	8955	1.998883305	0.329608939	36.59776536	CDS: CP	CP:c.765T>C		N-Wilga4_IT1_leaf
