# Supplementary material for: Transmission modes affect the population structure of potato virus Y in potato
Source: PLoS Pathog. 2020 Jun 23;16(6):e1008608. doi: 10.1371/journal.ppat.1008608 (PMC7347233; doi:10.1371/journal.ppat.1008608)
Supplement: S1 File — (ZIP) [file ppat.1008608.s013.zip › N-Wilga4_IT1_tuber.txt]

Reference Position	Type	Length	Reference	Allele	SNP	Zygosity	Count	Coverage	Frequency	Forward/reverse balance	Average quality	Overlapping annotations	Coding region change	Amino acid change	Sample
272	SNV	1	T	C	272(T/C)	Heterozygous	288	2276	12.65377856	0.416666667	36.97222222	CDS: P1	P1:c.180T>C		N-Wilga4_IT1_tuber
527	SNV	1	A	G	527(A/G)	Heterozygous	919	3035	30.2800659	0.460282916	36.89771491	CDS: P1	P1:c.435A>G		N-Wilga4_IT1_tuber
953	SNV	1	T	A	953(T/A)	Heterozygous	8	3929	0.203614151	0.375	37	CDS: HC-Pro	HC-Pro:c.36T>A		N-Wilga4_IT1_tuber
1115	SNV	1	C	T	1115(C/T)	Heterozygous	90	3361	2.677774472	0.488888889	36.73333333	CDS: HC-Pro	HC-Pro:c.198C>T		N-Wilga4_IT1_tuber
1153	SNV	1	A	G	1153(A/G)	Heterozygous	105	3510	2.991452991	0.419047619	36.71428571	CDS: HC-Pro	HC-Pro:c.236A>G	HC-Pro:p.Lys79Arg	N-Wilga4_IT1_tuber
1367	SNV	1	A	G	1367(A/G)	Heterozygous	19	3110	0.610932476	0.315789474	36.78947368	CDS: HC-Pro	HC-Pro:c.450A>G		N-Wilga4_IT1_tuber
2749	SNV	1	A	G	2749(A/G)	Heterozygous	6	3246	0.184842884	0.333333333	37	CDS: P3	P3:c.437A>G	P3:p.Asn146Ser	N-Wilga4_IT1_tuber
2801	SNV	1	C	A	2801(C/A)	Heterozygous	231	2609	8.853967037	0.476190476	36.8008658	CDS: P3	P3:c.489C>A	P3:p.Asn163Lys	N-Wilga4_IT1_tuber
3446	SNV	1	A	G	3446(A/G)	Heterozygous	7	2580	0.271317829	0.428571429	37	CDS: 6K1	6K1:c.39A>G		N-Wilga4_IT1_tuber
3974	SNV	1	A	T	3974(A/T)	Heterozygous	28	1804	1.55210643	0.107142857	37	CDS: CI	CI:c.411A>T		N-Wilga4_IT1_tuber
4664	SNV	1	T	C	4664(T/C)	Heterozygous	41	1567	2.616464582	0.365853659	37	CDS: CI	CI:c.1101T>C		N-Wilga4_IT1_tuber
4793	SNV	1	T	C	4793(T/C)	Heterozygous	10	1562	0.640204866	0.3	37	CDS: CI	CI:c.1230T>C		N-Wilga4_IT1_tuber
4907	SNV	1	T	C	4907(T/C)	Heterozygous	275	1755	15.66951567	0.458181818	36.88363636	CDS: CI	CI:c.1344T>C		N-Wilga4_IT1_tuber
5506	SNV	1	C	T	5506(C/T)	Heterozygous	5	1676	0.298329356	0.4	37	CDS: 6K2	6K2:c.41C>T	6K2:p.Thr14Ile	N-Wilga4_IT1_tuber
6044	SNV	1	A	G	6044(A/G)	Heterozygous	39	1546	2.522639069	0.435897436	37	CDS: VPg	VPg:c.423A>G		N-Wilga4_IT1_tuber
6260	SNV	1	T	C	6260(T/C)	Heterozygous	303	1572	19.27480916	0.405940594	36.63036304	CDS: NIa	NIa:c.75T>C		N-Wilga4_IT1_tuber
6662	SNV	1	C	T	6662(C/T)	Heterozygous	58	7746	0.748773561	0.362068966	36.4137931	CDS: NIa	NIa:c.477C>T		N-Wilga4_IT1_tuber
7244	SNV	1	C	T	7244(C/T)	Heterozygous	1713	2579	66.42109345	0.42732049	36.8482195	CDS: NIb	NIb:c.327C>T		N-Wilga4_IT1_tuber
8660	SNV	1	A	G	8660(A/G)	Heterozygous	41	5304	0.773001508	0.048780488	37	CDS: CP	CP:c.186A>G		N-Wilga4_IT1_tuber
9239	SNV	1	T	C	9239(T/C)	Heterozygous	56	7490	0.747663551	0.214285714	36.85714286	CDS: CP	CP:c.765T>C		N-Wilga4_IT1_tuber
