# Supplementary material for: Transmission modes affect the population structure of potato virus Y in potato
Source: PLoS Pathog. 2020 Jun 23;16(6):e1008608. doi: 10.1371/journal.ppat.1008608 (PMC7347233; doi:10.1371/journal.ppat.1008608)
Supplement: S1 File — (ZIP) [file ppat.1008608.s013.zip › N-Wilga4_IT2_leaf.txt]

Reference Position	Type	Length	Reference	Allele	SNP	Zygosity	Count	Coverage	Frequency	Forward/reverse balance	Average quality	Overlapping annotations	Coding region change	Amino acid change	Sample
294	SNV	1	A	G	294(A/G)	Heterozygous	13	9261	0.14037361	0.153846154	35.84615385	CDS: P1	P1:c.202A>G	P1:p.Thr68Ala	N-Wilga4_IT2_leaf
597	SNV	1	A	G	597(A/G)	Heterozygous	186	11319	1.643254704	0.467741935	36.6344086	CDS: P1	P1:c.505A>G	P1:p.Ser169Gly	N-Wilga4_IT2_leaf
953	SNV	1	T	A	953(T/A)	Heterozygous	3124	10042	31.10934077	0.450704225	36.73847631	CDS: HC-Pro	HC-Pro:c.36T>A		N-Wilga4_IT2_leaf
1367	SNV	1	A	G	1367(A/G)	Heterozygous	8766	12547	69.86530645	0.445357061	36.77184577	CDS: HC-Pro	HC-Pro:c.450A>G		N-Wilga4_IT2_leaf
2483	SNV	1	A	G	2483(A/G)	Heterozygous	189	5814	3.250773994	0.465608466	36.61904762	CDS: P3	P3:c.171A>G	P3:p.Ile57Met	N-Wilga4_IT2_leaf
2803	SNV	1	C	T	2803(C/T)	Heterozygous	10	6741	0.148345943	0.4	36.2	CDS: P3	P3:c.491C>T	P3:p.Thr164Ile	N-Wilga4_IT2_leaf
3446	SNV	1	A	G	3446(A/G)	Heterozygous	1066	7836	13.60387953	0.451219512	36.69606004	CDS: 6K1	6K1:c.39A>G		N-Wilga4_IT2_leaf
3554	SNV	1	T	A	3554(T/A)	Heterozygous	234	8027	2.915161331	0.487179487	36.75213675	CDS: 6K1	6K1:c.147T>A		N-Wilga4_IT2_leaf
4331	SNV	1	G	A	4331(G/A)	Heterozygous	74	6342	1.166824346	0.418918919	36.89189189	CDS: CI	CI:c.768G>A		N-Wilga4_IT2_leaf
4460	SNV	1	A	G	4460(A/G)	Heterozygous	133	5490	2.422586521	0.496240602	36.7443609	CDS: CI	CI:c.897A>G		N-Wilga4_IT2_leaf
4544	SNV	1	A	G	4544(A/G)	Heterozygous	61	5090	1.198428291	0.475409836	36.73770492	CDS: CI	CI:c.981A>G		N-Wilga4_IT2_leaf
4907	SNV	1	T	C	4907(T/C)	Heterozygous	1155	5215	22.14765101	0.481385281	36.78354978	CDS: CI	CI:c.1344T>C		N-Wilga4_IT2_leaf
5852	SNV	1	T	C	5852(T/C)	Heterozygous	58	4833	1.200082764	0.465517241	36.86206897	CDS: VPg	VPg:c.231T>C		N-Wilga4_IT2_leaf
5906	SNV	1	T	C	5906(T/C)	Heterozygous	58	5348	1.084517577	0.482758621	36.68965517	CDS: VPg	VPg:c.285T>C		N-Wilga4_IT2_leaf
6246	SNV	1	C	T	6246(C/T)	Heterozygous	6	4750	0.126315789	0.166666667	37	CDS: NIa	NIa:c.61C>T		N-Wilga4_IT2_leaf
6260	SNV	1	T	C	6260(T/C)	Heterozygous	1027	4402	23.33030441	0.498539435	36.7224927	CDS: NIa	NIa:c.75T>C		N-Wilga4_IT2_leaf
6593	SNV	1	C	T	6593(C/T)	Heterozygous	3308	9224	35.86296618	0.103083434	36.86698912	CDS: NIa	NIa:c.408C>T		N-Wilga4_IT2_leaf
7244	SNV	1	C	T	7244(C/T)	Heterozygous	426	7817	5.449660995	0.5	36.70892019	CDS: NIb	NIb:c.327C>T		N-Wilga4_IT2_leaf
7580	SNV	1	G	A	7580(G/A)	Heterozygous	10	7814	0.127975429	0.3	37	CDS: NIb	NIb:c.663G>A		N-Wilga4_IT2_leaf
7627	SNV	1	G	A	7627(G/A)	Heterozygous	81	7883	1.027527591	0.469135802	36.80246914	CDS: NIb	NIb:c.710G>A	NIb:p.Arg237His	N-Wilga4_IT2_leaf
8087	SNV	1	G	A	8087(G/A)	Heterozygous	353	8074	4.372058459	0.444759207	36.8470255	CDS: NIb	NIb:c.1170G>A		N-Wilga4_IT2_leaf
8660	SNV	1	A	G	8660(A/G)	Heterozygous	26	12764	0.2036979	0.307692308	36.53846154	CDS: CP	CP:c.186A>G		N-Wilga4_IT2_leaf
