# Supplementary material for: Transmission modes affect the population structure of potato virus Y in potato
Source: PLoS Pathog. 2020 Jun 23;16(6):e1008608. doi: 10.1371/journal.ppat.1008608 (PMC7347233; doi:10.1371/journal.ppat.1008608)
Supplement: S1 File — (ZIP) [file ppat.1008608.s013.zip › N-Wilga4_IT2_tuber.txt]

Reference Position	Type	Length	Reference	Allele	SNP	Zygosity	Count	Coverage	Frequency	Forward/reverse balance	Average quality	Overlapping annotations	Coding region change	Amino acid change	Sample
557	SNV	1	G	A	557(G/A)	Heterozygous	114	8974	1.270336528	0.473684211	36.92982456	CDS: P1	P1:c.465G>A		N-Wilga4_IT2_tuber
597	SNV	1	A	G	597(A/G)	Heterozygous	234	9771	2.394841879	0.444444444	36.82051282	CDS: P1	P1:c.505A>G	P1:p.Ser169Gly	N-Wilga4_IT2_tuber
696	SNV	1	T	C	696(T/C)	Heterozygous	145	8203	1.767645983	0.448275862	36.79310345	CDS: P1	P1:c.604T>C	P1:p.Phe202Leu	N-Wilga4_IT2_tuber
953	SNV	1	T	A	953(T/A)	Heterozygous	3717	8133	45.70269273	0.462469734	36.70675276	CDS: HC-Pro	HC-Pro:c.36T>A		N-Wilga4_IT2_tuber
1367	SNV	1	A	G	1367(A/G)	Heterozygous	8443	9494	88.92985043	0.434798058	36.79367523	CDS: HC-Pro	HC-Pro:c.450A>G		N-Wilga4_IT2_tuber
1415	SNV	1	A	G	1415(A/G)	Heterozygous	1717	9836	17.45628304	0.48747816	36.82527665	CDS: HC-Pro	HC-Pro:c.498A>G		N-Wilga4_IT2_tuber
1761	SNV	1	G	A	1761(G/A)	Heterozygous	186	9422	1.974103163	0.467741935	36.6344086	CDS: HC-Pro	HC-Pro:c.844G>A	HC-Pro:p.Gly282Arg	N-Wilga4_IT2_tuber
2207	SNV	1	C	T	2207(C/T)	Heterozygous	93	4307	2.159275598	0.365591398	36.72043011	CDS: HC-Pro	HC-Pro:c.1290C>T		N-Wilga4_IT2_tuber
2803	SNV	1	C	T	2803(C/T)	Heterozygous	14	6068	0.230718523	0.428571429	37	CDS: P3	P3:c.491C>T	P3:p.Thr164Ile	N-Wilga4_IT2_tuber
2903	SNV	1	A	G	2903(A/G)	Heterozygous	142	6351	2.235868367	0.415492958	36.74647887	CDS: P3, CDS: Pipo	P3:c.591A>G; Pipo:c.76A>G	Pipo:p.Ile26Val	N-Wilga4_IT2_tuber
3446	SNV	1	A	G	3446(A/G)	Heterozygous	200	6364	3.142677561	0.465	36.77	CDS: 6K1	6K1:c.39A>G		N-Wilga4_IT2_tuber
3872	SNV	1	A	G	3872(A/G)	Heterozygous	3853	11384	33.84574842	0.09836491	36.65144044	CDS: CI	CI:c.309A>G		N-Wilga4_IT2_tuber
3938	SNV	1	A	G	3938(A/G)	Heterozygous	264	20440	1.291585127	0.481060606	36.78787879	CDS: CI	CI:c.375A>G		N-Wilga4_IT2_tuber
4833	SNV	1	C	T	4833(C/T)	Heterozygous	122	4114	2.965483714	0.467213115	36.68852459	CDS: CI	CI:c.1270C>T	CI:p.Pro424Ser	N-Wilga4_IT2_tuber
4907	SNV	1	T	C	4907(T/C)	Heterozygous	260	4037	6.440426059	0.45	36.8	CDS: CI	CI:c.1344T>C		N-Wilga4_IT2_tuber
5180	SNV	1	C	T	5180(C/T)	Heterozygous	124	3806	3.258013663	0.419354839	36.79032258	CDS: CI	CI:c.1617C>T		N-Wilga4_IT2_tuber
6260	SNV	1	T	C	6260(T/C)	Heterozygous	246	3220	7.639751553	0.491869919	36.66666667	CDS: NIa	NIa:c.75T>C		N-Wilga4_IT2_tuber
6593	SNV	1	C	T	6593(C/T)	Heterozygous	1536	3163	48.56149225	0.194661458	36.83723958	CDS: NIa	NIa:c.408C>T		N-Wilga4_IT2_tuber
7580	SNV	1	G	A	7580(G/A)	Heterozygous	190	6197	3.065999677	0.489473684	36.45263158	CDS: NIb	NIb:c.663G>A		N-Wilga4_IT2_tuber
7993	SNV	1	A	G	7993(A/G)	Heterozygous	759	7229	10.49937751	0.462450593	36.81027668	CDS: NIb	NIb:c.1076A>G	NIb:p.Asn359Ser	N-Wilga4_IT2_tuber
