# Supplementary material for: Transmission modes affect the population structure of potato virus Y in potato
Source: PLoS Pathog. 2020 Jun 23;16(6):e1008608. doi: 10.1371/journal.ppat.1008608 (PMC7347233; doi:10.1371/journal.ppat.1008608)
Supplement: S1 File — (ZIP) [file ppat.1008608.s013.zip › N-Wilga4_MI1_leaf.txt]

Reference Position	Type	Length	Reference	Allele	SNP	Zygosity	Count	Coverage	Frequency	Forward/reverse balance	Average quality	Overlapping annotations	Coding region change	Amino acid change	Sample
218	SNV	1	T	C	218(T/C)	Heterozygous	271	6883	3.93723667	0.291512915	36.9704797	CDS: P1	P1:c.126T>C		N-Wilga4_MI1_leaf
294	SNV	1	A	G	294(A/G)	Heterozygous	182	10520	1.730038023	0.406593407	36.85714286	CDS: P1	P1:c.202A>G	P1:p.Thr68Ala	N-Wilga4_MI1_leaf
584	SNV	1	T	C	584(T/C)	Heterozygous	234	11119	2.104505801	0.41025641	36.88034188	CDS: P1	P1:c.492T>C		N-Wilga4_MI1_leaf
815	SNV	1	T	C	815(T/C)	Heterozygous	128	12790	1.000781861	0.453125	36.71875	CDS: P1	P1:c.723T>C		N-Wilga4_MI1_leaf
2528	SNV	1	T	C	2528(T/C)	Heterozygous	168	9182	1.829666739	0.494047619	36.95238095	CDS: P3	P3:c.216T>C		N-Wilga4_MI1_leaf
2986	SNV	1	A	G	2986(A/G)	Heterozygous	17	8952	0.189901698	0.411764706	37	CDS: P3, CDS: Pipo	P3:c.674A>G; Pipo:c.159A>G	P3:p.Gln225Arg	N-Wilga4_MI1_leaf
3023	SNV	1	T	C	3023(T/C)	Heterozygous	265	8405	3.152885187	0.283018868	36.90943396	CDS: P3, CDS: Pipo	P3:c.711T>C; Pipo:c.196T>C	Pipo:p.Tyr66His	N-Wilga4_MI1_leaf
4493	SNV	1	T	C	4493(T/C)	Heterozygous	64	4682	1.366937206	0.375	36.875	CDS: CI	CI:c.930T>C		N-Wilga4_MI1_leaf
5172	SNV	1	G	A	5172(G/A)	Heterozygous	7	5748	0.121781489	0.428571429	37	CDS: CI	CI:c.1609G>A	CI:p.Asp537Asn	N-Wilga4_MI1_leaf
5374	SNV	1	G	A	5374(G/A)	Heterozygous	291	5759	5.052960583	0.4604811	36.96563574	CDS: CI	CI:c.1811G>A	CI:p.Ser604Asn	N-Wilga4_MI1_leaf
5506	SNV	1	C	T	5506(C/T)	Heterozygous	529	4211	12.56233674	0.387523629	36.79962193	CDS: 6K2	6K2:c.41C>T	6K2:p.Thr14Ile	N-Wilga4_MI1_leaf
6256	SNV	1	C	T	6256(C/T)	Heterozygous	7	5721	0.122356231	0.285714286	37	CDS: NIa	NIa:c.71C>T	NIa:p.Ser24Phe	N-Wilga4_MI1_leaf
6662	SNV	1	C	T	6662(C/T)	Heterozygous	7403	22598	32.75953624	0.475347832	36.87707686	CDS: NIa	NIa:c.477C>T		N-Wilga4_MI1_leaf
7054	SNV	1	C	T	7054(C/T)	Heterozygous	257	9741	2.63833282	0.357976654	36.76653696	CDS: NIb	NIb:c.137C>T	NIb:p.Ala46Val	N-Wilga4_MI1_leaf
7307	SNV	1	C	T	7307(C/T)	Heterozygous	525	9401	5.584512286	0.405714286	36.68380952	CDS: NIb	NIb:c.390C>T		N-Wilga4_MI1_leaf
7670	SNV	1	G	A	7670(G/A)	Heterozygous	147	8337	1.763224181	0.476190476	36.68707483	CDS: NIb	NIb:c.753G>A		N-Wilga4_MI1_leaf
7841	SNV	1	T	C	7841(T/C)	Heterozygous	446	8733	5.107065155	0.477578475	36.97309417	CDS: NIb	NIb:c.924T>C		N-Wilga4_MI1_leaf
8432	SNV	1	A	G	8432(A/G)	Heterozygous	179	22852	0.783301243	0.351955307	36.83240223	CDS: NIb	NIb:c.1515A>G		N-Wilga4_MI1_leaf
8585	SNV	1	T	C	8585(T/C)	Heterozygous	1558	24040	6.480865225	0.101412067	36.8241335	CDS: CP	CP:c.111T>C		N-Wilga4_MI1_leaf
8660	SNV	1	A	G	8660(A/G)	Heterozygous	5857	18461	31.72634202	0.074782312	36.8743384	CDS: CP	CP:c.186A>G		N-Wilga4_MI1_leaf
8883	SNV	1	G	A	8883(G/A)	Heterozygous	208	47993	0.433396537	0.331730769	36.78846154	CDS: CP	CP:c.409G>A	CP:p.Gly137Arg	N-Wilga4_MI1_leaf
