# Supplementary material for: Transmission modes affect the population structure of potato virus Y in potato
Source: PLoS Pathog. 2020 Jun 23;16(6):e1008608. doi: 10.1371/journal.ppat.1008608 (PMC7347233; doi:10.1371/journal.ppat.1008608)
Supplement: S1 File — (ZIP) [file ppat.1008608.s013.zip › N-Wilga4_MI1_tuber.txt]

Reference Position	Type	Length	Reference	Allele	SNP	Zygosity	Count	Coverage	Frequency	Forward/reverse balance	Average quality	Overlapping annotations	Coding region change	Amino acid change	Sample
218	SNV	1	T	C	218(T/C)	Heterozygous	36	5590	0.644007156	0.194444444	37	CDS: P1	P1:c.126T>C		N-Wilga4_MI1_tuber
815	SNV	1	T	C	815(T/C)	Heterozygous	1217	12076	10.07784034	0.444535744	36.81101069	CDS: P1	P1:c.723T>C		N-Wilga4_MI1_tuber
1897	SNV	1	G	A	1897(G/A)	Heterozygous	158	13791	1.145674715	0.17721519	36.88607595	CDS: HC-Pro	HC-Pro:c.980G>A	HC-Pro:p.Ser327Asn	N-Wilga4_MI1_tuber
2376	SNV	1	A	G	2376(A/G)	Heterozygous	172	9462	1.817797506	0.424418605	36.88372093	CDS: P3	P3:c.64A>G	P3:p.Ile22Val	N-Wilga4_MI1_tuber
2405	SNV	1	G	A	2405(G/A)	Heterozygous	19	9843	0.19303058	0.368421053	37	CDS: P3	P3:c.93G>A		N-Wilga4_MI1_tuber
3023	SNV	1	T	C	3023(T/C)	Heterozygous	866	12539	6.90645187	0.315242494	36.92067087	CDS: P3, CDS: Pipo	P3:c.711T>C; Pipo:c.196T>C	Pipo:p.Tyr66His	N-Wilga4_MI1_tuber
3306	SNV	1	G	A	3306(G/A)	Heterozygous	259	13389	1.934423781	0.386100386	36.93822394	CDS: P3	P3:c.994G>A	P3:p.Asp332Asn	N-Wilga4_MI1_tuber
4688	SNV	1	T	C	4688(T/C)	Heterozygous	92	6657	1.382003906	0.391304348	36.69565217	CDS: CI	CI:c.1125T>C		N-Wilga4_MI1_tuber
4736	SNV	1	A	G	4736(A/G)	Heterozygous	158	7846	2.013764976	0.481012658	36.94936709	CDS: CI	CI:c.1173A>G		N-Wilga4_MI1_tuber
5261	SNV	1	C	T	5261(C/T)	Heterozygous	102	7999	1.275159395	0.382352941	36.64705882	CDS: CI	CI:c.1698C>T		N-Wilga4_MI1_tuber
5374	SNV	1	G	A	5374(G/A)	Heterozygous	853	8650	9.861271676	0.416178195	36.94372802	CDS: CI	CI:c.1811G>A	CI:p.Ser604Asn	N-Wilga4_MI1_tuber
5506	SNV	1	C	T	5506(C/T)	Heterozygous	1138	4960	22.94354839	0.419156415	36.84358524	CDS: 6K2	6K2:c.41C>T	6K2:p.Thr14Ile	N-Wilga4_MI1_tuber
5750	SNV	1	G	A	5750(G/A)	Heterozygous	14	7540	0.185676393	0.142857143	37	CDS: VPg	VPg:c.129G>A		N-Wilga4_MI1_tuber
6398	SNV	1	T	C	6398(T/C)	Heterozygous	71	5407	1.313112632	0.394366197	36.77464789	CDS: NIa	NIa:c.213T>C		N-Wilga4_MI1_tuber
6662	SNV	1	C	T	6662(C/T)	Heterozygous	12608	24816	50.80593166	0.498730964	36.84993655	CDS: NIa	NIa:c.477C>T		N-Wilga4_MI1_tuber
7307	SNV	1	C	T	7307(C/T)	Heterozygous	1363	12348	11.03822481	0.347028613	36.80630961	CDS: NIb	NIb:c.390C>T		N-Wilga4_MI1_tuber
7841	SNV	1	T	C	7841(T/C)	Heterozygous	1112	11019	10.09165986	0.490107914	36.90107914	CDS: NIb	NIb:c.924T>C		N-Wilga4_MI1_tuber
8312	SNV	1	A	G	8312(A/G)	Heterozygous	446	9594	4.648738795	0.313901345	36.88340807	CDS: NIb	NIb:c.1395A>G		N-Wilga4_MI1_tuber
8432	SNV	1	A	G	8432(A/G)	Heterozygous	3256	40988	7.943788426	0.174447174	36.94963145	CDS: NIb	NIb:c.1515A>G		N-Wilga4_MI1_tuber
8585	SNV	1	T	C	8585(T/C)	Heterozygous	6819	35216	19.36335756	0.104854084	36.84719167	CDS: CP	CP:c.111T>C		N-Wilga4_MI1_tuber
8660	SNV	1	A	G	8660(A/G)	Heterozygous	12235	25073	48.79751127	0.064160196	36.89456477	CDS: CP	CP:c.186A>G		N-Wilga4_MI1_tuber
9182	SNV	1	C	T	9182(C/T)	Heterozygous	8439	42254	19.97207365	0.151913734	36.82083185	CDS: CP	CP:c.708C>T		N-Wilga4_MI1_tuber
