# Supplementary material for: Transmission modes affect the population structure of potato virus Y in potato
Source: PLoS Pathog. 2020 Jun 23;16(6):e1008608. doi: 10.1371/journal.ppat.1008608 (PMC7347233; doi:10.1371/journal.ppat.1008608)
Supplement: S1 File — (ZIP) [file ppat.1008608.s013.zip › N-Wilga4_MI2_leaf.txt]

Reference Position	Type	Length	Reference	Allele	SNP	Zygosity	Count	Coverage	Frequency	Forward/reverse balance	Average quality	Overlapping annotations	Coding region change	Amino acid change	Sample
217	SNV	1	A	T	217(A/T)	Heterozygous	87	7787	1.117246693	0.32183908	36.51724811	CDS: P1	P1:c.125A>T	P1:p.Asp42Val	N-Wilga4_MI2_leaf
218	SNV	1	T	C	218(T/C)	Heterozygous	35	7786	0.449524788	0.314285714	36.88571429	CDS: P1	P1:c.126T>C		N-Wilga4_MI2_leaf
294	SNV	1	A	G	294(A/G)	Heterozygous	11	7840	0.140306122	0.181818182	35.72727273	CDS: P1	P1:c.202A>G	P1:p.Thr68Ala	N-Wilga4_MI2_leaf
1484	SNV	1	G	A	1484(G/A)	Heterozygous	226	6417	3.521894966	0.261061947	36.82300885	CDS: HC-Pro	HC-Pro:c.567G>A		N-Wilga4_MI2_leaf
2174	SNV	1	A	G	2174(A/G)	Heterozygous	46	3416	1.346604215	0.282608696	37	CDS: HC-Pro	HC-Pro:c.1257A>G		N-Wilga4_MI2_leaf
2267	SNV	1	T	C	2267(T/C)	Heterozygous	477	4337	10.99838598	0.408805031	36.73165618	CDS: HC-Pro	HC-Pro:c.1350T>C		N-Wilga4_MI2_leaf
2405	SNV	1	G	A	2405(G/A)	Heterozygous	82	2828	2.899575672	0.280487805	36.63414634	CDS: P3	P3:c.93G>A		N-Wilga4_MI2_leaf
2986	SNV	1	A	G	2986(A/G)	Heterozygous	17	5997	0.283475071	0.470588235	36.52941176	CDS: P3, CDS: Pipo	P3:c.674A>G; Pipo:c.159A>G	P3:p.Gln225Arg	N-Wilga4_MI2_leaf
3023	SNV	1	T	C	3023(T/C)	Heterozygous	113	6319	1.788257636	0.442477876	36.75221239	CDS: P3, CDS: Pipo	P3:c.711T>C; Pipo:c.196T>C	Pipo:p.Tyr66His	N-Wilga4_MI2_leaf
4227	SNV	1	A	G	4227(A/G)	Heterozygous	147	4672	3.14640411	0.448979592	36.78231293	CDS: CI	CI:c.664A>G	CI:p.Ile222Val	N-Wilga4_MI2_leaf
5374	SNV	1	G	A	5374(G/A)	Heterozygous	99	3916	2.528089888	0.484848485	36.95959596	CDS: CI	CI:c.1811G>A	CI:p.Ser604Asn	N-Wilga4_MI2_leaf
5506	SNV	1	C	T	5506(C/T)	Heterozygous	209	3230	6.470588235	0.497607656	36.65550239	CDS: 6K2	6K2:c.41C>T	6K2:p.Thr14Ile	N-Wilga4_MI2_leaf
5584	SNV	1	G	A	5584(G/A)	Heterozygous	59	3426	1.722124927	0.406779661	36.66101695	CDS: 6K2	6K2:c.119G>A	6K2:p.Ser40Asn	N-Wilga4_MI2_leaf
5750	SNV	1	G	A	5750(G/A)	Heterozygous	51	3159	1.614434948	0.392156863	36.64705882	CDS: VPg	VPg:c.129G>A		N-Wilga4_MI2_leaf
6128	SNV	1	T	C	6128(T/C)	Heterozygous	105	3264	3.216911765	0.457142857	36.75238095	CDS: VPg	VPg:c.507T>C		N-Wilga4_MI2_leaf
6662	SNV	1	C	T	6662(C/T)	Heterozygous	5997	34511	17.37706818	0.465732866	36.52409538	CDS: NIa	NIa:c.477C>T		N-Wilga4_MI2_leaf
6788	SNV	1	G	A	6788(G/A)	Heterozygous	92	5959	1.543883202	0.152173913	37	CDS: NIa	NIa:c.603G>A		N-Wilga4_MI2_leaf
7080	SNV	1	T	C	7080(T/C)	Heterozygous	56	5273	1.062014034	0.464285714	36.85714286	CDS: NIb	NIb:c.163T>C		N-Wilga4_MI2_leaf
7307	SNV	1	C	T	7307(C/T)	Heterozygous	167	5530	3.019891501	0.461077844	36.66467066	CDS: NIb	NIb:c.390C>T		N-Wilga4_MI2_leaf
7841	SNV	1	T	C	7841(T/C)	Heterozygous	177	6473	2.734435347	0.423728814	36.97740113	CDS: NIb	NIb:c.924T>C		N-Wilga4_MI2_leaf
8585	SNV	1	T	C	8585(T/C)	Heterozygous	653	16618	3.929474064	0.212863706	36.6661562	CDS: CP	CP:c.111T>C		N-Wilga4_MI2_leaf
8660	SNV	1	A	G	8660(A/G)	Heterozygous	1233	7407	16.64641555	0.118410381	36.61638281	CDS: CP	CP:c.186A>G		N-Wilga4_MI2_leaf
8773	SNV	1	C	T	8773(C/T)	Heterozygous	2	547	0.365630713	0.5	37	CDS: CP	CP:c.299C>T	CP:p.Ala100Val	N-Wilga4_MI2_leaf
8883	SNV	1	G	A	8883(G/A)	Heterozygous	1649	71620	2.302429489	0.312916919	36.69436022	CDS: CP	CP:c.409G>A	CP:p.Gly137Arg	N-Wilga4_MI2_leaf
