# Supplementary material for: Transmission modes affect the population structure of potato virus Y in potato
Source: PLoS Pathog. 2020 Jun 23;16(6):e1008608. doi: 10.1371/journal.ppat.1008608 (PMC7347233; doi:10.1371/journal.ppat.1008608)
Supplement: S1 File — (ZIP) [file ppat.1008608.s013.zip › N-Wilga4_MI2_tuber.txt]

Reference Position	Type	Length	Reference	Allele	SNP	Zygosity	Count	Coverage	Frequency	Forward/reverse balance	Average quality	Overlapping annotations	Coding region change	Amino acid change	Sample
294	SNV	1	A	G	294(A/G)	Heterozygous	429	17806	2.409300236	0.072261072	36.68298368	CDS: P1	P1:c.202A>G	P1:p.Thr68Ala	N-Wilga4_MI2_tuber
398	SNV	1	G	T	398(G/T)	Heterozygous	263	10579	2.486057283	0.349809886	36.85551331	CDS: P1	P1:c.306G>T		N-Wilga4_MI2_tuber
521	SNV	1	A	G	521(A/G)	Heterozygous	361	17606	2.050437351	0.368421053	36.87811634	CDS: P1	P1:c.429A>G		N-Wilga4_MI2_tuber
642	SNV	1	C	A	642(C/A)	Heterozygous	566	18296	3.093572366	0.35335689	36.85512367	CDS: P1	P1:c.550C>A	P1:p.His184Asn	N-Wilga4_MI2_tuber
1484	SNV	1	G	A	1484(G/A)	Heterozygous	11782	18166	64.85742596	0.33814293	36.79629944	CDS: HC-Pro	HC-Pro:c.567G>A		N-Wilga4_MI2_tuber
2057	SNV	1	G	A	2057(G/A)	Heterozygous	3236	64562	5.0122363	0.038009889	36.76761434	CDS: HC-Pro	HC-Pro:c.1140G>A		N-Wilga4_MI2_tuber
2267	SNV	1	T	C	2267(T/C)	Heterozygous	744	13403	5.550996046	0.231182796	36.71505376	CDS: HC-Pro	HC-Pro:c.1350T>C		N-Wilga4_MI2_tuber
3002	SNV	1	A	G	3002(A/G)	Heterozygous	9791	23313	41.99802685	0.499744663	36.74027168	CDS: P3, CDS: Pipo	P3:c.690A>G; Pipo:c.175A>G	Pipo:p.Lys59Glu	N-Wilga4_MI2_tuber
3306	SNV	1	G	A	3306(G/A)	Heterozygous	29	20128	0.144077901	0.310344828	36.72413793	CDS: P3	P3:c.994G>A	P3:p.Asp332Asn	N-Wilga4_MI2_tuber
4998	SNV	1	C	T	4998(C/T)	Heterozygous	691	13040	5.299079755	0.479015919	36.80318379	CDS: CI	CI:c.1435C>T	CI:p.Leu479Phe	N-Wilga4_MI2_tuber
5103	SNV	1	A	G	5103(A/G)	Heterozygous	1152	13247	8.696308598	0.487847222	36.83856153	CDS: CI	CI:c.1540A>G	CI:p.Lys514Glu	N-Wilga4_MI2_tuber
5506	SNV	1	C	T	5506(C/T)	Heterozygous	614	12114	5.068515767	0.431596091	36.5504886	CDS: 6K2	6K2:c.41C>T	6K2:p.Thr14Ile	N-Wilga4_MI2_tuber
6662	SNV	1	C	T	6662(C/T)	Heterozygous	18467	129190	14.29445003	0.436724969	36.50105594	CDS: NIa	NIa:c.477C>T		N-Wilga4_MI2_tuber
6788	SNV	1	G	A	6788(G/A)	Heterozygous	303	26007	1.165070942	0.277227723	36.92079208	CDS: NIa	NIa:c.603G>A		N-Wilga4_MI2_tuber
7936	SNV	1	A	G	7936(A/G)	Heterozygous	395	30019	1.315833306	0.465822785	36.63037975	CDS: NIb	NIb:c.1019A>G	NIb:p.Glu340Gly	N-Wilga4_MI2_tuber
8585	SNV	1	T	C	8585(T/C)	Heterozygous	35234	54763	64.33906104	0.323267299	36.6672816	CDS: CP	CP:c.111T>C		N-Wilga4_MI2_tuber
8660	SNV	1	A	G	8660(A/G)	Heterozygous	4444	32558	13.64948707	0.227272727	36.68091809	CDS: CP	CP:c.186A>G		N-Wilga4_MI2_tuber
8883	SNV	1	G	A	8883(G/A)	Heterozygous	350	137030	0.255418521	0.108571429	36.61714286	CDS: CP	CP:c.409G>A	CP:p.Gly137Arg	N-Wilga4_MI2_tuber
