# Supplementary material for: Transmission modes affect the population structure of potato virus Y in potato
Source: PLoS Pathog. 2020 Jun 23;16(6):e1008608. doi: 10.1371/journal.ppat.1008608 (PMC7347233; doi:10.1371/journal.ppat.1008608)
Supplement: S1 File — (ZIP) [file ppat.1008608.s013.zip › N-Wilga4_MI3_leaf.txt]

Reference Position	Type	Length	Reference	Allele	SNP	Zygosity	Count	Coverage	Frequency	Forward/reverse balance	Average quality	Overlapping annotations	Coding region change	Amino acid change	Sample
217	SNV	1	A	T	217(A/T)	Heterozygous	190	8020	2.369077307	0.336842105	36.8315829	CDS: P1	P1:c.125A>T	P1:p.Asp42Val	N-Wilga4_MI3_leaf
218	SNV	1	T	C	218(T/C)	Heterozygous	434	8021	5.410796659	0.366359447	36.67741935	CDS: P1	P1:c.126T>C		N-Wilga4_MI3_leaf
284	SNV	1	C	T	284(C/T)	Heterozygous	10	7798	0.12823801	0.2	35.6	CDS: P1	P1:c.192C>T		N-Wilga4_MI3_leaf
294	SNV	1	A	G	294(A/G)	Heterozygous	568	7686	7.390059849	0.080985915	36.4278169	CDS: P1	P1:c.202A>G	P1:p.Thr68Ala	N-Wilga4_MI3_leaf
443	SNV	1	A	G	443(A/G)	Heterozygous	417	6716	6.209053008	0.29736211	36.79376499	CDS: P1	P1:c.351A>G		N-Wilga4_MI3_leaf
980	SNV	1	C	T	980(C/T)	Heterozygous	164	8225	1.993920973	0.493902439	36.64634146	CDS: HC-Pro	HC-Pro:c.63C>T		N-Wilga4_MI3_leaf
982	SNV	1	A	G	982(A/G)	Heterozygous	161	8250	1.951515152	0.453416149	36.61490683	CDS: HC-Pro	HC-Pro:c.65A>G	HC-Pro:p.Asn22Ser	N-Wilga4_MI3_leaf
1300	SNV	1	A	G	1300(A/G)	Heterozygous	127	9761	1.301096199	0.472440945	36.52755906	CDS: HC-Pro	HC-Pro:c.383A>G	HC-Pro:p.Lys128Arg	N-Wilga4_MI3_leaf
1484	SNV	1	G	A	1484(G/A)	Heterozygous	164	7243	2.264255143	0.298780488	36.75609756	CDS: HC-Pro	HC-Pro:c.567G>A		N-Wilga4_MI3_leaf
2267	SNV	1	T	C	2267(T/C)	Heterozygous	67	3658	1.831601968	0.223880597	36.46268657	CDS: HC-Pro	HC-Pro:c.1350T>C		N-Wilga4_MI3_leaf
2405	SNV	1	G	A	2405(G/A)	Heterozygous	10	3418	0.292568754	0.3	37	CDS: P3	P3:c.93G>A		N-Wilga4_MI3_leaf
3023	SNV	1	T	C	3023(T/C)	Heterozygous	49	6655	0.736288505	0.489795918	36.83673469	CDS: P3, CDS: Pipo	P3:c.711T>C; Pipo:c.196T>C	Pipo:p.Tyr66His	N-Wilga4_MI3_leaf
3083	SNV	1	T	C	3083(T/C)	Heterozygous	70	6061	1.15492493	0.4	36.74285714	CDS: P3	P3:c.771T>C		N-Wilga4_MI3_leaf
3306	SNV	1	G	A	3306(G/A)	Heterozygous	53	5490	0.965391621	0.41509434	36.77358491	CDS: P3	P3:c.994G>A	P3:p.Asp332Asn	N-Wilga4_MI3_leaf
3587	SNV	1	T	C	3587(T/C)	Heterozygous	93	5373	1.730876605	0.462365591	36.82795699	CDS: CI	CI:c.24T>C		N-Wilga4_MI3_leaf
4227	SNV	1	A	G	4227(A/G)	Heterozygous	19	4553	0.41730727	0.421052632	36.78947368	CDS: CI	CI:c.664A>G	CI:p.Ile222Val	N-Wilga4_MI3_leaf
4349	SNV	1	T	C	4349(T/C)	Heterozygous	442	4174	10.58936272	0.495475113	36.85972851	CDS: CI	CI:c.786T>C		N-Wilga4_MI3_leaf
4456	SNV	1	G	C	4456(G/C)	Heterozygous	101	3829	2.637764429	0.465346535	36.76237624	CDS: CI	CI:c.893G>C	CI:p.Arg298Thr	N-Wilga4_MI3_leaf
5006	SNV	1	G	A	5006(G/A)	Heterozygous	70	3192	2.192982456	0.414285714	36.77142857	CDS: CI	CI:c.1443G>A		N-Wilga4_MI3_leaf
5374	SNV	1	G	A	5374(G/A)	Heterozygous	16	3711	0.431150633	0.3125	36.37511518	CDS: CI	CI:c.1811G>A	CI:p.Ser604Asn	N-Wilga4_MI3_leaf
5506	SNV	1	C	T	5506(C/T)	Heterozygous	145	3214	4.511512134	0.420689655	36.6	CDS: 6K2	6K2:c.41C>T	6K2:p.Thr14Ile	N-Wilga4_MI3_leaf
5584	SNV	1	G	A	5584(G/A)	Heterozygous	59	3305	1.785173979	0.474576271	36.49152542	CDS: 6K2	6K2:c.119G>A	6K2:p.Ser40Asn	N-Wilga4_MI3_leaf
5750	SNV	1	G	A	5750(G/A)	Heterozygous	6	2998	0.200133422	0.166666667	37	CDS: VPg	VPg:c.129G>A		N-Wilga4_MI3_leaf
6128	SNV	1	T	C	6128(T/C)	Heterozygous	15	3377	0.444181226	0.333333333	37	CDS: VPg	VPg:c.507T>C		N-Wilga4_MI3_leaf
6256	SNV	1	C	T	6256(C/T)	Heterozygous	54	3335	1.619190405	0.481481481	36.92592593	CDS: NIa	NIa:c.71C>T	NIa:p.Ser24Phe	N-Wilga4_MI3_leaf
6317	SNV	1	C	T	6317(C/T)	Heterozygous	50	3634	1.375894331	0.4	36.92	CDS: NIa	NIa:c.132C>T		N-Wilga4_MI3_leaf
6368	SNV	1	C	T	6368(C/T)	Heterozygous	38	3734	1.017675415	0.447368421	36.78947368	CDS: NIa	NIa:c.183C>T		N-Wilga4_MI3_leaf
6422	SNV	1	T	C	6422(T/C)	Heterozygous	111	3880	2.860824742	0.405405405	36.78378378	CDS: NIa	NIa:c.237T>C		N-Wilga4_MI3_leaf
6662	SNV	1	C	T	6662(C/T)	Heterozygous	3955	30268	13.066605	0.431605563	36.47206068	CDS: NIa	NIa:c.477C>T		N-Wilga4_MI3_leaf
7307	SNV	1	C	T	7307(C/T)	Heterozygous	25	5796	0.431331953	0.44	36.84	CDS: NIb	NIb:c.390C>T		N-Wilga4_MI3_leaf
7322	SNV	1	A	G	7322(A/G)	Heterozygous	158	5004	3.157474021	0.493670886	36.73417722	CDS: NIb	NIb:c.405A>G		N-Wilga4_MI3_leaf
7841	SNV	1	T	C	7841(T/C)	Heterozygous	34	6899	0.492825047	0.323529412	36.76470588	CDS: NIb	NIb:c.924T>C		N-Wilga4_MI3_leaf
8009	SNV	1	C	T	8009(C/T)	Heterozygous	90	6096	1.476377953	0.4	36.71111111	CDS: NIb	NIb:c.1092C>T		N-Wilga4_MI3_leaf
8585	SNV	1	T	C	8585(T/C)	Heterozygous	428	17330	2.469705713	0.294392523	36.58878505	CDS: CP	CP:c.111T>C		N-Wilga4_MI3_leaf
8660	SNV	1	A	G	8660(A/G)	Heterozygous	1185	9436	12.55828741	0.193248945	36.72658228	CDS: CP	CP:c.186A>G		N-Wilga4_MI3_leaf
8773	SNV	1	C	T	8773(C/T)	Heterozygous	2	631	0.316957211	0.5	37	CDS: CP	CP:c.299C>T	CP:p.Ala100Val	N-Wilga4_MI3_leaf
8883	SNV	1	G	A	8883(G/A)	Heterozygous	474	41312	1.147366383	0.314345992	36.55274262	CDS: CP	CP:c.409G>A	CP:p.Gly137Arg	N-Wilga4_MI3_leaf
