# Supplementary material for: Transmission modes affect the population structure of potato virus Y in potato
Source: PLoS Pathog. 2020 Jun 23;16(6):e1008608. doi: 10.1371/journal.ppat.1008608 (PMC7347233; doi:10.1371/journal.ppat.1008608)
Supplement: S1 File — (ZIP) [file ppat.1008608.s013.zip › N-Wilga4_MI5_leaf.txt]

Reference Position	Type	Length	Reference	Allele	SNP	Zygosity	Count	Coverage	Frequency	Forward/reverse balance	Average quality	Overlapping annotations	Coding region change	Amino acid change	Sample
218	SNV	1	T	C	218(T/C)	Heterozygous	884	4470	19.77628635	0.308823529	36.71493213	CDS: P1	P1:c.126T>C		N-Wilga4_MI5_leaf
284	SNV	1	C	T	284(C/T)	Heterozygous	58	4294	1.350721938	0.086206897	36.75862069	CDS: P1	P1:c.192C>T		N-Wilga4_MI5_leaf
3156	SNV	1	A	C	3156(A/C)	Heterozygous	160	4994	3.203844614	0.44375	36.5625	CDS: P3	P3:c.844A>C	P3:p.Ile282Leu	N-Wilga4_MI5_leaf
3331	SNV	1	A	C	3331(A/C)	Heterozygous	136	2565	5.30214425	0	30.36764706	CDS: P3	P3:c.1019A>C	P3:p.Glu340Ala	N-Wilga4_MI5_leaf
4112	SNV	1	A	G	4112(A/G)	Heterozygous	250	2951	8.471704507	0.396	36.672	CDS: CI	CI:c.549A>G		N-Wilga4_MI5_leaf
5506	SNV	1	C	T	5506(C/T)	Heterozygous	156	1835	8.501362398	0.391025641	36.57692308	CDS: 6K2	6K2:c.41C>T	6K2:p.Thr14Ile	N-Wilga4_MI5_leaf
5584	SNV	1	G	A	5584(G/A)	Heterozygous	14	2024	0.691699605	0.428571429	36.42857143	CDS: 6K2	6K2:c.119G>A	6K2:p.Ser40Asn	N-Wilga4_MI5_leaf
6256	SNV	1	C	T	6256(C/T)	Heterozygous	37	2025	1.827160494	0.432432432	36.45945946	CDS: NIa	NIa:c.71C>T	NIa:p.Ser24Phe	N-Wilga4_MI5_leaf
6662	SNV	1	C	T	6662(C/T)	Heterozygous	5116	24784	20.6423499	0.443119625	36.61727912	CDS: NIa	NIa:c.477C>T		N-Wilga4_MI5_leaf
7952	SNV	1	C	T	7952(C/T)	Heterozygous	44	4399	1.000227324	0.454545455	36.59090909	CDS: NIb	NIb:c.1035C>T		N-Wilga4_MI5_leaf
8660	SNV	1	A	G	8660(A/G)	Heterozygous	1541	8005	19.25046846	0.291369241	36.74691759	CDS: CP	CP:c.186A>G		N-Wilga4_MI5_leaf
8773	SNV	1	C	T	8773(C/T)	Heterozygous	5	479	1.043841336	0.4	34.2	CDS: CP	CP:c.299C>T	CP:p.Ala100Val	N-Wilga4_MI5_leaf
8883	SNV	1	G	A	8883(G/A)	Heterozygous	32	23397	0.136769671	0.03125	36.1875	CDS: CP	CP:c.409G>A	CP:p.Gly137Arg	N-Wilga4_MI5_leaf
8984	SNV	1	T	C	8984(T/C)	Heterozygous	255	16694	1.527494908	0.294117647	36.79607843	CDS: CP	CP:c.510T>C		N-Wilga4_MI5_leaf
