# Supplementary material for: Transmission modes affect the population structure of potato virus Y in potato
Source: PLoS Pathog. 2020 Jun 23;16(6):e1008608. doi: 10.1371/journal.ppat.1008608 (PMC7347233; doi:10.1371/journal.ppat.1008608)
Supplement: S1 File — (ZIP) [file ppat.1008608.s013.zip › N-Wilga4_source_leaf.txt]

Reference Position	Type	Length	Reference	Allele	SNP	Zygosity	Count	Coverage	Frequency	Forward/reverse balance	Average quality	Overlapping annotations	Coding region change	Amino acid change	Sample
141	SNV	1	C	T	141(C/T)	Heterozygous	2	856	0.23364486	0	37	CDS: P1	P1:c.49C>T		N-Wilga4_source_leaf
294	SNV	1	A	G	294(A/G)	Heterozygous	364	6462	5.632930981	0.472527473	36.89010989	CDS: P1	P1:c.202A>G	P1:p.Thr68Ala	N-Wilga4_source_leaf
2325	SNV	1	G	A	2325(G/A)	Heterozygous	15	3847	0.389914219	0.266666667	36.06666667	CDS: P3	P3:c.13G>A	P3:p.Ala5Thr	N-Wilga4_source_leaf
3023	SNV	1	T	C	3023(T/C)	Heterozygous	398	4386	9.074327405	0.346733668	36.89949749	CDS: P3, CDS: Pipo	P3:c.711T>C; Pipo:c.196T>C	Pipo:p.Tyr66His	N-Wilga4_source_leaf
3040	SNV	1	G	A	3040(G/A)	Heterozygous	204	4164	4.899135447	0.397058824	36.66666667	CDS: P3, CDS: Pipo	P3:c.728G>A; Pipo:c.213G>A	P3:p.Ser243Asn	N-Wilga4_source_leaf
4493	SNV	1	T	C	4493(T/C)	Heterozygous	157	2632	5.965045593	0.350318471	36.89808917	CDS: CI	CI:c.930T>C		N-Wilga4_source_leaf
4793	SNV	1	T	C	4793(T/C)	Heterozygous	5	3023	0.165398611	0.2	37	CDS: CI	CI:c.1230T>C		N-Wilga4_source_leaf
5095	SNV	1	T	C	5095(T/C)	Heterozygous	4	2888	0.138504155	0.25	37	CDS: CI	CI:c.1532T>C	CI:p.Val511Ala	N-Wilga4_source_leaf
5172	SNV	1	G	A	5172(G/A)	Heterozygous	109	3218	3.387197017	0.431192661	36.77981651	CDS: CI	CI:c.1609G>A	CI:p.Asp537Asn	N-Wilga4_source_leaf
5374	SNV	1	G	A	5374(G/A)	Heterozygous	424	3183	13.32076657	0.403301887	36.85849057	CDS: CI	CI:c.1811G>A	CI:p.Ser604Asn	N-Wilga4_source_leaf
5506	SNV	1	C	T	5506(C/T)	Heterozygous	93	2864	3.247206704	0.397849462	36.82795699	CDS: 6K2	6K2:c.41C>T	6K2:p.Thr14Ile	N-Wilga4_source_leaf
6662	SNV	1	C	T	6662(C/T)	Heterozygous	1247	13007	9.587145383	0.474739374	36.85244587	CDS: NIa	NIa:c.477C>T		N-Wilga4_source_leaf
7307	SNV	1	C	T	7307(C/T)	Heterozygous	738	4919	15.0030494	0.403794038	36.71815718	CDS: NIb	NIb:c.390C>T		N-Wilga4_source_leaf
7841	SNV	1	T	C	7841(T/C)	Heterozygous	625	4567	13.68513247	0.464	36.888	CDS: NIb	NIb:c.924T>C		N-Wilga4_source_leaf
8660	SNV	1	A	G	8660(A/G)	Heterozygous	1261	12052	10.46299369	0.066613799	36.9000793	CDS: CP	CP:c.186A>G		N-Wilga4_source_leaf
