# Supplementary material for: Transmission modes affect the population structure of potato virus Y in potato
Source: PLoS Pathog. 2020 Jun 23;16(6):e1008608. doi: 10.1371/journal.ppat.1008608 (PMC7347233; doi:10.1371/journal.ppat.1008608)
Supplement: S1 File — (ZIP) [file ppat.1008608.s013.zip › N-Wilga4_source_tuber.txt]

Reference Position	Type	Length	Reference	Allele	SNP	Zygosity	Count	Coverage	Frequency	Forward/reverse balance	Average quality	Overlapping annotations	Coding region change	Amino acid change	Sample
272	SNV	1	T	C	272(T/C)	Heterozygous	16	8163	0.19600637	0.25	37	CDS: P1	P1:c.180T>C		N-Wilga4_source_tuber
294	SNV	1	A	G	294(A/G)	Heterozygous	2658	10277	25.86357887	0.332204665	36.87622272	CDS: P1	P1:c.202A>G	P1:p.Thr68Ala	N-Wilga4_source_tuber
800	SNV	1	A	G	800(A/G)	Heterozygous	2500	11770	21.2404418	0.4272	36.8624	CDS: P1	P1:c.708A>G		N-Wilga4_source_tuber
1715	SNV	1	G	A	1715(G/A)	Heterozygous	264	13064	2.020820576	0.397727273	36.67424242	CDS: HC-Pro	HC-Pro:c.798G>A		N-Wilga4_source_tuber
1799	SNV	1	C	T	1799(C/T)	Heterozygous	1295	9486	13.65169724	0.466409266	36.85637066	CDS: HC-Pro	HC-Pro:c.882C>T		N-Wilga4_source_tuber
2186	SNV	1	C	T	2186(C/T)	Heterozygous	786	6387	12.30624706	0.335877863	36.89821883	CDS: HC-Pro	HC-Pro:c.1269C>T		N-Wilga4_source_tuber
2325	SNV	1	G	A	2325(G/A)	Heterozygous	1089	9679	11.25116231	0.271808999	36.59412305	CDS: P3	P3:c.13G>A	P3:p.Ala5Thr	N-Wilga4_source_tuber
2378	SNV	1	A	T	2378(A/T)	Heterozygous	13	9891	0.131432616	0.153846154	36.69230769	CDS: P3	P3:c.66A>T		N-Wilga4_source_tuber
2986	SNV	1	A	G	2986(A/G)	Heterozygous	2116	12985	16.29572584	0.436200378	36.90926276	CDS: P3, CDS: Pipo	P3:c.674A>G; Pipo:c.159A>G	P3:p.Gln225Arg	N-Wilga4_source_tuber
3306	SNV	1	G	A	3306(G/A)	Heterozygous	45	12967	0.347034781	0.4	37	CDS: P3	P3:c.994G>A	P3:p.Asp332Asn	N-Wilga4_source_tuber
3656	SNV	1	A	G	3656(A/G)	Heterozygous	382	11179	3.417121388	0.416230366	36.80104712	CDS: CI	CI:c.93A>G		N-Wilga4_source_tuber
3938	SNV	1	A	G	3938(A/G)	Heterozygous	29	19129	0.151602279	0.448275862	37	CDS: CI	CI:c.375A>G		N-Wilga4_source_tuber
4955	SNV	1	C	T	4955(C/T)	Heterozygous	85	7553	1.125380643	0.458823529	36.78823529	CDS: CI	CI:c.1392C>T		N-Wilga4_source_tuber
5095	SNV	1	T	C	5095(T/C)	Heterozygous	21	6954	0.301984469	0.380952381	37	CDS: CI	CI:c.1532T>C	CI:p.Val511Ala	N-Wilga4_source_tuber
5168	SNV	1	T	C	5168(T/C)	Heterozygous	161	7424	2.168642241	0.391304348	36.80124224	CDS: CI	CI:c.1605T>C		N-Wilga4_source_tuber
5261	SNV	1	C	T	5261(C/T)	Heterozygous	18	6558	0.274473925	0.333333333	36.55555556	CDS: CI	CI:c.1698C>T		N-Wilga4_source_tuber
5374	SNV	1	G	A	5374(G/A)	Heterozygous	1704	6400	26.625	0.477112676	36.95187793	CDS: CI	CI:c.1811G>A	CI:p.Ser604Asn	N-Wilga4_source_tuber
5750	SNV	1	G	A	5750(G/A)	Heterozygous	11	6545	0.168067227	0.454545455	36.63636364	CDS: VPg	VPg:c.129G>A		N-Wilga4_source_tuber
6593	SNV	1	C	T	6593(C/T)	Heterozygous	8	4843	0.165186868	0.25	36.5	CDS: NIa	NIa:c.408C>T		N-Wilga4_source_tuber
6662	SNV	1	C	T	6662(C/T)	Heterozygous	895	19722	4.538079302	0.498324022	36.84134078	CDS: NIa	NIa:c.477C>T		N-Wilga4_source_tuber
7145	SNV	1	T	C	7145(T/C)	Heterozygous	1825	9180	19.88017429	0.436712329	36.92657534	CDS: NIb	NIb:c.228T>C		N-Wilga4_source_tuber
7550	SNV	1	T	C	7550(T/C)	Heterozygous	2025	9269	21.84701694	0.459259259	36.90716049	CDS: NIb	NIb:c.633T>C		N-Wilga4_source_tuber
7844	SNV	1	C	T	7844(C/T)	Heterozygous	174	9846	1.767215113	0.471264368	36.82758621	CDS: NIb	NIb:c.927C>T		N-Wilga4_source_tuber
8483	SNV	1	C	T	8483(C/T)	Heterozygous	107	46517	0.230023432	0.271028037	36.8317757	CDS: CP	CP:c.9C>T		N-Wilga4_source_tuber
8585	SNV	1	T	C	8585(T/C)	Heterozygous	49	23816	0.205744038	0.183673469	36.3877551	CDS: CP	CP:c.111T>C		N-Wilga4_source_tuber
8660	SNV	1	A	G	8660(A/G)	Heterozygous	1020	17453	5.844267461	0.159803922	36.91568627	CDS: CP	CP:c.186A>G		N-Wilga4_source_tuber
8778	SNV	1	G	A	8778(G/A)	Heterozygous	9	3847	0.233948531	0.333333333	35.66666667	CDS: CP	CP:c.304G>A	CP:p.Asp102Asn	N-Wilga4_source_tuber
8887	SNV	1	A	G	8887(A/G)	Heterozygous	2646	33923	7.800017687	0.412698413	36.85941043	CDS: CP	CP:c.413A>G	CP:p.Asn138Ser	N-Wilga4_source_tuber
