# Supplementary material for: Transmission modes affect the population structure of potato virus Y in potato
Source: PLoS Pathog. 2020 Jun 23;16(6):e1008608. doi: 10.1371/journal.ppat.1008608 (PMC7347233; doi:10.1371/journal.ppat.1008608)
Supplement: S1 File — (ZIP) [file ppat.1008608.s013.zip › N-Wilga5_AT1_leaf.txt]

Reference Position	Type	Length	Reference	Allele	SNP	Zygosity	Count	Coverage	Frequency	Forward/reverse balance	Average quality	Overlapping annotations	Coding region change	Amino acid change	Sample
294	SNV	1	A	G	294(A/G)	Heterozygous	7	4728	0.148054146	0.428571429	36.42857143	CDS: P1	P1:c.202A>G	P1:p.Thr68Ala	N-Wilga5_AT1_leaf
2654	SNV	1	T	C	2654(T/C)	Heterozygous	268	3198	8.380237649	0.47761194	36.90298507	CDS: P3	P3:c.342T>C		N-Wilga5_AT1_leaf
2774	SNV	1	A	G	2774(A/G)	Heterozygous	56	3526	1.588201929	0.339285714	36.57142857	CDS: P3	P3:c.462A>G		N-Wilga5_AT1_leaf
3206	SNV	1	T	C	3206(T/C)	Heterozygous	6	4496	0.133451957	0.166666667	37	CDS: P3	P3:c.894T>C		N-Wilga5_AT1_leaf
4193	SNV	1	G	A	4193(G/A)	Heterozygous	137	2114	6.480605487	0.489051095	36.97080292	CDS: CI	CI:c.630G>A		N-Wilga5_AT1_leaf
5904	SNV	1	G	A	5904(G/A)	Heterozygous	6	2669	0.224803297	0.5	37	CDS: VPg	VPg:c.283G>A	VPg:p.Asp95Asn	N-Wilga5_AT1_leaf
6066	SNV	1	G	A	6066(G/A)	Heterozygous	172	2586	6.651198763	0.424418605	36.97674419	CDS: VPg	VPg:c.445G>A	VPg:p.Val149Ile	N-Wilga5_AT1_leaf
6662	SNV	1	C	T	6662(C/T)	Heterozygous	780	10742	7.26121765	0.485897436	36.72820513	CDS: NIa	NIa:c.477C>T		N-Wilga5_AT1_leaf
6923	SNV	1	G	A	6923(G/A)	Heterozygous	29	4448	0.651978417	0.344827586	37	CDS: NIb	NIb:c.6G>A		N-Wilga5_AT1_leaf
8275	SNV	1	G	A	8275(G/A)	Heterozygous	611	4690	13.02771855	0.404255319	36.90507365	CDS: NIb	NIb:c.1358G>A	NIb:p.Arg453Lys	N-Wilga5_AT1_leaf
8660	SNV	1	A	G	8660(A/G)	Heterozygous	570	8713	6.541948812	0.192982456	36.88070175	CDS: CP	CP:c.186A>G		N-Wilga5_AT1_leaf
9062	SNV	1	G	A	9062(G/A)	Heterozygous	63	16175	0.389489954	0.015873016	36.74603175	CDS: CP	CP:c.588G>A		N-Wilga5_AT1_leaf
