# Supplementary material for: Transmission modes affect the population structure of potato virus Y in potato
Source: PLoS Pathog. 2020 Jun 23;16(6):e1008608. doi: 10.1371/journal.ppat.1008608 (PMC7347233; doi:10.1371/journal.ppat.1008608)
Supplement: S1 File — (ZIP) [file ppat.1008608.s013.zip › N-Wilga5_AT1_tuber.txt]

Reference Position	Type	Length	Reference	Allele	SNP	Zygosity	Count	Coverage	Frequency	Forward/reverse balance	Average quality	Overlapping annotations	Coding region change	Amino acid change	Sample
404	SNV	1	G	A	404(G/A)	Heterozygous	134	6185	2.166531932	0.447761194	36.94029851	CDS: P1	P1:c.312G>A		N-Wilga5_AT1_tuber
458	SNV	1	G	A	458(G/A)	Heterozygous	162	7563	2.14200714	0.413580247	36.88888889	CDS: P1	P1:c.366G>A		N-Wilga5_AT1_tuber
899	SNV	1	A	G	899(A/G)	Heterozygous	108	9061	1.191921421	0.37037037	36.87037037	CDS: P1	P1:c.807A>G		N-Wilga5_AT1_tuber
1045	SNV	1	G	A	1045(G/A)	Heterozygous	97	8541	1.135698396	0.402061856	37	CDS: HC-Pro	HC-Pro:c.128G>A	HC-Pro:p.Cys43Tyr	N-Wilga5_AT1_tuber
2654	SNV	1	T	C	2654(T/C)	Heterozygous	21	6073	0.345792854	0.428571429	36.6190919	CDS: P3	P3:c.342T>C		N-Wilga5_AT1_tuber
2803	SNV	1	C	T	2803(C/T)	Heterozygous	23	6376	0.360727729	0.47826087	36.47826087	CDS: P3	P3:c.491C>T	P3:p.Thr164Ile	N-Wilga5_AT1_tuber
2933	SNV	1	C	T	2933(C/T)	Heterozygous	115	8884	1.294461954	0.4	36.80869565	CDS: P3, CDS: Pipo	P3:c.621C>T; Pipo:c.106C>T	Pipo:p.His36Tyr	N-Wilga5_AT1_tuber
3920	SNV	1	C	T	3920(C/T)	Heterozygous	157	13140	1.194824962	0.445859873	36.94904459	CDS: CI	CI:c.357C>T		N-Wilga5_AT1_tuber
4085	SNV	1	T	C	4085(T/C)	Heterozygous	58	4139	1.401304663	0.396551724	36.93103448	CDS: CI	CI:c.522T>C		N-Wilga5_AT1_tuber
4193	SNV	1	G	A	4193(G/A)	Heterozygous	10	4694	0.213037921	0.3	37	CDS: CI	CI:c.630G>A		N-Wilga5_AT1_tuber
4448	SNV	1	C	T	4448(C/T)	Heterozygous	121	5141	2.353627699	0.479338843	36.88429752	CDS: CI	CI:c.885C>T		N-Wilga5_AT1_tuber
5534	SNV	1	C	T	5534(C/T)	Heterozygous	340	4437	7.662835249	0.388235294	36.95882353	CDS: 6K2	6K2:c.69C>T		N-Wilga5_AT1_tuber
5904	SNV	1	G	A	5904(G/A)	Heterozygous	127	5590	2.271914132	0.448818898	36.90551181	CDS: VPg	VPg:c.283G>A	VPg:p.Asp95Asn	N-Wilga5_AT1_tuber
6662	SNV	1	C	T	6662(C/T)	Heterozygous	42	15641	0.26852503	0.380952381	36.33333333	CDS: NIa	NIa:c.477C>T		N-Wilga5_AT1_tuber
7761	SNV	1	T	C	7761(T/C)	Heterozygous	23	9323	0.246701705	0.47826087	36.82608696	CDS: NIb	NIb:c.844T>C		N-Wilga5_AT1_tuber
8275	SNV	1	G	A	8275(G/A)	Heterozygous	994	8515	11.67351732	0.370221328	36.95774648	CDS: NIb	NIb:c.1358G>A	NIb:p.Arg453Lys	N-Wilga5_AT1_tuber
8660	SNV	1	A	G	8660(A/G)	Heterozygous	62	16903	0.366798793	0.096774194	36.93548387	CDS: CP	CP:c.186A>G		N-Wilga5_AT1_tuber
