# Supplementary material for: Transmission modes affect the population structure of potato virus Y in potato
Source: PLoS Pathog. 2020 Jun 23;16(6):e1008608. doi: 10.1371/journal.ppat.1008608 (PMC7347233; doi:10.1371/journal.ppat.1008608)
Supplement: S1 File — (ZIP) [file ppat.1008608.s013.zip › N-Wilga5_AT2_leaf.txt]

Reference Position	Type	Length	Reference	Allele	SNP	Zygosity	Count	Coverage	Frequency	Forward/reverse balance	Average quality	Overlapping annotations	Coding region change	Amino acid change	Sample
851	SNV	1	G	A	851(G/A)	Heterozygous	117	7859	1.488739025	0.384615385	36.74358974	CDS: P1	P1:c.759G>A		N-Wilga5_AT2_leaf
2717	SNV	1	T	C	2717(T/C)	Heterozygous	12	4889	0.245448967	0.5	37	CDS: P3	P3:c.405T>C		N-Wilga5_AT2_leaf
2753	SNV	1	A	G	2753(A/G)	Heterozygous	6	5204	0.115295926	0.5	37	CDS: P3	P3:c.441A>G		N-Wilga5_AT2_leaf
3325	SNV	1	A	T	3325(A/T)	Heterozygous	102	6269	1.627053757	0.392156863	36.70588235	CDS: P3	P3:c.1013A>T	P3:p.Tyr338Phe	N-Wilga5_AT2_leaf
4121	SNV	1	C	T	4121(C/T)	Heterozygous	54	4972	1.08608206	0.259259259	36.40740741	CDS: CI	CI:c.558C>T		N-Wilga5_AT2_leaf
6800	SNV	1	T	C	6800(T/C)	Heterozygous	99	5768	1.716366158	0.333333333	36.51515152	CDS: NIa	NIa:c.615T>C		N-Wilga5_AT2_leaf
8660	SNV	1	A	G	8660(A/G)	Heterozygous	11	9715	0.113226969	0.363636364	36.63636364	CDS: CP	CP:c.186A>G		N-Wilga5_AT2_leaf
