# Supplementary material for: Transmission modes affect the population structure of potato virus Y in potato
Source: PLoS Pathog. 2020 Jun 23;16(6):e1008608. doi: 10.1371/journal.ppat.1008608 (PMC7347233; doi:10.1371/journal.ppat.1008608)
Supplement: S1 File — (ZIP) [file ppat.1008608.s013.zip › N-Wilga5_AT2_tuber.txt]

Reference Position	Type	Length	Reference	Allele	SNP	Zygosity	Count	Coverage	Frequency	Forward/reverse balance	Average quality	Overlapping annotations	Coding region change	Amino acid change	Sample
717	SNV	1	G	A	717(G/A)	Heterozygous	393	9760	4.026639344	0.437659033	36.67938931	CDS: P1	P1:c.625G>A	P1:p.Val209Ile	N-Wilga5_AT2_tuber
851	SNV	1	G	A	851(G/A)	Heterozygous	1418	9717	14.59298137	0.489421721	36.6819464	CDS: P1	P1:c.759G>A		N-Wilga5_AT2_tuber
1062	SNV	1	A	G	1062(A/G)	Heterozygous	121	10903	1.109786297	0.47107438	36.65289256	CDS: HC-Pro	HC-Pro:c.145A>G	HC-Pro:p.Ile49Val	N-Wilga5_AT2_tuber
1487	SNV	1	T	C	1487(T/C)	Heterozygous	425	7553	5.626903217	0.141176471	36.74588235	CDS: HC-Pro	HC-Pro:c.570T>C		N-Wilga5_AT2_tuber
2717	SNV	1	T	C	2717(T/C)	Heterozygous	130	8254	1.574993942	0.353846154	36.46153846	CDS: P3	P3:c.405T>C		N-Wilga5_AT2_tuber
3206	SNV	1	T	C	3206(T/C)	Heterozygous	272	9648	2.819237148	0.459558824	36.61764706	CDS: P3	P3:c.894T>C		N-Wilga5_AT2_tuber
3701	SNV	1	A	T	3701(A/T)	Heterozygous	175	12864	1.360385572	0.388571429	36.64571429	CDS: CI	CI:c.138A>T		N-Wilga5_AT2_tuber
4193	SNV	1	G	A	4193(G/A)	Heterozygous	51	9652	0.528387899	0.411764706	36.76470588	CDS: CI	CI:c.630G>A		N-Wilga5_AT2_tuber
4499	SNV	1	G	A	4499(G/A)	Heterozygous	76	5871	1.294498382	0.328947368	36.71052632	CDS: CI	CI:c.936G>A		N-Wilga5_AT2_tuber
4700	SNV	1	C	T	4700(C/T)	Heterozygous	406	5715	7.104111986	0.448275862	36.64039409	CDS: CI	CI:c.1137C>T		N-Wilga5_AT2_tuber
5353	SNV	1	A	G	5353(A/G)	Heterozygous	197	6619	2.976280405	0.223350254	36.81725888	CDS: CI	CI:c.1790A>G	CI:p.Gln597Arg	N-Wilga5_AT2_tuber
6066	SNV	1	G	A	6066(G/A)	Heterozygous	7	5865	0.119352089	0.285714286	36.42857143	CDS: VPg	VPg:c.445G>A	VPg:p.Val149Ile	N-Wilga5_AT2_tuber
6539	SNV	1	G	A	6539(G/A)	Heterozygous	135	4916	2.746135069	0.259259259	36.71851852	CDS: NIa	NIa:c.354G>A		N-Wilga5_AT2_tuber
6662	SNV	1	C	T	6662(C/T)	Heterozygous	881	39965	2.204428875	0.450624291	36.63904654	CDS: NIa	NIa:c.477C>T		N-Wilga5_AT2_tuber
7086	SNV	1	G	A	7086(G/A)	Heterozygous	196	8438	2.322825314	0.479591837	36.79591837	CDS: NIb	NIb:c.169G>A	NIb:p.Asp57Asn	N-Wilga5_AT2_tuber
7761	SNV	1	T	C	7761(T/C)	Heterozygous	312	10559	2.954825268	0.477564103	36.61538462	CDS: NIb	NIb:c.844T>C		N-Wilga5_AT2_tuber
8660	SNV	1	A	G	8660(A/G)	Heterozygous	326	12505	2.606957217	0.239263804	36.58588957	CDS: CP	CP:c.186A>G		N-Wilga5_AT2_tuber
