# Supplementary material for: Transmission modes affect the population structure of potato virus Y in potato
Source: PLoS Pathog. 2020 Jun 23;16(6):e1008608. doi: 10.1371/journal.ppat.1008608 (PMC7347233; doi:10.1371/journal.ppat.1008608)
Supplement: S1 File — (ZIP) [file ppat.1008608.s013.zip › N-Wilga5_AT3_leaf.txt]

Reference Position	Type	Length	Reference	Allele	SNP	Zygosity	Count	Coverage	Frequency	Forward/reverse balance	Average quality	Overlapping annotations	Coding region change	Amino acid change	Sample
2560	SNV	1	A	G	2560(A/G)	Heterozygous	40	35656	0.112183083	0.45	36.8	CDS: P3	P3:c.248A>G	P3:p.Lys83Arg	N-Wilga5_AT3_leaf
5090	SNV	1	G	A	5090(G/A)	Heterozygous	4676	40759	11.47231286	0.487382378	36.74679213	CDS: CI	CI:c.1527G>A		N-Wilga5_AT3_leaf
6227	SNV	1	T	C	6227(T/C)	Heterozygous	2777	39704	6.994257506	0.476053295	36.7814188	CDS: NIa	NIa:c.42T>C		N-Wilga5_AT3_leaf
7086	SNV	1	G	A	7086(G/A)	Heterozygous	301	64676	0.465396747	0.411960133	36.61461794	CDS: NIb	NIb:c.169G>A	NIb:p.Asp57Asn	N-Wilga5_AT3_leaf
