# Supplementary material for: Transmission modes affect the population structure of potato virus Y in potato
Source: PLoS Pathog. 2020 Jun 23;16(6):e1008608. doi: 10.1371/journal.ppat.1008608 (PMC7347233; doi:10.1371/journal.ppat.1008608)
Supplement: S1 File — (ZIP) [file ppat.1008608.s013.zip › N-Wilga5_AT3_tuber.txt]

Reference Position	Type	Length	Reference	Allele	SNP	Zygosity	Count	Coverage	Frequency	Forward/reverse balance	Average quality	Overlapping annotations	Coding region change	Amino acid change	Sample
294	SNV	1	A	G	294(A/G)	Heterozygous	27	7860	0.34351145	0.074074074	35.96296296	CDS: P1	P1:c.202A>G	P1:p.Thr68Ala	N-Wilga5_AT3_tuber
1964	SNV	1	C	T	1964(C/T)	Heterozygous	182	10674	1.705077759	0.186813187	36.7032967	CDS: HC-Pro	HC-Pro:c.1047C>T		N-Wilga5_AT3_tuber
1985	SNV	1	C	T	1985(C/T)	Heterozygous	451	10531	4.282594246	0.206208426	36.75609756	CDS: HC-Pro	HC-Pro:c.1068C>T		N-Wilga5_AT3_tuber
2298	SNV	1	C	T	2298(C/T)	Heterozygous	170	6426	2.645502646	0.141176471	36.83529412	CDS: HC-Pro	HC-Pro:c.1381C>T	HC-Pro:p.His461Tyr	N-Wilga5_AT3_tuber
2753	SNV	1	A	G	2753(A/G)	Heterozygous	193	8898	2.169026748	0.455958549	36.79274611	CDS: P3	P3:c.441A>G		N-Wilga5_AT3_tuber
2774	SNV	1	A	G	2774(A/G)	Heterozygous	14	8900	0.157303371	0.428571429	37	CDS: P3	P3:c.462A>G		N-Wilga5_AT3_tuber
3446	SNV	1	A	G	3446(A/G)	Heterozygous	238	10997	2.164226607	0.457983193	36.81512605	CDS: 6K1	6K1:c.39A>G		N-Wilga5_AT3_tuber
4321	SNV	1	T	C	4321(T/C)	Heterozygous	607	7807	7.775073652	0.484349259	36.83196046	CDS: CI	CI:c.758T>C	CI:p.Val253Ala	N-Wilga5_AT3_tuber
4884	SNV	1	A	G	4884(A/G)	Heterozygous	915	6790	13.47569956	0.487431694	36.7726776	CDS: CI	CI:c.1321A>G	CI:p.Ile441Val	N-Wilga5_AT3_tuber
6662	SNV	1	C	T	6662(C/T)	Heterozygous	66	54017	0.122183757	0.348484848	36.06060606	CDS: NIa	NIa:c.477C>T		N-Wilga5_AT3_tuber
8619	SNV	1	G	T	8619(G/T)	Heterozygous	733	16671	4.396856817	0.39154161	36.75443383	CDS: CP	CP:c.145G>T	CP:p.Ala49Ser	N-Wilga5_AT3_tuber
8660	SNV	1	A	G	8660(A/G)	Heterozygous	23	17882	0.12862096	0.304347826	37	CDS: CP	CP:c.186A>G		N-Wilga5_AT3_tuber
8687	SNV	1	T	C	8687(T/C)	Heterozygous	259	14967	1.730473709	0.131274131	36.66023166	CDS: CP	CP:c.213T>C		N-Wilga5_AT3_tuber
