# Supplementary material for: Transmission modes affect the population structure of potato virus Y in potato
Source: PLoS Pathog. 2020 Jun 23;16(6):e1008608. doi: 10.1371/journal.ppat.1008608 (PMC7347233; doi:10.1371/journal.ppat.1008608)
Supplement: S1 File — (ZIP) [file ppat.1008608.s013.zip › N-Wilga5_AT5_leaf.txt]

Reference Position	Type	Length	Reference	Allele	SNP	Zygosity	Count	Coverage	Frequency	Forward/reverse balance	Average quality	Overlapping annotations	Coding region change	Amino acid change	Sample
294	SNV	1	A	G	294(A/G)	Heterozygous	12	9646	0.124403898	0	36.66666667	CDS: P1	P1:c.202A>G	P1:p.Thr68Ala	N-Wilga5_AT5_leaf
1491	SNV	1	C	T	1491(C/T)	Heterozygous	11	8022	0.137122912	0.454545455	36.63636364	CDS: HC-Pro	HC-Pro:c.574C>T		N-Wilga5_AT5_leaf
3206	SNV	1	T	C	3206(T/C)	Heterozygous	16	6627	0.241436547	0.3125	36.375	CDS: P3	P3:c.894T>C		N-Wilga5_AT5_leaf
3446	SNV	1	A	G	3446(A/G)	Heterozygous	8	6748	0.118553646	0.375	35.75	CDS: 6K1	6K1:c.39A>G		N-Wilga5_AT5_leaf
3671	SNV	1	T	C	3671(T/C)	Heterozygous	11	6615	0.166288738	0.090909091	35.90909091	CDS: CI	CI:c.108T>C		N-Wilga5_AT5_leaf
8660	SNV	1	A	G	8660(A/G)	Heterozygous	13	12071	0.107696131	0.076923077	36.69230769	CDS: CP	CP:c.186A>G		N-Wilga5_AT5_leaf
