# Supplementary material for: Transmission modes affect the population structure of potato virus Y in potato
Source: PLoS Pathog. 2020 Jun 23;16(6):e1008608. doi: 10.1371/journal.ppat.1008608 (PMC7347233; doi:10.1371/journal.ppat.1008608)
Supplement: S1 File — (ZIP) [file ppat.1008608.s013.zip › N-Wilga5_IT1_leaf.txt]

Reference Position	Type	Length	Reference	Allele	SNP	Zygosity	Count	Coverage	Frequency	Forward/reverse balance	Average quality	Overlapping annotations	Coding region change	Amino acid change	Sample
369	SNV	1	C	T	369(C/T)	Heterozygous	35	3025	1.157024793	0.285714286	36.88571429	CDS: P1	P1:c.277C>T	P1:p.His93Tyr	N-Wilga5_IT1_leaf
457	SNV	1	G	A	457(G/A)	Heterozygous	7	4409	0.15876616	0.142857143	36.42857143	CDS: P1	P1:c.365G>A	P1:p.Arg122Lys	N-Wilga5_IT1_leaf
572	SNV	1	C	T	572(C/T)	Heterozygous	84	5675	1.480176211	0.488095238	36.66666667	CDS: P1	P1:c.480C>T		N-Wilga5_IT1_leaf
997	SNV	1	G	A	997(G/A)	Heterozygous	141	5394	2.614015573	0.141843972	36.68794326	CDS: HC-Pro	HC-Pro:c.80G>A	HC-Pro:p.Arg27Lys	N-Wilga5_IT1_leaf
1024	SNV	1	C	T	1024(C/T)	Heterozygous	8	5500	0.145454545	0.375	36.5	CDS: HC-Pro	HC-Pro:c.107C>T	HC-Pro:p.Ala36Val	N-Wilga5_IT1_leaf
1682	SNV	1	T	C	1682(T/C)	Heterozygous	590	5132	11.4964926	0.403389831	36.7220339	CDS: HC-Pro	HC-Pro:c.765T>C		N-Wilga5_IT1_leaf
1805	SNV	1	G	A	1805(G/A)	Heterozygous	97	6058	1.601188511	0.463917526	36.79381443	CDS: HC-Pro	HC-Pro:c.888G>A		N-Wilga5_IT1_leaf
1862	SNV	1	C	T	1862(C/T)	Heterozygous	80	5476	1.46092038	0.475	36.375	CDS: HC-Pro	HC-Pro:c.945C>T		N-Wilga5_IT1_leaf
2542	SNV	1	G	A	2542(G/A)	Heterozygous	852	3575	23.83216783	0.325117371	36.73474178	CDS: P3	P3:c.230G>A	P3:p.Arg77Lys	N-Wilga5_IT1_leaf
2574	SNV	1	A	G	2574(A/G)	Heterozygous	141	3543	3.979678239	0.255319149	36.74468085	CDS: P3	P3:c.262A>G	P3:p.Met88Val	N-Wilga5_IT1_leaf
2654	SNV	1	T	C	2654(T/C)	Heterozygous	58	3843	1.509237575	0.413793103	36.65517241	CDS: P3	P3:c.342T>C		N-Wilga5_IT1_leaf
3671	SNV	1	T	C	3671(T/C)	Heterozygous	1918	3895	49.24261874	0.44734098	36.81751825	CDS: CI	CI:c.108T>C		N-Wilga5_IT1_leaf
4193	SNV	1	G	A	4193(G/A)	Heterozygous	18	2390	0.753138075	0.333333333	36.77777778	CDS: CI	CI:c.630G>A		N-Wilga5_IT1_leaf
4313	SNV	1	C	T	4313(C/T)	Heterozygous	11	2255	0.487804878	0.272727273	36.63636364	CDS: CI	CI:c.750C>T		N-Wilga5_IT1_leaf
4453	SNV	1	C	T	4453(C/T)	Heterozygous	83	2075	4	0.313253012	36.30120482	CDS: CI	CI:c.890C>T	CI:p.Ala297Val	N-Wilga5_IT1_leaf
5605	SNV	1	G	A	5605(G/A)	Heterozygous	451	855	52.74853801	0.379157428	36.62305987	CDS: 6K2	6K2:c.140G>A	6K2:p.Gly47Glu	N-Wilga5_IT1_leaf
6165	SNV	1	G	A	6165(G/A)	Heterozygous	18	1558	1.155327343	0.388888889	36.77777778	CDS: VPg	VPg:c.544G>A	VPg:p.Ala182Thr	N-Wilga5_IT1_leaf
6662	SNV	1	C	T	6662(C/T)	Heterozygous	10035	20672	48.54392415	0.393423019	36.62610862	CDS: NIa	NIa:c.477C>T		N-Wilga5_IT1_leaf
7478	SNV	1	G	A	7478(G/A)	Heterozygous	43	4132	1.040658277	0.418604651	36.81395349	CDS: NIb	NIb:c.561G>A		N-Wilga5_IT1_leaf
8660	SNV	1	A	G	8660(A/G)	Heterozygous	2500	5677	44.03734367	0.2196	36.6856	CDS: CP	CP:c.186A>G		N-Wilga5_IT1_leaf
