# Supplementary material for: Transmission modes affect the population structure of potato virus Y in potato
Source: PLoS Pathog. 2020 Jun 23;16(6):e1008608. doi: 10.1371/journal.ppat.1008608 (PMC7347233; doi:10.1371/journal.ppat.1008608)
Supplement: S1 File — (ZIP) [file ppat.1008608.s013.zip › N-Wilga5_IT1_tuber.txt]

Reference Position	Type	Length	Reference	Allele	SNP	Zygosity	Count	Coverage	Frequency	Forward/reverse balance	Average quality	Overlapping annotations	Coding region change	Amino acid change	Sample
348	SNV	1	A	G	348(A/G)	Heterozygous	139	742	18.73315364	0.402877698	36.8705036	CDS: P1	P1:c.256A>G	P1:p.Arg86Gly	N-Wilga5_IT1_tuber
572	SNV	1	C	T	572(C/T)	Heterozygous	23	757	3.038309115	0.347826087	37	CDS: P1	P1:c.480C>T		N-Wilga5_IT1_tuber
800	SNV	1	A	G	800(A/G)	Heterozygous	17	828	2.053140097	0.411764706	36.76470588	CDS: P1	P1:c.708A>G		N-Wilga5_IT1_tuber
902	SNV	1	T	G	902(T/G)	Heterozygous	11	915	1.202185792	0.454545455	37	CDS: P1	P1:c.810T>G		N-Wilga5_IT1_tuber
1828	SNV	1	T	A	1828(T/A)	Heterozygous	13	823	1.579586877	0.461538462	37	CDS: HC-Pro	HC-Pro:c.911T>A	HC-Pro:p.Leu304His	N-Wilga5_IT1_tuber
3039	SNV	1	A	G	3039(A/G)	Heterozygous	23	511	4.500978474	0.47826087	36.82608696	CDS: P3, CDS: Pipo	P3:c.727A>G; Pipo:c.212A>G	P3:p.Ser243Gly; Pipo:p.Glu71Gly	N-Wilga5_IT1_tuber
3671	SNV	1	T	C	3671(T/C)	Heterozygous	294	470	62.55319149	0.476190476	36.91836735	CDS: CI	CI:c.108T>C		N-Wilga5_IT1_tuber
3701	SNV	1	A	T	3701(A/T)	Heterozygous	2	522	0.383141762	0.5	37	CDS: CI	CI:c.138A>T		N-Wilga5_IT1_tuber
4453	SNV	1	C	T	4453(C/T)	Heterozygous	2	440	0.454545455	0.5	37	CDS: CI	CI:c.890C>T	CI:p.Ala297Val	N-Wilga5_IT1_tuber
5072	SNV	1	C	T	5072(C/T)	Heterozygous	12	378	3.174603175	0.333333333	37	CDS: CI	CI:c.1509C>T		N-Wilga5_IT1_tuber
5454	SNV	1	G	A	5454(G/A)	Heterozygous	2	345	0.579710145	0.5	37	CDS: CI	CI:c.1891G>A	CI:p.Val631Ile	N-Wilga5_IT1_tuber
5605	SNV	1	G	A	5605(G/A)	Heterozygous	96	115	83.47826087	0.260416667	36.95833333	CDS: 6K2	6K2:c.140G>A	6K2:p.Gly47Glu	N-Wilga5_IT1_tuber
5990	SNV	1	C	T	5990(C/T)	Heterozygous	4	338	1.183431953	0.25	37	CDS: VPg	VPg:c.369C>T		N-Wilga5_IT1_tuber
6165	SNV	1	G	A	6165(G/A)	Heterozygous	29	380	7.631578947	0.482758621	36.51724138	CDS: VPg	VPg:c.544G>A	VPg:p.Ala182Thr	N-Wilga5_IT1_tuber
6662	SNV	1	C	T	6662(C/T)	Heterozygous	1420	2284	62.17162872	0.485915493	36.76901408	CDS: NIa	NIa:c.477C>T		N-Wilga5_IT1_tuber
8660	SNV	1	A	G	8660(A/G)	Heterozygous	588	1053	55.84045584	0.19047619	36.89795918	CDS: CP	CP:c.186A>G		N-Wilga5_IT1_tuber
