# Supplementary material for: Transmission modes affect the population structure of potato virus Y in potato
Source: PLoS Pathog. 2020 Jun 23;16(6):e1008608. doi: 10.1371/journal.ppat.1008608 (PMC7347233; doi:10.1371/journal.ppat.1008608)
Supplement: S1 File — (ZIP) [file ppat.1008608.s013.zip › N-Wilga5_IT2_tuber.txt]

Reference Position	Type	Length	Reference	Allele	SNP	Zygosity	Count	Coverage	Frequency	Forward/reverse balance	Average quality	Overlapping annotations	Coding region change	Amino acid change	Sample
457	SNV	1	G	A	457(G/A)	Heterozygous	7495	9644	77.71671506	0.355837225	36.68512342	CDS: P1	P1:c.365G>A	P1:p.Arg122Lys	N-Wilga5_IT2_tuber
698	SNV	1	T	C	698(T/C)	Heterozygous	515	11323	4.548264594	0.403883495	36.66796117	CDS: P1	P1:c.606T>C		N-Wilga5_IT2_tuber
1059	SNV	1	G	A	1059(G/A)	Heterozygous	118	11233	1.050476275	0.483050847	36.76271186	CDS: HC-Pro	HC-Pro:c.142G>A	HC-Pro:p.Ala48Thr	N-Wilga5_IT2_tuber
1118	SNV	1	A	G	1118(A/G)	Heterozygous	218	10725	2.032634033	0.481651376	36.70642202	CDS: HC-Pro	HC-Pro:c.201A>G		N-Wilga5_IT2_tuber
1189	SNV	1	G	A	1189(G/A)	Heterozygous	121	11676	1.036313806	0.41322314	36.96694215	CDS: HC-Pro	HC-Pro:c.272G>A	HC-Pro:p.Arg91Gln	N-Wilga5_IT2_tuber
1454	SNV	1	T	C	1454(T/C)	Heterozygous	244	12282	1.986647126	0.393442623	36.82786885	CDS: HC-Pro	HC-Pro:c.537T>C		N-Wilga5_IT2_tuber
1682	SNV	1	T	C	1682(T/C)	Heterozygous	23	9784	0.235077678	0.086956522	35.7826087	CDS: HC-Pro	HC-Pro:c.765T>C		N-Wilga5_IT2_tuber
1757	SNV	1	G	A	1757(G/A)	Heterozygous	340	12519	2.715871875	0.488235294	36.76470588	CDS: HC-Pro	HC-Pro:c.840G>A		N-Wilga5_IT2_tuber
2288	SNV	1	T	C	2288(T/C)	Heterozygous	122	5036	2.422557585	0.114754098	36.81967213	CDS: HC-Pro	HC-Pro:c.1371T>C		N-Wilga5_IT2_tuber
2326	SNV	1	C	T	2326(C/T)	Heterozygous	76	4834	1.572196938	0.144736842	36.81578947	CDS: P3	P3:c.14C>T	P3:p.Ala5Val	N-Wilga5_IT2_tuber
2838	SNV	1	A	G	2838(A/G)	Heterozygous	274	7688	3.563995838	0.379562044	36.65693431	CDS: P3, CDS: Pipo	P3:c.526A>G; Pipo:c.11A>G	P3:p.Asn176Asp; Pipo:p.Lys4Arg	N-Wilga5_IT2_tuber
3083	SNV	1	T	C	3083(T/C)	Heterozygous	199	9226	2.156947756	0.43718593	36.87939698	CDS: P3	P3:c.771T>C		N-Wilga5_IT2_tuber
3306	SNV	1	G	A	3306(G/A)	Heterozygous	297	8511	3.489601692	0.498316498	36.75757576	CDS: P3	P3:c.994G>A	P3:p.Asp332Asn	N-Wilga5_IT2_tuber
3587	SNV	1	T	C	3587(T/C)	Heterozygous	235	8134	2.88910745	0.472340426	36.83829787	CDS: CI	CI:c.24T>C		N-Wilga5_IT2_tuber
3671	SNV	1	T	C	3671(T/C)	Heterozygous	6230	8913	69.89790194	0.459871589	36.80128411	CDS: CI	CI:c.108T>C		N-Wilga5_IT2_tuber
3701	SNV	1	A	T	3701(A/T)	Heterozygous	180	9357	1.923693492	0.372222222	36.75555556	CDS: CI	CI:c.138A>T		N-Wilga5_IT2_tuber
4025	SNV	1	G	A	4025(G/A)	Heterozygous	62	6014	1.030927835	0.129032258	36.87096774	CDS: CI	CI:c.462G>A		N-Wilga5_IT2_tuber
4178	SNV	1	T	G	4178(T/G)	Heterozygous	198	7261	2.726897122	0.398989899	36.74747475	CDS: CI	CI:c.615T>G		N-Wilga5_IT2_tuber
4217	SNV	1	A	G	4217(A/G)	Heterozygous	166	6955	2.386772106	0.421686747	36.57831325	CDS: CI	CI:c.654A>G		N-Wilga5_IT2_tuber
4361	SNV	1	G	A	4361(G/A)	Heterozygous	363	6519	5.568338702	0.462809917	36.85123967	CDS: CI	CI:c.798G>A		N-Wilga5_IT2_tuber
4456	SNV	1	G	A	4456(G/A)	Heterozygous	196	5967	3.284732696	0.494897959	36.57653061	CDS: CI	CI:c.893G>A	CI:p.Arg298Lys	N-Wilga5_IT2_tuber
4849	SNV	1	A	G	4849(A/G)	Heterozygous	55	5410	1.01663586	0.418181818	36.70909091	CDS: CI	CI:c.1286A>G	CI:p.Asn429Ser	N-Wilga5_IT2_tuber
5454	SNV	1	G	A	5454(G/A)	Heterozygous	97	5087	1.906821309	0.381443299	36.95876289	CDS: CI	CI:c.1891G>A	CI:p.Val631Ile	N-Wilga5_IT2_tuber
5465	SNV	1	A	G	5465(A/G)	Heterozygous	327	5497	5.948699291	0.47706422	36.76146789	CDS: CI	CI:c.1902A>G		N-Wilga5_IT2_tuber
5605	SNV	1	G	A	5605(G/A)	Heterozygous	1309	2440	53.64754098	0.375095493	36.77387319	CDS: 6K2	6K2:c.140G>A	6K2:p.Gly47Glu	N-Wilga5_IT2_tuber
6539	SNV	1	G	A	6539(G/A)	Heterozygous	190	9013	2.108066127	0.178947368	36.78947368	CDS: NIa	NIa:c.354G>A		N-Wilga5_IT2_tuber
6662	SNV	1	C	T	6662(C/T)	Heterozygous	43684	55709	78.41461882	0.487455361	36.55949547	CDS: NIa	NIa:c.477C>T		N-Wilga5_IT2_tuber
7229	SNV	1	T	C	7229(T/C)	Heterozygous	96	7813	1.228721362	0.34375	36.6875	CDS: NIb	NIb:c.312T>C		N-Wilga5_IT2_tuber
7286	SNV	1	C	T	7286(C/T)	Heterozygous	275	8525	3.225806452	0.392727273	36.64363636	CDS: NIb	NIb:c.369C>T		N-Wilga5_IT2_tuber
7439	SNV	1	G	A	7439(G/A)	Heterozygous	438	7773	5.634890004	0.447488584	36.7260274	CDS: NIb	NIb:c.522G>A		N-Wilga5_IT2_tuber
8009	SNV	1	C	T	8009(C/T)	Heterozygous	217	9388	2.31146144	0.479262673	36.88940092	CDS: NIb	NIb:c.1092C>T		N-Wilga5_IT2_tuber
8660	SNV	1	A	G	8660(A/G)	Heterozygous	9872	12853	76.80697114	0.228119935	36.70715154	CDS: CP	CP:c.186A>G		N-Wilga5_IT2_tuber
