# Supplementary material for: Transmission modes affect the population structure of potato virus Y in potato
Source: PLoS Pathog. 2020 Jun 23;16(6):e1008608. doi: 10.1371/journal.ppat.1008608 (PMC7347233; doi:10.1371/journal.ppat.1008608)
Supplement: S1 File — (ZIP) [file ppat.1008608.s013.zip › N-Wilga5_MI1_leaf.txt]

Reference Position	Type	Length	Reference	Allele	SNP	Zygosity	Count	Coverage	Frequency	Forward/reverse balance	Average quality	Overlapping annotations	Coding region change	Amino acid change	Sample
345	SNV	1	G	A	345(G/A)	Heterozygous	200	16464	1.214771623	0.37	36.96	CDS: P1	P1:c.253G>A	P1:p.Glu85Lys	N-Wilga5_MI1_leaf
997	SNV	1	G	A	997(G/A)	Heterozygous	248	30200	0.821192053	0.350806452	36.93548387	CDS: HC-Pro	HC-Pro:c.80G>A	HC-Pro:p.Arg27Lys	N-Wilga5_MI1_leaf
1043	SNV	1	C	A	1043(C/A)	Heterozygous	1113	28011	3.973439006	0.42228212	36.93351303	CDS: HC-Pro	HC-Pro:c.126C>A	HC-Pro:p.Asp42Glu	N-Wilga5_MI1_leaf
1491	SNV	1	C	T	1491(C/T)	Heterozygous	764	16369	4.667359032	0.202879581	36.90052356	CDS: HC-Pro	HC-Pro:c.574C>T		N-Wilga5_MI1_leaf
1682	SNV	1	T	C	1682(T/C)	Heterozygous	155	27001	0.574052813	0.35483871	36.76774194	CDS: HC-Pro	HC-Pro:c.765T>C		N-Wilga5_MI1_leaf
1862	SNV	1	C	T	1862(C/T)	Heterozygous	832	31286	2.659336444	0.453125	36.70552885	CDS: HC-Pro	HC-Pro:c.945C>T		N-Wilga5_MI1_leaf
1985	SNV	1	C	T	1985(C/T)	Heterozygous	473	26605	1.777861304	0.389006342	36.86680761	CDS: HC-Pro	HC-Pro:c.1068C>T		N-Wilga5_MI1_leaf
2654	SNV	1	T	C	2654(T/C)	Heterozygous	420	14643	2.8682647	0.464285714	36.87619048	CDS: P3	P3:c.342T>C		N-Wilga5_MI1_leaf
2774	SNV	1	A	G	2774(A/G)	Heterozygous	978	17093	5.721640438	0.473415133	36.77096115	CDS: P3	P3:c.462A>G		N-Wilga5_MI1_leaf
2803	SNV	1	C	T	2803(C/T)	Heterozygous	31	14698	0.210913049	0.483870968	36.61234655	CDS: P3	P3:c.491C>T	P3:p.Thr164Ile	N-Wilga5_MI1_leaf
2811	SNV	1	G	A	2811(G/A)	Heterozygous	21	15727	0.133528327	0.428571429	36.28571429	CDS: P3	P3:c.499G>A	P3:p.Val167Ile	N-Wilga5_MI1_leaf
2903	SNV	1	A	G	2903(A/G)	Heterozygous	195	18246	1.068727392	0.461538462	36.64102564	CDS: P3, CDS: Pipo	P3:c.591A>G; Pipo:c.76A>G	Pipo:p.Ile26Val	N-Wilga5_MI1_leaf
3617	SNV	1	T	C	3617(T/C)	Heterozygous	37	17516	0.211235442	0.405405405	36.51351351	CDS: CI	CI:c.54T>C		N-Wilga5_MI1_leaf
3671	SNV	1	T	C	3671(T/C)	Heterozygous	678	14979	4.526336872	0.46460177	36.84660767	CDS: CI	CI:c.108T>C		N-Wilga5_MI1_leaf
4001	SNV	1	C	T	4001(C/T)	Heterozygous	158	3328	4.747596154	0.221518987	36.67721519	CDS: CI	CI:c.438C>T		N-Wilga5_MI1_leaf
4193	SNV	1	G	A	4193(G/A)	Heterozygous	274	10934	2.505944759	0.427007299	36.75912409	CDS: CI	CI:c.630G>A		N-Wilga5_MI1_leaf
4313	SNV	1	C	T	4313(C/T)	Heterozygous	973	11133	8.739782628	0.486125385	36.91366906	CDS: CI	CI:c.750C>T		N-Wilga5_MI1_leaf
4453	SNV	1	C	T	4453(C/T)	Heterozygous	232	12220	1.898527005	0.469827586	36.88793103	CDS: CI	CI:c.890C>T	CI:p.Ala297Val	N-Wilga5_MI1_leaf
4849	SNV	1	A	G	4849(A/G)	Heterozygous	385	8536	4.510309278	0.477922078	36.88831169	CDS: CI	CI:c.1286A>G	CI:p.Asn429Ser	N-Wilga5_MI1_leaf
5948	SNV	1	G	A	5948(G/A)	Heterozygous	113	10047	1.124713845	0.477876106	36.92920354	CDS: VPg	VPg:c.327G>A		N-Wilga5_MI1_leaf
5981	SNV	1	T	C	5981(T/C)	Heterozygous	732	9455	7.741935484	0.459016393	36.81420765	CDS: VPg	VPg:c.360T>C		N-Wilga5_MI1_leaf
6066	SNV	1	G	A	6066(G/A)	Heterozygous	269	11776	2.284307065	0.442379182	36.96282528	CDS: VPg	VPg:c.445G>A	VPg:p.Val149Ile	N-Wilga5_MI1_leaf
6662	SNV	1	C	T	6662(C/T)	Heterozygous	2990	41356	7.22990618	0.480602007	36.89230769	CDS: NIa	NIa:c.477C>T		N-Wilga5_MI1_leaf
7739	SNV	1	T	C	7739(T/C)	Heterozygous	547	18831	2.904784664	0.47714808	36.73308958	CDS: NIb	NIb:c.822T>C		N-Wilga5_MI1_leaf
7784	SNV	1	T	C	7784(T/C)	Heterozygous	813	20454	3.974772661	0.487084871	36.89913899	CDS: NIb	NIb:c.867T>C		N-Wilga5_MI1_leaf
7993	SNV	1	A	G	7993(A/G)	Heterozygous	177	19960	0.886773547	0.480225989	36.79661017	CDS: NIb	NIb:c.1076A>G	NIb:p.Asn359Ser	N-Wilga5_MI1_leaf
8108	SNV	1	T	C	8108(T/C)	Heterozygous	218	20305	1.073627185	0.412844037	36.65137615	CDS: NIb	NIb:c.1191T>C		N-Wilga5_MI1_leaf
8275	SNV	1	G	A	8275(G/A)	Heterozygous	597	19135	3.119937288	0.41038526	36.93969849	CDS: NIb	NIb:c.1358G>A	NIb:p.Arg453Lys	N-Wilga5_MI1_leaf
8289	SNV	1	T	C	8289(T/C)	Heterozygous	300	22047	1.360729351	0.376666667	36.76666667	CDS: NIb	NIb:c.1372T>C		N-Wilga5_MI1_leaf
8504	SNV	1	C	T	8504(C/T)	Heterozygous	643	92180	0.697548275	0.146189736	36.74805599	CDS: CP	CP:c.30C>T		N-Wilga5_MI1_leaf
8554	SNV	1	A	G	8554(A/G)	Heterozygous	2388	57496	4.153332406	0.115159129	36.75125628	CDS: CP	CP:c.80A>G	CP:p.Asn27Ser	N-Wilga5_MI1_leaf
8617	SNV	1	A	G	8617(A/G)	Heterozygous	490	34316	1.42790535	0.106122449	36.97142857	CDS: CP	CP:c.143A>G	CP:p.Lys48Arg	N-Wilga5_MI1_leaf
8660	SNV	1	A	G	8660(A/G)	Heterozygous	2720	39464	6.892357592	0.066176471	36.9	CDS: CP	CP:c.186A>G		N-Wilga5_MI1_leaf
9062	SNV	1	G	A	9062(G/A)	Heterozygous	2694	54421	4.950294923	0.485894581	36.80400891	CDS: CP	CP:c.588G>A		N-Wilga5_MI1_leaf
