# Supplementary material for: Transmission modes affect the population structure of potato virus Y in potato
Source: PLoS Pathog. 2020 Jun 23;16(6):e1008608. doi: 10.1371/journal.ppat.1008608 (PMC7347233; doi:10.1371/journal.ppat.1008608)
Supplement: S1 File — (ZIP) [file ppat.1008608.s013.zip › N-Wilga5_MI1_tuber.txt]

Reference Position	Type	Length	Reference	Allele	SNP	Zygosity	Count	Coverage	Frequency	Forward/reverse balance	Average quality	Overlapping annotations	Coding region change	Amino acid change	Sample
345	SNV	1	G	A	345(G/A)	Heterozygous	4118	14750	27.91864407	0.209324915	36.95434677	CDS: P1	P1:c.253G>A	P1:p.Glu85Lys	N-Wilga5_MI1_tuber
1491	SNV	1	C	T	1491(C/T)	Heterozygous	861	14762	5.832543016	0.254355401	36.85133566	CDS: HC-Pro	HC-Pro:c.574C>T		N-Wilga5_MI1_tuber
1648	SNV	1	A	G	1648(A/G)	Heterozygous	309	13705	2.254651587	0.430420712	36.86407767	CDS: HC-Pro	HC-Pro:c.731A>G	HC-Pro:p.Glu244Gly	N-Wilga5_MI1_tuber
1948	SNV	1	A	G	1948(A/G)	Heterozygous	341	26550	1.284369115	0.351906158	36.68328446	CDS: HC-Pro	HC-Pro:c.1031A>G	HC-Pro:p.Tyr344Cys	N-Wilga5_MI1_tuber
1985	SNV	1	C	T	1985(C/T)	Heterozygous	35	28343	0.123487281	0.428571429	36.77142857	CDS: HC-Pro	HC-Pro:c.1068C>T		N-Wilga5_MI1_tuber
2774	SNV	1	A	G	2774(A/G)	Heterozygous	3538	23771	14.8836818	0.430751837	36.72442058	CDS: P3	P3:c.462A>G		N-Wilga5_MI1_tuber
2969	SNV	1	A	T	2969(A/T)	Heterozygous	352	25858	1.361280842	0.457386364	36.89208528	CDS: P3, CDS: Pipo	P3:c.657A>T; Pipo:c.142A>T	P3:p.Leu219Phe; Pipo:p.Ile48Leu	N-Wilga5_MI1_tuber
4001	SNV	1	C	T	4001(C/T)	Heterozygous	35	5926	0.590617617	0.228571429	36.88571429	CDS: CI	CI:c.438C>T		N-Wilga5_MI1_tuber
4313	SNV	1	C	T	4313(C/T)	Heterozygous	3235	12921	25.03676186	0.493353941	36.8992272	CDS: CI	CI:c.750C>T		N-Wilga5_MI1_tuber
4422	SNV	1	T	C	4422(T/C)	Heterozygous	159	15038	1.057321452	0.440251572	36.87421384	CDS: CI	CI:c.859T>C	CI:p.Cys287Arg	N-Wilga5_MI1_tuber
4892	SNV	1	C	T	4892(C/T)	Heterozygous	695	11143	6.237099524	0.490647482	36.89352518	CDS: CI	CI:c.1329C>T		N-Wilga5_MI1_tuber
5981	SNV	1	T	C	5981(T/C)	Heterozygous	733	9616	7.622712146	0.413369714	36.86084584	CDS: VPg	VPg:c.360T>C		N-Wilga5_MI1_tuber
6066	SNV	1	G	A	6066(G/A)	Heterozygous	42	13236	0.31731641	0.333333333	37	CDS: VPg	VPg:c.445G>A	VPg:p.Val149Ile	N-Wilga5_MI1_tuber
7772	SNV	1	A	G	7772(A/G)	Heterozygous	693	28839	2.402995943	0.476190476	36.97113997	CDS: NIb	NIb:c.855A>G		N-Wilga5_MI1_tuber
8333	SNV	1	G	A	8333(G/A)	Heterozygous	45	26444	0.170170927	0.311111111	37	CDS: NIb	NIb:c.1416G>A		N-Wilga5_MI1_tuber
8504	SNV	1	C	T	8504(C/T)	Heterozygous	18664	123080	15.1641209	0.195188598	36.74549936	CDS: CP	CP:c.30C>T		N-Wilga5_MI1_tuber
8801	SNV	1	A	G	8801(A/G)	Heterozygous	599	36501	1.64105093	0.392320534	36.84974958	CDS: CP	CP:c.327A>G		N-Wilga5_MI1_tuber
9062	SNV	1	G	A	9062(G/A)	Heterozygous	3733	62709	5.952893524	0.428609697	36.76426467	CDS: CP	CP:c.588G>A		N-Wilga5_MI1_tuber
