# Supplementary material for: Transmission modes affect the population structure of potato virus Y in potato
Source: PLoS Pathog. 2020 Jun 23;16(6):e1008608. doi: 10.1371/journal.ppat.1008608 (PMC7347233; doi:10.1371/journal.ppat.1008608)
Supplement: S1 File — (ZIP) [file ppat.1008608.s013.zip › N-Wilga5_MI2_tuber.txt]

Reference Position	Type	Length	Reference	Allele	SNP	Zygosity	Count	Coverage	Frequency	Forward/reverse balance	Average quality	Overlapping annotations	Coding region change	Amino acid change	Sample
997	SNV	1	G	A	997(G/A)	Heterozygous	457	9022	5.065395699	0.446389497	36.7833698	CDS: HC-Pro	HC-Pro:c.80G>A	HC-Pro:p.Arg27Lys	N-Wilga5_MI2_tuber
1648	SNV	1	A	G	1648(A/G)	Heterozygous	10	6074	0.164636154	0.2	37	CDS: HC-Pro	HC-Pro:c.731A>G	HC-Pro:p.Glu244Gly	N-Wilga5_MI2_tuber
1682	SNV	1	T	C	1682(T/C)	Heterozygous	2169	7822	27.72948095	0.280313509	36.72014753	CDS: HC-Pro	HC-Pro:c.765T>C		N-Wilga5_MI2_tuber
1729	SNV	1	G	A	1729(G/A)	Heterozygous	309	10052	3.074015121	0.453074434	36.87702265	CDS: HC-Pro	HC-Pro:c.812G>A	HC-Pro:p.Arg271Gln	N-Wilga5_MI2_tuber
1862	SNV	1	C	T	1862(C/T)	Heterozygous	55	9327	0.589685858	0.454545455	36.70909091	CDS: HC-Pro	HC-Pro:c.945C>T		N-Wilga5_MI2_tuber
2542	SNV	1	G	A	2542(G/A)	Heterozygous	1360	4785	28.42215256	0.3	36.67058824	CDS: P3	P3:c.230G>A	P3:p.Arg77Lys	N-Wilga5_MI2_tuber
2574	SNV	1	A	G	2574(A/G)	Heterozygous	26	4462	0.582698342	0.269230769	36.61538462	CDS: P3	P3:c.262A>G	P3:p.Met88Val	N-Wilga5_MI2_tuber
3335	SNV	1	T	C	3335(T/C)	Heterozygous	85	7943	1.070124638	0.494117647	36.76470588	CDS: P3	P3:c.1023T>C		N-Wilga5_MI2_tuber
3731	SNV	1	G	A	3731(G/A)	Heterozygous	2270	9613	23.61385624	0.305286344	36.37665198	CDS: CI	CI:c.168G>A		N-Wilga5_MI2_tuber
4313	SNV	1	C	T	4313(C/T)	Heterozygous	9	4907	0.183411453	0.444444444	37	CDS: CI	CI:c.750C>T		N-Wilga5_MI2_tuber
4453	SNV	1	C	T	4453(C/T)	Heterozygous	220	4660	4.721030043	0.472727273	36.8	CDS: CI	CI:c.890C>T	CI:p.Ala297Val	N-Wilga5_MI2_tuber
5095	SNV	1	T	C	5095(T/C)	Heterozygous	8	4364	0.183318057	0.125	37	CDS: CI	CI:c.1532T>C	CI:p.Val511Ala	N-Wilga5_MI2_tuber
5212	SNV	1	G	A	5212(G/A)	Heterozygous	56	4798	1.16715298	0.410714286	36.5	CDS: CI	CI:c.1649G>A	CI:p.Arg550Lys	N-Wilga5_MI2_tuber
5506	SNV	1	C	T	5506(C/T)	Heterozygous	101	4290	2.354312354	0.386138614	36.48514851	CDS: 6K2	6K2:c.41C>T	6K2:p.Thr14Ile	N-Wilga5_MI2_tuber
5520	SNV	1	T	C	5520(T/C)	Heterozygous	68	4118	1.651287033	0.485294118	36.70588235	CDS: 6K2	6K2:c.55T>C		N-Wilga5_MI2_tuber
5574	SNV	1	C	A	5574(C/A)	Heterozygous	1551	3922	39.54614992	0.492585429	36.75241779	CDS: 6K2	6K2:c.109C>A	6K2:p.Leu37Ile	N-Wilga5_MI2_tuber
5687	SNV	1	C	T	5687(C/T)	Heterozygous	6	4412	0.135992747	0.333333333	36.33333333	CDS: VPg	VPg:c.66C>T		N-Wilga5_MI2_tuber
5969	SNV	1	A	G	5969(A/G)	Heterozygous	1004	5301	18.93982267	0.406374502	36.72310757	CDS: VPg	VPg:c.348A>G		N-Wilga5_MI2_tuber
5972	SNV	1	C	T	5972(C/T)	Heterozygous	139	5273	2.636070548	0.402877698	36.64028777	CDS: VPg	VPg:c.351C>T		N-Wilga5_MI2_tuber
6416	SNV	1	T	C	6416(T/C)	Heterozygous	53	4473	1.1848871	0.377358491	36.8490566	CDS: NIa	NIa:c.231T>C		N-Wilga5_MI2_tuber
6662	SNV	1	C	T	6662(C/T)	Heterozygous	37	33368	0.11088468	0.459459459	36.89189189	CDS: NIa	NIa:c.477C>T		N-Wilga5_MI2_tuber
6860	SNV	1	G	A	6860(G/A)	Heterozygous	93	6217	1.495898343	0.47311828	36.46236559	CDS: NIa	NIa:c.675G>A		N-Wilga5_MI2_tuber
7448	SNV	1	T	C	7448(T/C)	Heterozygous	556	7130	7.798036466	0.494604317	36.44964029	CDS: NIb	NIb:c.531T>C		N-Wilga5_MI2_tuber
7993	SNV	1	A	G	7993(A/G)	Heterozygous	3225	7611	42.37288136	0.48	36.67069767	CDS: NIb	NIb:c.1076A>G	NIb:p.Asn359Ser	N-Wilga5_MI2_tuber
8660	SNV	1	A	G	8660(A/G)	Heterozygous	15	11175	0.134228188	0.4	36.73333333	CDS: CP	CP:c.186A>G		N-Wilga5_MI2_tuber
