# Supplementary material for: Transmission modes affect the population structure of potato virus Y in potato
Source: PLoS Pathog. 2020 Jun 23;16(6):e1008608. doi: 10.1371/journal.ppat.1008608 (PMC7347233; doi:10.1371/journal.ppat.1008608)
Supplement: S1 File — (ZIP) [file ppat.1008608.s013.zip › N-Wilga5_MI3_leaf.txt]

Reference Position	Type	Length	Reference	Allele	SNP	Zygosity	Count	Coverage	Frequency	Forward/reverse balance	Average quality	Overlapping annotations	Coding region change	Amino acid change	Sample
787	SNV	1	A	G	787(A/G)	Heterozygous	60	5391	1.112966055	0.483333333	37	CDS: P1	P1:c.695A>G	P1:p.Lys232Arg	N-Wilga5_MI3_leaf
848	SNV	1	G	A	848(G/A)	Heterozygous	49	5127	0.955724595	0.448979592	36.67346939	CDS: P1	P1:c.756G>A		N-Wilga5_MI3_leaf
997	SNV	1	G	A	997(G/A)	Heterozygous	12	5608	0.213980029	0.416666667	36.33333333	CDS: HC-Pro	HC-Pro:c.80G>A	HC-Pro:p.Arg27Lys	N-Wilga5_MI3_leaf
1031	SNV	1	A	G	1031(A/G)	Heterozygous	72	5641	1.276369438	0.402777778	36.75	CDS: HC-Pro	HC-Pro:c.114A>G		N-Wilga5_MI3_leaf
1433	SNV	1	C	T	1433(C/T)	Heterozygous	15	5998	0.250083361	0.466666667	36.73333333	CDS: HC-Pro	HC-Pro:c.516C>T		N-Wilga5_MI3_leaf
1682	SNV	1	T	C	1682(T/C)	Heterozygous	2899	4320	67.10648148	0.262504312	36.69127285	CDS: HC-Pro	HC-Pro:c.765T>C		N-Wilga5_MI3_leaf
1862	SNV	1	C	T	1862(C/T)	Heterozygous	759	5556	13.66090713	0.39657444	36.54545455	CDS: HC-Pro	HC-Pro:c.945C>T		N-Wilga5_MI3_leaf
2345	SNV	1	C	T	2345(C/T)	Heterozygous	174	1954	8.904810645	0.137931034	36.81609195	CDS: P3	P3:c.33C>T		N-Wilga5_MI3_leaf
2542	SNV	1	G	A	2542(G/A)	Heterozygous	1417	2020	70.14851485	0.282286521	36.71912491	CDS: P3	P3:c.230G>A	P3:p.Arg77Lys	N-Wilga5_MI3_leaf
2574	SNV	1	A	G	2574(A/G)	Heterozygous	242	1817	13.31865713	0.297520661	36.81818182	CDS: P3	P3:c.262A>G	P3:p.Met88Val	N-Wilga5_MI3_leaf
2654	SNV	1	T	C	2654(T/C)	Heterozygous	50	2312	2.162629758	0.4	36.64	CDS: P3	P3:c.342T>C		N-Wilga5_MI3_leaf
3014	SNV	1	G	A	3014(G/A)	Heterozygous	77	4412	1.745240254	0.493506494	36.8961039	CDS: P3, CDS: Pipo	P3:c.702G>A; Pipo:c.187G>A	Pipo:p.Gly63Ser	N-Wilga5_MI3_leaf
3191	SNV	1	G	A	3191(G/A)	Heterozygous	105	4408	2.382032668	0.495238095	36.71428571	CDS: P3	P3:c.879G>A		N-Wilga5_MI3_leaf
3731	SNV	1	G	A	3731(G/A)	Heterozygous	155	4377	3.541238291	0.322580645	36.50322581	CDS: CI	CI:c.168G>A		N-Wilga5_MI3_leaf
4193	SNV	1	G	A	4193(G/A)	Heterozygous	49	2868	1.708507671	0.448979592	36.59183673	CDS: CI	CI:c.630G>A		N-Wilga5_MI3_leaf
4313	SNV	1	C	T	4313(C/T)	Heterozygous	171	2574	6.643356643	0.479532164	36.84795322	CDS: CI	CI:c.750C>T		N-Wilga5_MI3_leaf
4514	SNV	1	C	T	4514(C/T)	Heterozygous	58	2256	2.570921986	0.482758621	36.79310345	CDS: CI	CI:c.951C>T		N-Wilga5_MI3_leaf
4781	SNV	1	T	C	4781(T/C)	Heterozygous	40	1927	2.075765439	0.475	36.8	CDS: CI	CI:c.1218T>C		N-Wilga5_MI3_leaf
5095	SNV	1	T	C	5095(T/C)	Heterozygous	132	2108	6.261859583	0.492424242	36.87878788	CDS: CI	CI:c.1532T>C	CI:p.Val511Ala	N-Wilga5_MI3_leaf
5675	SNV	1	C	T	5675(C/T)	Heterozygous	106	2111	5.021316911	0.320754717	36.83018868	CDS: VPg	VPg:c.54C>T		N-Wilga5_MI3_leaf
5687	SNV	1	C	T	5687(C/T)	Heterozygous	6	2072	0.28957529	0.166666667	37	CDS: VPg	VPg:c.66C>T		N-Wilga5_MI3_leaf
6066	SNV	1	G	A	6066(G/A)	Heterozygous	40	2317	1.726370306	0.35	36.8	CDS: VPg	VPg:c.445G>A	VPg:p.Val149Ile	N-Wilga5_MI3_leaf
6662	SNV	1	C	T	6662(C/T)	Heterozygous	449	21270	2.110954396	0.467706013	36.48329621	CDS: NIa	NIa:c.477C>T		N-Wilga5_MI3_leaf
7784	SNV	1	T	C	7784(T/C)	Heterozygous	5	4095	0.122100122	0.4	37	CDS: NIb	NIb:c.867T>C		N-Wilga5_MI3_leaf
7993	SNV	1	A	G	7993(A/G)	Heterozygous	88	4100	2.146341463	0.420454545	36.75	CDS: NIb	NIb:c.1076A>G	NIb:p.Asn359Ser	N-Wilga5_MI3_leaf
8660	SNV	1	A	G	8660(A/G)	Heterozygous	150	7329	2.046663938	0.306666667	36.74666667	CDS: CP	CP:c.186A>G		N-Wilga5_MI3_leaf
