# Supplementary material for: Transmission modes affect the population structure of potato virus Y in potato
Source: PLoS Pathog. 2020 Jun 23;16(6):e1008608. doi: 10.1371/journal.ppat.1008608 (PMC7347233; doi:10.1371/journal.ppat.1008608)
Supplement: S1 File — (ZIP) [file ppat.1008608.s013.zip › N-Wilga5_MI3_tuber.txt]

Reference Position	Type	Length	Reference	Allele	SNP	Zygosity	Count	Coverage	Frequency	Forward/reverse balance	Average quality	Overlapping annotations	Coding region change	Amino acid change	Sample
294	SNV	1	A	G	294(A/G)	Heterozygous	26	14381	0.180794103	0	36.23076923	CDS: P1	P1:c.202A>G	P1:p.Thr68Ala	N-Wilga5_MI3_tuber
325	SNV	1	C	T	325(C/T)	Heterozygous	404	5049	8.001584472	0.344059406	36.62871287	CDS: P1	P1:c.233C>T	P1:p.Thr78Met	N-Wilga5_MI3_tuber
1031	SNV	1	A	G	1031(A/G)	Heterozygous	2503	17923	13.96529599	0.488214143	36.72952457	CDS: HC-Pro	HC-Pro:c.114A>G		N-Wilga5_MI3_tuber
1078	SNV	1	T	C	1078(T/C)	Heterozygous	322	18592	1.731927711	0.425465839	36.57142857	CDS: HC-Pro	HC-Pro:c.161T>C	HC-Pro:p.Ile54Thr	N-Wilga5_MI3_tuber
1109	SNV	1	C	T	1109(C/T)	Heterozygous	2635	17304	15.22769302	0.452751423	36.79582543	CDS: HC-Pro	HC-Pro:c.192C>T		N-Wilga5_MI3_tuber
1535	SNV	1	C	T	1535(C/T)	Heterozygous	283	14951	1.892849977	0.212014134	36.75971731	CDS: HC-Pro	HC-Pro:c.618C>T		N-Wilga5_MI3_tuber
1648	SNV	1	A	G	1648(A/G)	Heterozygous	71	11446	0.620304036	0.422535211	36.50704225	CDS: HC-Pro	HC-Pro:c.731A>G	HC-Pro:p.Glu244Gly	N-Wilga5_MI3_tuber
1682	SNV	1	T	C	1682(T/C)	Heterozygous	12825	14708	87.19744357	0.2782846	36.70479532	CDS: HC-Pro	HC-Pro:c.765T>C		N-Wilga5_MI3_tuber
1862	SNV	1	C	T	1862(C/T)	Heterozygous	424	18559	2.284605852	0.405660377	36.52830189	CDS: HC-Pro	HC-Pro:c.945C>T		N-Wilga5_MI3_tuber
2345	SNV	1	C	T	2345(C/T)	Heterozygous	4517	10297	43.86714577	0.171352668	36.80783706	CDS: P3	P3:c.33C>T		N-Wilga5_MI3_tuber
2542	SNV	1	G	A	2542(G/A)	Heterozygous	10444	11671	89.48676206	0.285905783	36.67359249	CDS: P3	P3:c.230G>A	P3:p.Arg77Lys	N-Wilga5_MI3_tuber
2574	SNV	1	A	G	2574(A/G)	Heterozygous	240	10905	2.200825309	0.279166667	36.9	CDS: P3	P3:c.262A>G	P3:p.Met88Val	N-Wilga5_MI3_tuber
3191	SNV	1	G	A	3191(G/A)	Heterozygous	511	23542	2.170588735	0.479452055	36.73385519	CDS: P3	P3:c.879G>A		N-Wilga5_MI3_tuber
3244	SNV	1	T	C	3244(T/C)	Heterozygous	461	20998	2.195447185	0.481561822	36.70932755	CDS: P3	P3:c.932T>C	P3:p.Ile311Thr	N-Wilga5_MI3_tuber
3273	SNV	1	C	T	3273(C/T)	Heterozygous	1307	21856	5.980051245	0.478959449	36.57612854	CDS: P3	P3:c.961C>T		N-Wilga5_MI3_tuber
3540	SNV	1	A	C	3540(A/C)	Heterozygous	1777	21969	8.088670399	0.465953855	36.72537985	CDS: 6K1	6K1:c.133A>C	6K1:p.Met45Leu	N-Wilga5_MI3_tuber
3731	SNV	1	G	A	3731(G/A)	Heterozygous	899	26162	3.43628163	0.294771969	36.30812013	CDS: CI	CI:c.168G>A		N-Wilga5_MI3_tuber
3914	SNV	1	C	T	3914(C/T)	Heterozygous	5914	79879	7.403698093	0.44234021	36.89212039	CDS: CI	CI:c.351C>T		N-Wilga5_MI3_tuber
3932	SNV	1	T	G	3932(T/G)	Heterozygous	2516	77038	3.265920714	0.45508744	36.79411765	CDS: CI	CI:c.369T>G		N-Wilga5_MI3_tuber
4124	SNV	1	C	T	4124(C/T)	Heterozygous	522	16390	3.184868822	0.358237548	36.59770115	CDS: CI	CI:c.561C>T		N-Wilga5_MI3_tuber
4313	SNV	1	C	T	4313(C/T)	Heterozygous	583	13742	4.242468345	0.481989708	36.76672384	CDS: CI	CI:c.750C>T		N-Wilga5_MI3_tuber
5091	SNV	1	G	A	5091(G/A)	Heterozygous	168	11482	1.463159728	0.482142857	36.78571429	CDS: CI	CI:c.1528G>A	CI:p.Val510Ile	N-Wilga5_MI3_tuber
5095	SNV	1	T	C	5095(T/C)	Heterozygous	449	11482	3.910468559	0.4922049	36.77282851	CDS: CI	CI:c.1532T>C	CI:p.Val511Ala	N-Wilga5_MI3_tuber
5602	SNV	1	T	C	5602(T/C)	Heterozygous	1181	10851	10.88378951	0.447078747	36.75105843	CDS: 6K2	6K2:c.137T>C	6K2:p.Val46Ala	N-Wilga5_MI3_tuber
5675	SNV	1	C	T	5675(C/T)	Heterozygous	259	11795	2.195845697	0.413127413	36.84555985	CDS: VPg	VPg:c.54C>T		N-Wilga5_MI3_tuber
5687	SNV	1	C	T	5687(C/T)	Heterozygous	1074	11412	9.411146162	0.425512104	36.72067039	CDS: VPg	VPg:c.66C>T		N-Wilga5_MI3_tuber
5693	SNV	1	A	G	5693(A/G)	Heterozygous	2297	10968	20.94274252	0.40008707	36.83630823	CDS: VPg	VPg:c.72A>G		N-Wilga5_MI3_tuber
6053	SNV	1	T	C	6053(T/C)	Heterozygous	507	12067	4.201541394	0.441814596	36.72386588	CDS: VPg	VPg:c.432T>C		N-Wilga5_MI3_tuber
8141	SNV	1	G	A	8141(G/A)	Heterozygous	345	18211	1.894459393	0.489855072	36.77971014	CDS: NIb	NIb:c.1224G>A		N-Wilga5_MI3_tuber
8151	SNV	1	G	A	8151(G/A)	Heterozygous	187	18129	1.031496497	0.438502674	36.68983957	CDS: NIb	NIb:c.1234G>A	NIb:p.Glu412Lys	N-Wilga5_MI3_tuber
8417	SNV	1	A	G	8417(A/G)	Heterozygous	3985	53065	7.509657967	0.129736512	36.87754078	CDS: NIb	NIb:c.1500A>G		N-Wilga5_MI3_tuber
