# Supplementary material for: Transmission modes affect the population structure of potato virus Y in potato
Source: PLoS Pathog. 2020 Jun 23;16(6):e1008608. doi: 10.1371/journal.ppat.1008608 (PMC7347233; doi:10.1371/journal.ppat.1008608)
Supplement: S1 File — (ZIP) [file ppat.1008608.s013.zip › N-Wilga5_MI5_leaf.txt]

Reference Position	Type	Length	Reference	Allele	SNP	Zygosity	Count	Coverage	Frequency	Forward/reverse balance	Average quality	Overlapping annotations	Coding region change	Amino acid change	Sample
794	SNV	1	T	C	794(T/C)	Heterozygous	466	9069	5.138383504	0.450643777	36.6695279	CDS: P1	P1:c.702T>C		N-Wilga5_MI5_leaf
848	SNV	1	G	A	848(G/A)	Heterozygous	197	9013	2.185731721	0.482233503	36.76649746	CDS: P1	P1:c.756G>A		N-Wilga5_MI5_leaf
1031	SNV	1	A	G	1031(A/G)	Heterozygous	488	9276	5.260888314	0.491803279	36.69262295	CDS: HC-Pro	HC-Pro:c.114A>G		N-Wilga5_MI5_leaf
1210	SNV	1	G	A	1210(G/A)	Heterozygous	183	10545	1.73541963	0.486338798	36.71584699	CDS: HC-Pro	HC-Pro:c.293G>A	HC-Pro:p.Arg98His	N-Wilga5_MI5_leaf
1433	SNV	1	C	T	1433(C/T)	Heterozygous	534	10963	4.87092949	0.43071161	36.76029963	CDS: HC-Pro	HC-Pro:c.516C>T		N-Wilga5_MI5_leaf
1481	SNV	1	T	C	1481(T/C)	Heterozygous	497	9801	5.070911132	0.404426559	36.83903421	CDS: HC-Pro	HC-Pro:c.564T>C		N-Wilga5_MI5_leaf
1682	SNV	1	T	C	1682(T/C)	Heterozygous	6815	7878	86.5067276	0.25649303	36.73661042	CDS: HC-Pro	HC-Pro:c.765T>C		N-Wilga5_MI5_leaf
1862	SNV	1	C	T	1862(C/T)	Heterozygous	407	9959	4.086755698	0.432432432	36.60687961	CDS: HC-Pro	HC-Pro:c.945C>T		N-Wilga5_MI5_leaf
2345	SNV	1	C	T	2345(C/T)	Heterozygous	58	3525	1.645390071	0.137931034	36.72413793	CDS: P3	P3:c.33C>T		N-Wilga5_MI5_leaf
2542	SNV	1	G	A	2542(G/A)	Heterozygous	3298	3627	90.92914254	0.266828381	36.7349909	CDS: P3	P3:c.230G>A	P3:p.Arg77Lys	N-Wilga5_MI5_leaf
2574	SNV	1	A	G	2574(A/G)	Heterozygous	149	3424	4.351635514	0.302013423	36.83892617	CDS: P3	P3:c.262A>G	P3:p.Met88Val	N-Wilga5_MI5_leaf
2654	SNV	1	T	C	2654(T/C)	Heterozygous	16	4240	0.377358491	0.4375	36.125	CDS: P3	P3:c.342T>C		N-Wilga5_MI5_leaf
2755	SNV	1	A	C	2755(A/C)	Heterozygous	69	5982	1.153460381	0.434782609	36.71014493	CDS: P3	P3:c.443A>C	P3:p.Asn148Thr	N-Wilga5_MI5_leaf
2798	SNV	1	T	C	2798(T/C)	Heterozygous	137	6149	2.228004554	0.372262774	36.76642336	CDS: P3	P3:c.486T>C		N-Wilga5_MI5_leaf
3014	SNV	1	G	A	3014(G/A)	Heterozygous	11	7998	0.137534384	0.363636364	37	CDS: P3, CDS: Pipo	P3:c.702G>A; Pipo:c.187G>A	Pipo:p.Gly63Ser	N-Wilga5_MI5_leaf
3036	SNV	1	T	C	3036(T/C)	Heterozygous	235	7785	3.018625562	0.442553191	36.71914894	CDS: P3, CDS: Pipo	P3:c.724T>C; Pipo:c.209T>C	Pipo:p.Ile70Thr	N-Wilga5_MI5_leaf
3107	SNV	1	C	T	3107(C/T)	Heterozygous	162	8549	1.894958475	0.413580247	36.69135802	CDS: P3	P3:c.795C>T		N-Wilga5_MI5_leaf
3198	SNV	1	A	G	3198(A/G)	Heterozygous	111	7816	1.420163767	0.468468468	36.81981982	CDS: P3	P3:c.886A>G	P3:p.Ile296Val	N-Wilga5_MI5_leaf
3869	SNV	1	T	C	3869(T/C)	Heterozygous	1064	14415	7.381200139	0.134398496	36.88533835	CDS: CI	CI:c.306T>C		N-Wilga5_MI5_leaf
4193	SNV	1	G	A	4193(G/A)	Heterozygous	8	5078	0.15754234	0	35.75	CDS: CI	CI:c.630G>A		N-Wilga5_MI5_leaf
4313	SNV	1	C	T	4313(C/T)	Heterozygous	118	4868	2.423993426	0.491525424	36.50847458	CDS: CI	CI:c.750C>T		N-Wilga5_MI5_leaf
4514	SNV	1	C	T	4514(C/T)	Heterozygous	849	4241	20.01886348	0.467608952	36.71260306	CDS: CI	CI:c.951C>T		N-Wilga5_MI5_leaf
5095	SNV	1	T	C	5095(T/C)	Heterozygous	87	4116	2.113702624	0.425287356	36.63218391	CDS: CI	CI:c.1532T>C	CI:p.Val511Ala	N-Wilga5_MI5_leaf
5675	SNV	1	C	T	5675(C/T)	Heterozygous	59	4248	1.388888889	0.406779661	36.93220339	CDS: VPg	VPg:c.54C>T		N-Wilga5_MI5_leaf
5687	SNV	1	C	T	5687(C/T)	Heterozygous	8	4113	0.194505227	0	36.5	CDS: VPg	VPg:c.66C>T		N-Wilga5_MI5_leaf
6066	SNV	1	G	A	6066(G/A)	Heterozygous	10	4449	0.224769611	0.2	37	CDS: VPg	VPg:c.445G>A	VPg:p.Val149Ile	N-Wilga5_MI5_leaf
6227	SNV	1	T	A	6227(T/A)	Heterozygous	48	4110	1.167883212	0.5	36.625	CDS: NIa	NIa:c.42T>A		N-Wilga5_MI5_leaf
6662	SNV	1	C	T	6662(C/T)	Heterozygous	112	36599	0.30601929	0.455357143	36.48214286	CDS: NIa	NIa:c.477C>T		N-Wilga5_MI5_leaf
7993	SNV	1	A	G	7993(A/G)	Heterozygous	46	8317	0.553084045	0.47826087	36.56521739	CDS: NIb	NIb:c.1076A>G	NIb:p.Asn359Ser	N-Wilga5_MI5_leaf
8555	SNV	1	C	T	8555(C/T)	Heterozygous	273	22789	1.197946378	0.384615385	36.72161172	CDS: CP	CP:c.81C>T		N-Wilga5_MI5_leaf
8660	SNV	1	A	G	8660(A/G)	Heterozygous	40	12244	0.326690624	0.275	36.9	CDS: CP	CP:c.186A>G		N-Wilga5_MI5_leaf
