# Supplementary material for: Transmission modes affect the population structure of potato virus Y in potato
Source: PLoS Pathog. 2020 Jun 23;16(6):e1008608. doi: 10.1371/journal.ppat.1008608 (PMC7347233; doi:10.1371/journal.ppat.1008608)
Supplement: S1 File — (ZIP) [file ppat.1008608.s013.zip › N-Wilga5_source_leaf.txt]

Reference Position	Type	Length	Reference	Allele	SNP	Zygosity	Count	Coverage	Frequency	Forward/reverse balance	Average quality	Overlapping annotations	Coding region change	Amino acid change	Sample
345	SNV	1	G	A	345(G/A)	Heterozygous	254	5497	4.620702201	0.468503937	36.81889764	CDS: P1	P1:c.253G>A	P1:p.Glu85Lys	N-Wilga5_source_leaf
1491	SNV	1	C	T	1491(C/T)	Heterozygous	123	5024	2.448248408	0.170731707	36.8699187	CDS: HC-Pro	HC-Pro:c.574C>T		N-Wilga5_source_leaf
1862	SNV	1	C	T	1862(C/T)	Heterozygous	136	10121	1.343740737	0.419117647	36.73529412	CDS: HC-Pro	HC-Pro:c.945C>T		N-Wilga5_source_leaf
1985	SNV	1	C	T	1985(C/T)	Heterozygous	12	9169	0.130875777	0.416666667	37	CDS: HC-Pro	HC-Pro:c.1068C>T		N-Wilga5_source_leaf
2288	SNV	1	T	C	2288(T/C)	Heterozygous	20	4968	0.40257649	0.3	36.3	CDS: HC-Pro	HC-Pro:c.1371T>C		N-Wilga5_source_leaf
2654	SNV	1	T	C	2654(T/C)	Heterozygous	19	4215	0.450771056	0.421052632	37	CDS: P3	P3:c.342T>C		N-Wilga5_source_leaf
2774	SNV	1	A	G	2774(A/G)	Heterozygous	308	5272	5.842185129	0.470779221	36.76623377	CDS: P3	P3:c.462A>G		N-Wilga5_source_leaf
2811	SNV	1	G	A	2811(G/A)	Heterozygous	114	4910	2.321792261	0.403508772	36.92982456	CDS: P3	P3:c.499G>A	P3:p.Val167Ile	N-Wilga5_source_leaf
3617	SNV	1	T	C	3617(T/C)	Heterozygous	196	5948	3.295225286	0.448979592	36.90816327	CDS: CI	CI:c.54T>C		N-Wilga5_source_leaf
3671	SNV	1	T	C	3671(T/C)	Heterozygous	188	5207	3.610524294	0.436170213	36.87234043	CDS: CI	CI:c.108T>C		N-Wilga5_source_leaf
3920	SNV	1	C	T	3920(C/T)	Heterozygous	14	11170	0.125335721	0.5	36.28571429	CDS: CI	CI:c.357C>T		N-Wilga5_source_leaf
4001	SNV	1	C	T	4001(C/T)	Heterozygous	12	997	1.203610832	0.416666667	36.66666667	CDS: CI	CI:c.438C>T		N-Wilga5_source_leaf
4193	SNV	1	G	A	4193(G/A)	Heterozygous	77	3652	2.108433735	0.415584416	36.94805195	CDS: CI	CI:c.630G>A		N-Wilga5_source_leaf
4313	SNV	1	C	T	4313(C/T)	Heterozygous	232	3403	6.817513958	0.487068966	36.93103448	CDS: CI	CI:c.750C>T		N-Wilga5_source_leaf
4453	SNV	1	C	T	4453(C/T)	Heterozygous	38	3845	0.988296489	0.5	37	CDS: CI	CI:c.890C>T	CI:p.Ala297Val	N-Wilga5_source_leaf
4514	SNV	1	C	T	4514(C/T)	Heterozygous	4	3240	0.12345679	0	37	CDS: CI	CI:c.951C>T		N-Wilga5_source_leaf
4849	SNV	1	A	G	4849(A/G)	Heterozygous	104	2669	3.896590483	0.471153846	37	CDS: CI	CI:c.1286A>G	CI:p.Asn429Ser	N-Wilga5_source_leaf
5095	SNV	1	T	C	5095(T/C)	Heterozygous	8	3352	0.238663484	0.375	36	CDS: CI	CI:c.1532T>C	CI:p.Val511Ala	N-Wilga5_source_leaf
5981	SNV	1	T	C	5981(T/C)	Heterozygous	44	2827	1.556420233	0.272727273	36.22727273	CDS: VPg	VPg:c.360T>C		N-Wilga5_source_leaf
6066	SNV	1	G	A	6066(G/A)	Heterozygous	17	3767	0.451287497	0.352941176	37	CDS: VPg	VPg:c.445G>A	VPg:p.Val149Ile	N-Wilga5_source_leaf
6662	SNV	1	C	T	6662(C/T)	Heterozygous	834	14194	5.875722136	0.474820144	36.79616307	CDS: NIa	NIa:c.477C>T		N-Wilga5_source_leaf
6923	SNV	1	G	A	6923(G/A)	Heterozygous	84	6278	1.338005734	0.488095238	36.95238095	CDS: NIb	NIb:c.6G>A		N-Wilga5_source_leaf
8275	SNV	1	G	A	8275(G/A)	Heterozygous	619	5978	10.35463366	0.437802908	36.92245557	CDS: NIb	NIb:c.1358G>A	NIb:p.Arg453Lys	N-Wilga5_source_leaf
8289	SNV	1	T	C	8289(T/C)	Heterozygous	225	7138	3.152143458	0.333333333	36.79555556	CDS: NIb	NIb:c.1372T>C		N-Wilga5_source_leaf
8554	SNV	1	A	G	8554(A/G)	Heterozygous	89	21132	0.421162218	0.134831461	36.68539326	CDS: CP	CP:c.80A>G	CP:p.Asn27Ser	N-Wilga5_source_leaf
8617	SNV	1	A	G	8617(A/G)	Heterozygous	186	12248	1.518615284	0.102150538	36.97849462	CDS: CP	CP:c.143A>G	CP:p.Lys48Arg	N-Wilga5_source_leaf
8660	SNV	1	A	G	8660(A/G)	Heterozygous	827	13200	6.265151515	0.07980653	36.83796856	CDS: CP	CP:c.186A>G		N-Wilga5_source_leaf
9062	SNV	1	G	A	9062(G/A)	Heterozygous	503	17501	2.874121479	0.439363817	36.86481113	CDS: CP	CP:c.588G>A		N-Wilga5_source_leaf
