# Supplementary material for: Transmission modes affect the population structure of potato virus Y in potato
Source: PLoS Pathog. 2020 Jun 23;16(6):e1008608. doi: 10.1371/journal.ppat.1008608 (PMC7347233; doi:10.1371/journal.ppat.1008608)
Supplement: S1 File — (ZIP) [file ppat.1008608.s013.zip › N-Wilga5_source_tuber.txt]

Reference Position	Type	Length	Reference	Allele	SNP	Zygosity	Count	Coverage	Frequency	Forward/reverse balance	Average quality	Overlapping annotations	Coding region change	Amino acid change	Sample
855	SNV	1	C	T	855(C/T)	Heterozygous	159	13888	1.144873272	0.402515723	36.9245283	CDS: P1	P1:c.763C>T		N-Wilga5_source_tuber
1024	SNV	1	C	T	1024(C/T)	Heterozygous	5333	14048	37.96269932	0.406337896	36.89874367	CDS: HC-Pro	HC-Pro:c.107C>T	HC-Pro:p.Ala36Val	N-Wilga5_source_tuber
2512	SNV	1	A	T	2512(A/T)	Heterozygous	323	16142	2.000991203	0.495356037	36.58513932	CDS: P3	P3:c.200A>T	P3:p.Tyr67Phe	N-Wilga5_source_tuber
3671	SNV	1	T	C	3671(T/C)	Heterozygous	5019	13148	38.17310618	0.495716278	36.88483762	CDS: CI	CI:c.108T>C		N-Wilga5_source_tuber
4193	SNV	1	G	A	4193(G/A)	Heterozygous	1623	8121	19.98522349	0.497227357	36.88170055	CDS: CI	CI:c.630G>A		N-Wilga5_source_tuber
4388	SNV	1	C	T	4388(C/T)	Heterozygous	3591	9807	36.61670236	0.440545809	36.89529379	CDS: CI	CI:c.825C>T		N-Wilga5_source_tuber
5095	SNV	1	T	C	5095(T/C)	Heterozygous	16	8524	0.187705303	0.4375	36.5	CDS: CI	CI:c.1532T>C	CI:p.Val511Ala	N-Wilga5_source_tuber
5454	SNV	1	G	A	5454(G/A)	Heterozygous	36	7852	0.458481915	0.388888889	37	CDS: CI	CI:c.1891G>A	CI:p.Val631Ile	N-Wilga5_source_tuber
5642	SNV	1	A	G	5642(A/G)	Heterozygous	86	7025	1.224199288	0.465116279	36.95349967	CDS: VPg	VPg:c.21A>G		N-Wilga5_source_tuber
5687	SNV	1	C	T	5687(C/T)	Heterozygous	10	8353	0.119717467	0.4	35.6	CDS: VPg	VPg:c.66C>T		N-Wilga5_source_tuber
6251	SNV	1	A	G	6251(A/G)	Heterozygous	214	8903	2.403684151	0.420560748	36.85046729	CDS: NIa	NIa:c.66A>G		N-Wilga5_source_tuber
6662	SNV	1	C	T	6662(C/T)	Heterozygous	14886	29014	51.30626594	0.47373371	36.79457208	CDS: NIa	NIa:c.477C>T		N-Wilga5_source_tuber
7008	SNV	1	G	A	7008(G/A)	Heterozygous	167	12147	1.37482506	0.401197605	36.73652695	CDS: NIb	NIb:c.91G>A	NIb:p.Val31Ile	N-Wilga5_source_tuber
7829	SNV	1	G	A	7829(G/A)	Heterozygous	2166	11298	19.17153478	0.491689751	36.93536473	CDS: NIb	NIb:c.912G>A		N-Wilga5_source_tuber
8333	SNV	1	G	A	8333(G/A)	Heterozygous	132	12617	1.046207498	0.363636364	36.87878788	CDS: NIb	NIb:c.1416G>A		N-Wilga5_source_tuber
8660	SNV	1	A	G	8660(A/G)	Heterozygous	12521	21573	58.04014277	0.171951122	36.90911269	CDS: CP	CP:c.186A>G		N-Wilga5_source_tuber
