# Supplementary material for: Transmission modes affect the population structure of potato virus Y in potato
Source: PLoS Pathog. 2020 Jun 23;16(6):e1008608. doi: 10.1371/journal.ppat.1008608 (PMC7347233; doi:10.1371/journal.ppat.1008608)
Supplement: S1 File — (ZIP) [file ppat.1008608.s013.zip › N-Wilga_founding_leaf.txt]

Reference Position	Type	Length	Reference	Allele	SNP	Zygosity	Count	Coverage	Frequency	Forward/reverse balance	Average quality	Overlapping annotations	Coding region change	Amino acid change	Sample
84	SNV	1	A	T	84(A/T)	Heterozygous	3	1937	0.154878678	0	37	5' UTR: 5' UTR			N-Wilga_founding_leaf
294	SNV	1	A	G	294(A/G)	Heterozygous	482	4592	10.49651568	0.354771784	36.85896595	CDS: P1	P1:c.202A>G	P1:p.Thr68Ala	N-Wilga_founding_leaf
458	SNV	1	G	A	458(G/A)	Heterozygous	15	6275	0.239043825	0.133333333	36	CDS: P1	P1:c.366G>A		N-Wilga_founding_leaf
459	SNV	1	G	A	459(G/A)	Heterozygous	103	6274	1.641695888	0.40776699	36.9223301	CDS: P1	P1:c.367G>A	P1:p.Gly123Ser	N-Wilga_founding_leaf
653	SNV	1	C	T	653(C/T)	Heterozygous	13	6963	0.186701135	0.307692308	37	CDS: P1	P1:c.561C>T		N-Wilga_founding_leaf
815	SNV	1	T	C	815(T/C)	Heterozygous	40	7429	0.538430475	0.45	36.25	CDS: P1	P1:c.723T>C		N-Wilga_founding_leaf
855	SNV	1	C	T	855(C/T)	Heterozygous	53	7691	0.68911715	0.471698113	36.8490566	CDS: P1	P1:c.763C>T		N-Wilga_founding_leaf
1068	SNV	1	G	A	1068(G/A)	Heterozygous	20	7112	0.281214848	0.5	37	CDS: HC-Pro	HC-Pro:c.151G>A	HC-Pro:p.Ala51Thr	N-Wilga_founding_leaf
1746	SNV	1	T	C	1746(T/C)	Heterozygous	21	7260	0.289256198	0.476190476	36.80952381	CDS: HC-Pro	HC-Pro:c.829T>C	HC-Pro:p.Tyr277His	N-Wilga_founding_leaf
1761	SNV	1	G	A	1761(G/A)	Heterozygous	15	6353	0.236108925	0.4	36.73333333	CDS: HC-Pro	HC-Pro:c.844G>A	HC-Pro:p.Gly282Arg	N-Wilga_founding_leaf
1799	SNV	1	C	T	1799(C/T)	Heterozygous	15	5559	0.269832704	0.4	37	CDS: HC-Pro	HC-Pro:c.882C>T		N-Wilga_founding_leaf
1934	SNV	1	T	C	1934(T/C)	Heterozygous	90	7312	1.230853392	0.422222222	36.57777778	CDS: HC-Pro	HC-Pro:c.1017T>C		N-Wilga_founding_leaf
2186	SNV	1	C	T	2186(C/T)	Heterozygous	9	2595	0.346820809	0.333333333	37	CDS: HC-Pro	HC-Pro:c.1269C>T		N-Wilga_founding_leaf
2231	SNV	1	T	A	2231(T/A)	Heterozygous	23	5200	0.442307692	0.47826087	36.39130435	CDS: HC-Pro	HC-Pro:c.1314T>A		N-Wilga_founding_leaf
2298	SNV	1	C	T	2298(C/T)	Heterozygous	8	5932	0.134861767	0.5	37	CDS: HC-Pro	HC-Pro:c.1381C>T	HC-Pro:p.His461Tyr	N-Wilga_founding_leaf
2326	SNV	1	C	T	2326(C/T)	Heterozygous	41	5505	0.744777475	0.170731707	36.51219512	CDS: P3	P3:c.14C>T	P3:p.Ala5Val	N-Wilga_founding_leaf
2345	SNV	1	C	T	2345(C/T)	Heterozygous	7	5539	0.126376602	0.285714286	37	CDS: P3	P3:c.33C>T		N-Wilga_founding_leaf
2463	SNV	1	T	C	2463(T/C)	Heterozygous	7	5087	0.137605661	0.428571429	37	CDS: P3	P3:c.151T>C	P3:p.Tyr51His	N-Wilga_founding_leaf
2560	SNV	1	A	G	2560(A/G)	Heterozygous	111	6871	1.615485373	0.468468468	36.90990991	CDS: P3	P3:c.248A>G	P3:p.Lys83Arg	N-Wilga_founding_leaf
2768	SNV	1	T	C	2768(T/C)	Heterozygous	22	6484	0.33929673	0.5	36.18181818	CDS: P3	P3:c.456T>C		N-Wilga_founding_leaf
2774	SNV	1	A	G	2774(A/G)	Heterozygous	7	6527	0.107246821	0.142857143	37	CDS: P3	P3:c.462A>G		N-Wilga_founding_leaf
2803	SNV	1	C	T	2803(C/T)	Heterozygous	109	5718	1.90626093	0.495412844	36.96330275	CDS: P3	P3:c.491C>T	P3:p.Thr164Ile	N-Wilga_founding_leaf
3083	SNV	1	T	C	3083(T/C)	Heterozygous	62	6989	0.887108313	0.435483871	36.58064516	CDS: P3	P3:c.771T>C		N-Wilga_founding_leaf
3306	SNV	1	G	A	3306(G/A)	Heterozygous	17	6787	0.250478857	0.470588235	36.76470588	CDS: P3	P3:c.994G>A	P3:p.Asp332Asn	N-Wilga_founding_leaf
3446	SNV	1	A	G	3446(A/G)	Heterozygous	9	5604	0.160599572	0.222222222	37	CDS: 6K1	6K1:c.39A>G		N-Wilga_founding_leaf
4025	SNV	1	G	A	4025(G/A)	Heterozygous	4	1656	0.241545894	0.25	37	CDS: CI	CI:c.462G>A		N-Wilga_founding_leaf
4085	SNV	1	T	C	4085(T/C)	Heterozygous	24	3836	0.625651721	0.291666667	36.58333333	CDS: CI	CI:c.522T>C		N-Wilga_founding_leaf
4388	SNV	1	C	T	4388(C/T)	Heterozygous	6	5057	0.118647419	0.166666667	37	CDS: CI	CI:c.825C>T		N-Wilga_founding_leaf
4448	SNV	1	C	T	4448(C/T)	Heterozygous	7	4789	0.146168302	0.285714286	37	CDS: CI	CI:c.885C>T		N-Wilga_founding_leaf
5374	SNV	1	G	A	5374(G/A)	Heterozygous	302	4292	7.036346692	0.476821192	36.86754967	CDS: CI	CI:c.1811G>A	CI:p.Ser604Asn	N-Wilga_founding_leaf
5520	SNV	1	T	C	5520(T/C)	Heterozygous	6	3884	0.154479918	0.333333333	37	CDS: 6K2	6K2:c.55T>C		N-Wilga_founding_leaf
5605	SNV	1	G	A	5605(G/A)	Heterozygous	13	3113	0.417603598	0.461538462	37	CDS: 6K2	6K2:c.140G>A	6K2:p.Gly47Glu	N-Wilga_founding_leaf
5882	SNV	1	G	A	5882(G/A)	Heterozygous	130	4671	2.783129951	0.315384615	36.93846154	CDS: VPg	VPg:c.261G>A		N-Wilga_founding_leaf
6066	SNV	1	G	A	6066(G/A)	Heterozygous	15	4463	0.336096796	0.266666667	37	CDS: VPg	VPg:c.445G>A	VPg:p.Val149Ile	N-Wilga_founding_leaf
6116	SNV	1	A	G	6116(A/G)	Heterozygous	16	4921	0.325137167	0.4375	37	CDS: VPg	VPg:c.495A>G		N-Wilga_founding_leaf
6246	SNV	1	C	T	6246(C/T)	Heterozygous	48	4313	1.112914445	0.458333333	36.91666667	CDS: NIa	NIa:c.61C>T		N-Wilga_founding_leaf
6449	SNV	1	G	A	6449(G/A)	Heterozygous	15	5501	0.272677695	0.266666667	37	CDS: NIa	NIa:c.264G>A		N-Wilga_founding_leaf
6662	SNV	1	C	T	6662(C/T)	Heterozygous	1185	21007	5.640976817	0.476793249	36.74008439	CDS: NIa	NIa:c.477C>T		N-Wilga_founding_leaf
7166	SNV	1	T	C	7166(T/C)	Heterozygous	8	6381	0.125372199	0.375	35.75	CDS: NIb	NIb:c.249T>C		N-Wilga_founding_leaf
7448	SNV	1	T	C	7448(T/C)	Heterozygous	7	6555	0.106788711	0.285714286	36.42857143	CDS: NIb	NIb:c.531T>C		N-Wilga_founding_leaf
7670	SNV	1	G	A	7670(G/A)	Heterozygous	46	6178	0.744577533	0.391304348	36.2826087	CDS: NIb	NIb:c.753G>A		N-Wilga_founding_leaf
7829	SNV	1	G	A	7829(G/A)	Heterozygous	7	5782	0.121065375	0.428571429	37	CDS: NIb	NIb:c.912G>A		N-Wilga_founding_leaf
7895	SNV	1	C	T	7895(C/T)	Heterozygous	11	7223	0.152291292	0.181818182	37	CDS: NIb	NIb:c.978C>T		N-Wilga_founding_leaf
8222	SNV	1	C	T	8222(C/T)	Heterozygous	10	6138	0.162919518	0.4	36.6	CDS: NIb	NIb:c.1305C>T		N-Wilga_founding_leaf
8585	SNV	1	T	C	8585(T/C)	Heterozygous	24	18871	0.12717927	0.125	36.66666667	CDS: CP	CP:c.111T>C		N-Wilga_founding_leaf
8594	SNV	1	G	A	8594(G/A)	Heterozygous	147	20094	0.73156166	0.183673469	36.91836735	CDS: CP	CP:c.120G>A		N-Wilga_founding_leaf
8660	SNV	1	A	G	8660(A/G)	Heterozygous	807	15230	5.298752462	0.118959108	36.88104089	CDS: CP	CP:c.186A>G		N-Wilga_founding_leaf
9062	SNV	1	G	A	9062(G/A)	Heterozygous	50	21759	0.229789972	0.08	36.24	CDS: CP	CP:c.588G>A		N-Wilga_founding_leaf
