# Supplementary material for: Transmission modes affect the population structure of potato virus Y in potato
Source: PLoS Pathog. 2020 Jun 23;16(6):e1008608. doi: 10.1371/journal.ppat.1008608 (PMC7347233; doi:10.1371/journal.ppat.1008608)
Supplement: S1 File — (ZIP) [file ppat.1008608.s013.zip › N3_AT1_leaf.txt]

Reference Position	Type	Length	Reference	Allele	SNP	Zygosity	Count	Coverage	Frequency	Forward/reverse balance	Average quality	Overlapping annotations	Coding region change	Amino acid change	Sample
853	SNV	1	A	G	853(A/G)	Heterozygous	5213	26960	19.33605341	0.456934587	36.86974871	CDS: P1, Misc.: FILTER	P1:c.738A>G		N3_AT1_leaf
2002	SNV	1	C	T	2002(C/T)	Heterozygous	770	25253	3.049142676	0.381818182	36.85454545	CDS: HC-Pro, Misc.: FILTER	HC-Pro:c.1062C>T		N3_AT1_leaf
2547	SNV	1	T	C	2547(T/C)	Heterozygous	560	27511	2.035549417	0.1625	36.95357143	CDS: P3, Misc.: FILTER	P3:c.212T>C	P3:p.Ile71Thr	N3_AT1_leaf
2692	SNV	1	T	C	2692(T/C)	Heterozygous	188	5584	3.366762178	0.425531915	36.70212766	CDS: P3, Misc.: FILTER	P3:c.357T>C		N3_AT1_leaf
2860	SNV	1	A	C	2860(A/C)	Heterozygous	10	4085	0.244798042	0.3	36.2	CDS: P3, CDS: Pipo, Misc.: FILTER	P3:c.525A>C; Pipo:c.10A>C	Pipo:p.Lys4Gln	N3_AT1_leaf
3394	SNV	1	G	A	3394(G/A)	Heterozygous	10	6070	0.164744646	0.3	37	CDS: P3, Misc.: FILTER	P3:c.1059G>A		N3_AT1_leaf
4930	SNV	1	T	C	4930(T/C)	Heterozygous	25	6620	0.377643505	0.36	36.84	CDS: CI, Misc.: FILTER	CI:c.1344T>C		N3_AT1_leaf
5521	SNV	1	A	G	5521(A/G)	Heterozygous	47	7778	0.604268449	0.468085106	36.82978723	CDS: 6K2, Misc.: FILTER	6K2:c.33A>G		N3_AT1_leaf
6396	SNV	1	C	T	6396(C/T)	Heterozygous	23	12394	0.185573665	0.434782609	36.2173913	CDS: NIa, Misc.: FILTER	NIa:c.188C>T	NIa:p.Thr63Ile	N3_AT1_leaf
7870	SNV	1	C	T	7870(C/T)	Heterozygous	52	38602	0.134708046	0.5	36.57692308	CDS: NIb, Misc.: FILTER	NIb:c.930C>T		N3_AT1_leaf
8464	SNV	1	A	G	8464(A/G)	Heterozygous	2020	36222	5.57672133	0.388118812	36.8049505	CDS: NIb, Misc.: FILTER	NIb:c.1524A>G		N3_AT1_leaf
