# Supplementary material for: Transmission modes affect the population structure of potato virus Y in potato
Source: PLoS Pathog. 2020 Jun 23;16(6):e1008608. doi: 10.1371/journal.ppat.1008608 (PMC7347233; doi:10.1371/journal.ppat.1008608)
Supplement: S1 File — (ZIP) [file ppat.1008608.s013.zip › N3_AT1_tuber.txt]

Reference Position	Type	Length	Reference	Allele	SNP	Zygosity	Count	Coverage	Frequency	Forward/reverse balance	Average quality	Overlapping annotations	Coding region change	Amino acid change	Sample
853	SNV	1	A	G	853(A/G)	Heterozygous	776	5245	14.7950429	0.488402062	36.90206186	CDS: P1, Misc.: FILTER	P1:c.738A>G		N3_AT1_tuber
1131	SNV	1	C	T	1131(C/T)	Heterozygous	10	4285	0.233372229	0.4	36.6	CDS: HC-Pro, Misc.: FILTER	HC-Pro:c.191C>T	HC-Pro:p.Thr64Ile	N3_AT1_tuber
1900	SNV	1	G	A	1900(G/A)	Heterozygous	742	5075	14.62068966	0.436657682	36.90296496	CDS: HC-Pro, Misc.: FILTER	HC-Pro:c.960G>A		N3_AT1_tuber
1974	SNV	1	T	C	1974(T/C)	Heterozygous	147	5012	2.932960894	0.496598639	36.63265306	CDS: HC-Pro, Misc.: FILTER	HC-Pro:c.1034T>C	HC-Pro:p.Ile345Thr	N3_AT1_tuber
2050	SNV	1	T	C	2050(T/C)	Heterozygous	81	4182	1.93687231	0.333333333	36.95061728	CDS: HC-Pro, Misc.: FILTER	HC-Pro:c.1110T>C		N3_AT1_tuber
2692	SNV	1	T	C	2692(T/C)	Heterozygous	180	1000	18	0.422222222	36.82222222	CDS: P3, Misc.: FILTER	P3:c.357T>C		N3_AT1_tuber
2860	SNV	1	A	C	2860(A/C)	Heterozygous	2	811	0.246609125	0	37	CDS: P3, CDS: Pipo, Misc.: FILTER	P3:c.525A>C; Pipo:c.10A>C	Pipo:p.Lys4Gln	N3_AT1_tuber
3388	SNV	1	A	G	3388(A/G)	Heterozygous	198	1207	16.4043082	0.439393939	36.88888889	CDS: P3, Misc.: FILTER	P3:c.1053A>G		N3_AT1_tuber
4513	SNV	1	A	G	4513(A/G)	Heterozygous	3	1680	0.178571429	0.333333333	35.66666667	CDS: CI, Misc.: FILTER	CI:c.927A>G		N3_AT1_tuber
5788	SNV	1	C	T	5788(C/T)	Heterozygous	62	2379	2.606137032	0.274193548	36.87096774	CDS: VPg, Misc.: FILTER	VPg:c.144C>T		N3_AT1_tuber
6355	SNV	1	G	A	6355(G/A)	Heterozygous	363	2399	15.13130471	0.476584022	36.85674931	CDS: NIa, Misc.: FILTER	NIa:c.147G>A		N3_AT1_tuber
6396	SNV	1	C	T	6396(C/T)	Heterozygous	91	2362	3.852667231	0.461538462	36.86813187	CDS: NIa, Misc.: FILTER	NIa:c.188C>T	NIa:p.Thr63Ile	N3_AT1_tuber
6428	SNV	1	G	A	6428(G/A)	Heterozygous	43	2183	1.969766377	0.441860465	36.90697674	CDS: NIa, Misc.: FILTER	NIa:c.220G>A	NIa:p.Val74Ile	N3_AT1_tuber
6987	SNV	1	A	G	6987(A/G)	Heterozygous	33	2246	1.469278718	0.393939394	36.75757576	CDS: NIb, Misc.: FILTER	NIb:c.47A>G	NIb:p.Gln16Arg	N3_AT1_tuber
7624	SNV	1	T	C	7624(T/C)	Heterozygous	136	8474	1.604909134	0.5	36.66176471	CDS: NIb, Misc.: FILTER	NIb:c.684T>C		N3_AT1_tuber
7657	SNV	1	T	A	7657(T/A)	Heterozygous	166	8365	1.984459056	0.379518072	36.75903614	CDS: NIb, Misc.: FILTER	NIb:c.717T>A		N3_AT1_tuber
7870	SNV	1	C	T	7870(C/T)	Heterozygous	75	7414	1.011599676	0.386666667	36.68	CDS: NIb, Misc.: FILTER	NIb:c.930C>T		N3_AT1_tuber
8030	SNV	1	A	G	8030(A/G)	Heterozygous	93	8823	1.054063244	0.365591398	36.83870968	CDS: NIb, Misc.: FILTER	NIb:c.1090A>G	NIb:p.Ser364Gly	N3_AT1_tuber
8041	SNV	1	T	C	8041(T/C)	Heterozygous	142	9391	1.51208604	0.436619718	36.78873239	CDS: NIb, Misc.: FILTER	NIb:c.1101T>C		N3_AT1_tuber
8092	SNV	1	G	A	8092(G/A)	Heterozygous	138	11580	1.191709845	0.420289855	36.7826087	CDS: NIb, Misc.: FILTER	NIb:c.1152G>A		N3_AT1_tuber
8114	SNV	1	T	C	8114(T/C)	Heterozygous	12	9184	0.130662021	0.333333333	36.66666667	CDS: NIb, Misc.: FILTER	NIb:c.1174T>C		N3_AT1_tuber
8157	SNV	1	A	T	8157(A/T)	Heterozygous	193	11055	1.745816373	0.435233161	36.83419689	CDS: NIb, Misc.: FILTER	NIb:c.1217A>T	NIb:p.Tyr406Phe	N3_AT1_tuber
8464	SNV	1	A	G	8464(A/G)	Heterozygous	1309	7772	16.84251158	0.381207028	36.77998472	CDS: NIb, Misc.: FILTER	NIb:c.1524A>G		N3_AT1_tuber
