# Supplementary material for: Transmission modes affect the population structure of potato virus Y in potato
Source: PLoS Pathog. 2020 Jun 23;16(6):e1008608. doi: 10.1371/journal.ppat.1008608 (PMC7347233; doi:10.1371/journal.ppat.1008608)
Supplement: S1 File — (ZIP) [file ppat.1008608.s013.zip › N3_AT2_leaf.txt]

Reference Position	Type	Length	Reference	Allele	SNP	Zygosity	Count	Coverage	Frequency	Forward/reverse balance	Average quality	Overlapping annotations	Coding region change	Amino acid change	Sample
541	SNV	1	G	A	541(G/A)	Heterozygous	183	10784	1.696958457	0.459016393	36.74863388	CDS: P1, Misc.: FILTER	P1:c.426G>A		N3_AT2_leaf
1036	SNV	1	T	C	1036(T/C)	Heterozygous	12	10869	0.110405741	0.416666667	37	CDS: HC-Pro, Misc.: FILTER	HC-Pro:c.96T>C		N3_AT2_leaf
4852	SNV	1	G	A	4852(G/A)	Heterozygous	58	2451	2.366381069	0.344827586	36.79310345	CDS: CI, Misc.: FILTER	CI:c.1266G>A		N3_AT2_leaf
7462	SNV	1	A	G	7462(A/G)	Heterozygous	39	20333	0.191806423	0.282051282	36.48717949	CDS: NIb, Misc.: FILTER	NIb:c.522A>G		N3_AT2_leaf
