# Supplementary material for: Transmission modes affect the population structure of potato virus Y in potato
Source: PLoS Pathog. 2020 Jun 23;16(6):e1008608. doi: 10.1371/journal.ppat.1008608 (PMC7347233; doi:10.1371/journal.ppat.1008608)
Supplement: S1 File — (ZIP) [file ppat.1008608.s013.zip › N3_AT2_tuber.txt]

Reference Position	Type	Length	Reference	Allele	SNP	Zygosity	Count	Coverage	Frequency	Forward/reverse balance	Average quality	Overlapping annotations	Coding region change	Amino acid change	Sample
457	SNV	1	A	G	457(A/G)	Heterozygous	1945	9346	20.81104216	0.415424165	36.80051414	CDS: P1, Misc.: FILTER	P1:c.342A>G		N3_AT2_tuber
1012	SNV	1	A	G	1012(A/G)	Heterozygous	592	9007	6.572665704	0.5	36.83108108	CDS: HC-Pro, Misc.: FILTER	HC-Pro:c.72A>G		N3_AT2_tuber
1036	SNV	1	T	C	1036(T/C)	Heterozygous	12	9299	0.129046134	0.416666667	36	CDS: HC-Pro, Misc.: FILTER	HC-Pro:c.96T>C		N3_AT2_tuber
1377	SNV	1	A	G	1377(A/G)	Heterozygous	18	8416	0.213878327	0.444444444	36.44444444	CDS: HC-Pro, Misc.: FILTER	HC-Pro:c.437A>G	HC-Pro:p.Asn146Ser	N3_AT2_tuber
1552	SNV	1	T	C	1552(T/C)	Heterozygous	85	5675	1.497797357	0.105882353	36.74117647	CDS: HC-Pro, Misc.: FILTER	HC-Pro:c.612T>C		N3_AT2_tuber
1752	SNV	1	G	A	1752(G/A)	Heterozygous	126	8973	1.404212638	0.46031746	36.74603175	CDS: HC-Pro, Misc.: FILTER	HC-Pro:c.812G>A	HC-Pro:p.Arg271Gln	N3_AT2_tuber
2083	SNV	1	A	C	2083(A/C)	Heterozygous	965	9266	10.4144183	0.393782383	36.7761658	CDS: HC-Pro, Misc.: FILTER	HC-Pro:c.1143A>C		N3_AT2_tuber
2245	SNV	1	G	A	2245(G/A)	Heterozygous	644	20002	3.219678032	0.108695652	36.72670807	CDS: HC-Pro, Misc.: FILTER	HC-Pro:c.1305G>A		N3_AT2_tuber
2518	SNV	1	T	C	2518(T/C)	Heterozygous	549	23743	2.312260456	0.131147541	36.82149362	CDS: P3, Misc.: FILTER	P3:c.183T>C		N3_AT2_tuber
3331	SNV	1	A	G	3331(A/G)	Heterozygous	5	2605	0.19193858	0	35.4	CDS: P3, Misc.: FILTER	P3:c.996A>G		N3_AT2_tuber
5134	SNV	1	T	C	5134(T/C)	Heterozygous	35	3168	1.10479798	0.428571429	36.88571429	CDS: CI, Misc.: FILTER	CI:c.1548T>C		N3_AT2_tuber
6106	SNV	1	T	C	6106(T/C)	Heterozygous	290	5415	5.355493998	0.451724138	36.57241379	CDS: VPg, Misc.: FILTER	VPg:c.462T>C		N3_AT2_tuber
6428	SNV	1	G	A	6428(G/A)	Heterozygous	33	5088	0.648584906	0.454545455	36.87878788	CDS: NIa, Misc.: FILTER	NIa:c.220G>A	NIa:p.Val74Ile	N3_AT2_tuber
6611	SNV	1	C	T	6611(C/T)	Heterozygous	71	5435	1.306347746	0.338028169	36.35211268	CDS: NIa, Misc.: FILTER	NIa:c.403C>T	NIa:p.Pro135Ser	N3_AT2_tuber
6695	SNV	1	C	T	6695(C/T)	Heterozygous	414	5426	7.629929967	0.487922705	36.68115942	CDS: NIa, Misc.: FILTER	NIa:c.487C>T		N3_AT2_tuber
6788	SNV	1	G	A	6788(G/A)	Heterozygous	50	4713	1.060895396	0.4	36.68	CDS: NIa, Misc.: FILTER	NIa:c.580G>A	NIa:p.Asp194Asn	N3_AT2_tuber
6807	SNV	1	C	T	6807(C/T)	Heterozygous	56	4876	1.148482363	0.303571429	36.75	CDS: NIa, Misc.: FILTER	NIa:c.599C>T	NIa:p.Thr200Ile	N3_AT2_tuber
7111	SNV	1	T	C	7111(T/C)	Heterozygous	134	5067	2.644562858	0.470149254	36.7761194	CDS: NIb, Misc.: FILTER	NIb:c.171T>C		N3_AT2_tuber
7342	SNV	1	C	T	7342(C/T)	Heterozygous	237	14787	1.60275918	0.17721519	36.64556962	CDS: NIb, Misc.: FILTER	NIb:c.402C>T		N3_AT2_tuber
7462	SNV	1	A	G	7462(A/G)	Heterozygous	1698	19103	8.888656232	0.343345112	36.68433451	CDS: NIb, Misc.: FILTER	NIb:c.522A>G		N3_AT2_tuber
7669	SNV	1	G	A	7669(G/A)	Heterozygous	1069	20350	5.253071253	0.480823199	36.79045837	CDS: NIb, Misc.: FILTER	NIb:c.729G>A		N3_AT2_tuber
8380	SNV	1	A	G	8380(A/G)	Heterozygous	3602	16695	21.57532195	0.320932815	36.81121599	CDS: NIb, Misc.: FILTER	NIb:c.1440A>G		N3_AT2_tuber
9080	SNV	1	C	T	9080(C/T)	Heterozygous	287	12178	2.356708819	0.348432056	36.83275261	CDS: CP, Misc.: FILTER	CP:c.583C>T		N3_AT2_tuber
