# Supplementary material for: Transmission modes affect the population structure of potato virus Y in potato
Source: PLoS Pathog. 2020 Jun 23;16(6):e1008608. doi: 10.1371/journal.ppat.1008608 (PMC7347233; doi:10.1371/journal.ppat.1008608)
Supplement: S1 File — (ZIP) [file ppat.1008608.s013.zip › N3_AT3_leaf.txt]

Reference Position	Type	Length	Reference	Allele	SNP	Zygosity	Count	Coverage	Frequency	Forward/reverse balance	Average quality	Overlapping annotations	Coding region change	Amino acid change	Sample
207	SNV	1	G	A	207(G/A)	Heterozygous	199	8794	2.262906527	0.371859296	36.90954774	CDS: P1, Misc.: FILTER	P1:c.92G>A	P1:p.Arg31Gln	N3_AT3_leaf
322	SNV	1	T	C	322(T/C)	Heterozygous	227	8732	2.599633532	0.317180617	36.65638767	CDS: P1, Misc.: FILTER	P1:c.207T>C		N3_AT3_leaf
1036	SNV	1	T	C	1036(T/C)	Heterozygous	78	7288	1.07025247	0.5	36.84615385	CDS: HC-Pro, Misc.: FILTER	HC-Pro:c.96T>C		N3_AT3_leaf
1047	SNV	1	C	T	1047(C/T)	Heterozygous	94	7142	1.316157939	0.489361702	36.80851064	CDS: HC-Pro, Misc.: FILTER	HC-Pro:c.107C>T	HC-Pro:p.Ala36Val	N3_AT3_leaf
1492	SNV	1	C	T	1492(C/T)	Heterozygous	183	5440	3.363970588	0.360655738	36.82513661	CDS: HC-Pro, Misc.: FILTER	HC-Pro:c.552C>T		N3_AT3_leaf
1846	SNV	1	T	A	1846(T/A)	Heterozygous	139	8067	1.723069295	0.460431655	36.82733813	CDS: HC-Pro, Misc.: FILTER	HC-Pro:c.906T>A		N3_AT3_leaf
1917	SNV	1	A	G	1917(A/G)	Heterozygous	454	7030	6.458036984	0.491189427	36.82378855	CDS: HC-Pro, Misc.: FILTER	HC-Pro:c.977A>G	HC-Pro:p.Asn326Ser	N3_AT3_leaf
1948	SNV	1	A	G	1948(A/G)	Heterozygous	67	6175	1.085020243	0.388059701	36.82089552	CDS: HC-Pro, Misc.: FILTER	HC-Pro:c.1008A>G		N3_AT3_leaf
2668	SNV	1	T	A	2668(T/A)	Heterozygous	25	2082	1.200768492	0.36	36.44	CDS: P3, Misc.: FILTER	P3:c.333T>A		N3_AT3_leaf
3331	SNV	1	A	G	3331(A/G)	Heterozygous	4	1564	0.255754476	0.25	37	CDS: P3, Misc.: FILTER	P3:c.996A>G		N3_AT3_leaf
3457	SNV	1	A	G	3457(A/G)	Heterozygous	5	1869	0.267522739	0.2	37	CDS: 6K1, Misc.: FILTER	6K1:c.27A>G		N3_AT3_leaf
4250	SNV	1	G	A	4250(G/A)	Heterozygous	26	2551	1.019208154	0.307692308	36.61538462	CDS: CI, Misc.: FILTER	CI:c.664G>A	CI:p.Val222Met	N3_AT3_leaf
4333	SNV	1	G	T	4333(G/T)	Heterozygous	27	2582	1.045701007	0.222222222	36.85185185	CDS: CI, Misc.: FILTER	CI:c.747G>T		N3_AT3_leaf
4513	SNV	1	A	G	4513(A/G)	Heterozygous	31	2278	1.360842845	0.451612903	36.87096774	CDS: CI, Misc.: FILTER	CI:c.927A>G		N3_AT3_leaf
5773	SNV	1	G	A	5773(G/A)	Heterozygous	97	5205	1.863592699	0.443298969	36.62886598	CDS: VPg, Misc.: FILTER	VPg:c.129G>A		N3_AT3_leaf
5911	SNV	1	C	A	5911(C/A)	Heterozygous	97	9155	1.059530311	0.237113402	36.81443299	CDS: VPg, Misc.: FILTER	VPg:c.267C>A		N3_AT3_leaf
6788	SNV	1	G	A	6788(G/A)	Heterozygous	6	3466	0.173110214	0.166666667	37	CDS: NIa, Misc.: FILTER	NIa:c.580G>A	NIa:p.Asp194Asn	N3_AT3_leaf
7201	SNV	1	T	C	7201(T/C)	Heterozygous	53	3209	1.651604861	0.433962264	36.9245283	CDS: NIb, Misc.: FILTER	NIb:c.261T>C		N3_AT3_leaf
