# Supplementary material for: Transmission modes affect the population structure of potato virus Y in potato
Source: PLoS Pathog. 2020 Jun 23;16(6):e1008608. doi: 10.1371/journal.ppat.1008608 (PMC7347233; doi:10.1371/journal.ppat.1008608)
Supplement: S1 File — (ZIP) [file ppat.1008608.s013.zip › N3_AT5_leaf.txt]

Reference Position	Type	Length	Reference	Allele	SNP	Zygosity	Count	Coverage	Frequency	Forward/reverse balance	Average quality	Overlapping annotations	Coding region change	Amino acid change	Sample
358	SNV	1	A	G	358(A/G)	Heterozygous	2419	8190	29.53601954	0.418354692	36.78007441	CDS: P1, Misc.: FILTER	P1:c.243A>G		N3_AT5_leaf
4165	SNV	1	T	C	4165(T/C)	Heterozygous	38	2816	1.349431818	0.315789474	36.68421053	CDS: CI, Misc.: FILTER	CI:c.579T>C		N3_AT5_leaf
7642	SNV	1	G	A	7642(G/A)	Heterozygous	1516	13439	11.28060124	0.48944591	36.72295515	CDS: NIb, Misc.: FILTER	NIb:c.702G>A		N3_AT5_leaf
8041	SNV	1	T	C	8041(T/C)	Heterozygous	35	16558	0.211378186	0.371428571	36.77142857	CDS: NIb, Misc.: FILTER	NIb:c.1101T>C		N3_AT5_leaf
