# Supplementary material for: Transmission modes affect the population structure of potato virus Y in potato
Source: PLoS Pathog. 2020 Jun 23;16(6):e1008608. doi: 10.1371/journal.ppat.1008608 (PMC7347233; doi:10.1371/journal.ppat.1008608)
Supplement: S1 File — (ZIP) [file ppat.1008608.s013.zip › N3_IT1_leaf.txt]

Reference Position	Type	Length	Reference	Allele	SNP	Zygosity	Count	Coverage	Frequency	Forward/reverse balance	Average quality	Overlapping annotations	Coding region change	Amino acid change	Sample
297	SNV	1	C	T	297(C/T)	Heterozygous	97	11572	0.838230211	0.309278351	36.67010309	CDS: P1, Misc.: FILTER	P1:c.182C>T	P1:p.Thr61Ile	N3_IT1_leaf
507	SNV	1	T	C	507(T/C)	Heterozygous	117	9307	1.257118298	0.435897436	36.77777778	CDS: P1, Misc.: FILTER	P1:c.392T>C	P1:p.Met131Thr	N3_IT1_leaf
593	SNV	1	A	G	593(A/G)	Heterozygous	2798	10541	26.54397116	0.454610436	36.83774124	CDS: P1, Misc.: FILTER	P1:c.478A>G	P1:p.Thr160Ala	N3_IT1_leaf
878	SNV	1	C	T	878(C/T)	Heterozygous	36	10913	0.329881792	0.444444444	36.61111111	CDS: P1, Misc.: FILTER	P1:c.763C>T		N3_IT1_leaf
959	SNV	1	G	A	959(G/A)	Heterozygous	2244	10546	21.27820975	0.445632799	36.58600713	CDS: HC-Pro, Misc.: FILTER	HC-Pro:c.19G>A	HC-Pro:p.Val7Ile	N3_IT1_leaf
1084	SNV	1	G	A	1084(G/A)	Heterozygous	285	9386	3.036437247	0.487719298	36.64912281	CDS: HC-Pro, Misc.: FILTER	HC-Pro:c.144G>A		N3_IT1_leaf
1219	SNV	1	G	A	1219(G/A)	Heterozygous	226	9636	2.345371523	0.469026549	36.7699115	CDS: HC-Pro, Misc.: FILTER	HC-Pro:c.279G>A		N3_IT1_leaf
2202	SNV	1	A	G	2202(A/G)	Heterozygous	443	9691	4.571251677	0.41986456	36.90970655	CDS: HC-Pro, Misc.: FILTER	HC-Pro:c.1262A>G	HC-Pro:p.Gln421Arg	N3_IT1_leaf
2644	SNV	1	A	G	2644(A/G)	Heterozygous	18	3310	0.543806647	0.444444444	36.44444444	CDS: P3, Misc.: FILTER	P3:c.309A>G		N3_IT1_leaf
2689	SNV	1	A	G	2689(A/G)	Heterozygous	25	3296	0.758495146	0.36	36.84	CDS: P3, Misc.: FILTER	P3:c.354A>G		N3_IT1_leaf
2788	SNV	1	T	C	2788(T/C)	Heterozygous	23	2209	1.041195111	0.47826087	36.65217391	CDS: P3, Misc.: FILTER	P3:c.453T>C		N3_IT1_leaf
2860	SNV	1	A	C	2860(A/C)	Heterozygous	704	1816	38.76651982	0.166193182	36.65625	CDS: P3, CDS: Pipo, Misc.: FILTER	P3:c.525A>C; Pipo:c.10A>C	Pipo:p.Lys4Gln	N3_IT1_leaf
3078	SNV	1	A	G	3078(A/G)	Heterozygous	11	3052	0.360419397	0.454545455	36.27272727	CDS: P3, Misc.: FILTER	P3:c.743A>G	P3:p.Asn248Ser	N3_IT1_leaf
3718	SNV	1	A	G	3718(A/G)	Heterozygous	35	2660	1.315789474	0.428571429	36.77142857	CDS: CI, Misc.: FILTER	CI:c.132A>G		N3_IT1_leaf
3985	SNV	1	G	A	3985(G/A)	Heterozygous	104	3211	3.238866397	0.480769231	36.88461538	CDS: CI, Misc.: FILTER	CI:c.399G>A		N3_IT1_leaf
4723	SNV	1	T	C	4723(T/C)	Heterozygous	651	2516	25.87440382	0.4546851	36.80952381	CDS: CI, Misc.: FILTER	CI:c.1137T>C		N3_IT1_leaf
4834	SNV	1	T	C	4834(T/C)	Heterozygous	5	2145	0.233100233	0.4	37	CDS: CI, Misc.: FILTER	CI:c.1248T>C		N3_IT1_leaf
4876	SNV	1	T	C	4876(T/C)	Heterozygous	21	2311	0.908697534	0.047619048	36.80952381	CDS: CI, Misc.: FILTER	CI:c.1290T>C		N3_IT1_leaf
5033	SNV	1	T	C	5033(T/C)	Heterozygous	34	2539	1.339109886	0.235294118	36.64705882	CDS: CI, Misc.: FILTER	CI:c.1447T>C		N3_IT1_leaf
5521	SNV	1	A	G	5521(A/G)	Heterozygous	1126	2906	38.74741913	0.448490231	36.80284192	CDS: 6K2, Misc.: FILTER	6K2:c.33A>G		N3_IT1_leaf
5630	SNV	1	A	G	5630(A/G)	Heterozygous	4	3041	0.131535679	0.25	37	CDS: 6K2, Misc.: FILTER	6K2:c.142A>G	6K2:p.Thr48Ala	N3_IT1_leaf
5773	SNV	1	G	A	5773(G/A)	Heterozygous	163	9605	1.697032795	0.435582822	36.75460123	CDS: VPg, Misc.: FILTER	VPg:c.129G>A		N3_IT1_leaf
5842	SNV	1	T	C	5842(T/C)	Heterozygous	2081	8082	25.74857708	0.445458914	36.83853916	CDS: VPg, Misc.: FILTER	VPg:c.198T>C		N3_IT1_leaf
6118	SNV	1	G	A	6118(G/A)	Heterozygous	74	4583	1.614662885	0.486486486	36.72972973	CDS: VPg, Misc.: FILTER	VPg:c.474G>A		N3_IT1_leaf
6130	SNV	1	A	G	6130(A/G)	Heterozygous	17	4585	0.370774264	0.470588235	36.76470588	CDS: VPg, Misc.: FILTER	VPg:c.486A>G		N3_IT1_leaf
6400	SNV	1	C	T	6400(C/T)	Heterozygous	331	4780	6.924686192	0.495468278	36.75830816	CDS: NIa, Misc.: FILTER	NIa:c.192C>T		N3_IT1_leaf
6772	SNV	1	T	C	6772(T/C)	Heterozygous	60	5059	1.186005139	0.366666667	36.93333333	CDS: NIa, Misc.: FILTER	NIa:c.564T>C		N3_IT1_leaf
7174	SNV	1	G	A	7174(G/A)	Heterozygous	75	5388	1.391982183	0.36	36.57177634	CDS: NIb, Misc.: FILTER	NIb:c.234G>A		N3_IT1_leaf
7351	SNV	1	A	G	7351(A/G)	Heterozygous	112	19645	0.570119623	0.223214286	36.82142857	CDS: NIb, Misc.: FILTER	NIb:c.411A>G		N3_IT1_leaf
7390	SNV	1	A	G	7390(A/G)	Heterozygous	993	20117	4.936123676	0.317220544	36.74622356	CDS: NIb, Misc.: FILTER	NIb:c.450A>G		N3_IT1_leaf
7486	SNV	1	T	C	7486(T/C)	Heterozygous	433	18612	2.32645605	0.459584296	36.81062356	CDS: NIb, Misc.: FILTER	NIb:c.546T>C		N3_IT1_leaf
7705	SNV	1	A	G	7705(A/G)	Heterozygous	1349	18490	7.295835587	0.487768718	36.85322461	CDS: NIb, Misc.: FILTER	NIb:c.765A>G		N3_IT1_leaf
7855	SNV	1	T	C	7855(T/C)	Heterozygous	360	19652	1.831874618	0.419444444	36.85	CDS: NIb, Misc.: FILTER	NIb:c.915T>C		N3_IT1_leaf
7934	SNV	1	G	A	7934(G/A)	Heterozygous	24	20669	0.116115922	0.041666667	36.66666667	CDS: NIb, Misc.: FILTER	NIb:c.994G>A	NIb:p.Val332Ile	N3_IT1_leaf
8464	SNV	1	A	G	8464(A/G)	Heterozygous	2129	17112	12.44156148	0.435415688	36.87224049	CDS: NIb, Misc.: FILTER	NIb:c.1524A>G		N3_IT1_leaf
8503	SNV	1	T	C	8503(T/C)	Heterozygous	380	14255	2.665731322	0.439473684	36.72631579	CDS: CP, Misc.: FILTER	CP:c.6T>C		N3_IT1_leaf
8686	SNV	1	T	C	8686(T/C)	Heterozygous	11	7747	0.141990448	0.181818182	35.90909091	CDS: CP, Misc.: FILTER	CP:c.189T>C		N3_IT1_leaf
