# Supplementary material for: Transmission modes affect the population structure of potato virus Y in potato
Source: PLoS Pathog. 2020 Jun 23;16(6):e1008608. doi: 10.1371/journal.ppat.1008608 (PMC7347233; doi:10.1371/journal.ppat.1008608)
Supplement: S1 File — (ZIP) [file ppat.1008608.s013.zip › N3_IT1_tuber.txt]

Reference Position	Type	Length	Reference	Allele	SNP	Zygosity	Count	Coverage	Frequency	Forward/reverse balance	Average quality	Overlapping annotations	Coding region change	Amino acid change	Sample
268	SNV	1	A	G	268(A/G)	Heterozygous	90	1856	4.849137931	0.2	36.86666667	CDS: P1, Misc.: FILTER	P1:c.153A>G		N3_IT1_tuber
507	SNV	1	T	C	507(T/C)	Heterozygous	750	3266	22.96387018	0.396	36.92266667	CDS: P1, Misc.: FILTER	P1:c.392T>C	P1:p.Met131Thr	N3_IT1_tuber
593	SNV	1	A	G	593(A/G)	Heterozygous	77	3305	2.329803328	0.25974026	36.8961039	CDS: P1, Misc.: FILTER	P1:c.478A>G	P1:p.Thr160Ala	N3_IT1_tuber
959	SNV	1	G	A	959(G/A)	Heterozygous	17	3508	0.484606613	0.294117647	36.76470588	CDS: HC-Pro, Misc.: FILTER	HC-Pro:c.19G>A	HC-Pro:p.Val7Ile	N3_IT1_tuber
1219	SNV	1	G	A	1219(G/A)	Heterozygous	44	3426	1.284296556	0.431818182	36.63636364	CDS: HC-Pro, Misc.: FILTER	HC-Pro:c.279G>A		N3_IT1_tuber
1256	SNV	1	T	C	1256(T/C)	Heterozygous	59	3475	1.697841727	0.322033898	37	CDS: HC-Pro, Misc.: FILTER	HC-Pro:c.316T>C		N3_IT1_tuber
1480	SNV	1	C	T	1480(C/T)	Heterozygous	96	2012	4.771371769	0.270833333	36.83333333	CDS: HC-Pro, Misc.: FILTER	HC-Pro:c.540C>T		N3_IT1_tuber
2202	SNV	1	A	G	2202(A/G)	Heterozygous	50	3108	1.608751609	0.24	37	CDS: HC-Pro, Misc.: FILTER	HC-Pro:c.1262A>G	HC-Pro:p.Gln421Arg	N3_IT1_tuber
2797	SNV	1	G	A	2797(G/A)	Heterozygous	21	1253	1.675977654	0.476190476	36.80952381	CDS: P3, Misc.: FILTER	P3:c.462G>A		N3_IT1_tuber
2860	SNV	1	A	C	2860(A/C)	Heterozygous	493	598	82.44147157	0.421906694	36.65922921	CDS: P3, CDS: Pipo, Misc.: FILTER	P3:c.525A>C; Pipo:c.10A>C	Pipo:p.Lys4Gln	N3_IT1_tuber
3104	SNV	1	A	C	3104(A/C)	Heterozygous	23	1258	1.828298887	0.47826087	36.39130435	CDS: P3, Misc.: FILTER	P3:c.769A>C	P3:p.Ile257Leu	N3_IT1_tuber
3106	SNV	1	T	G	3106(T/G)	Heterozygous	289	1253	23.06464485	0.470588235	36.88927336	CDS: P3, Misc.: FILTER	P3:c.771T>G	P3:p.Ile257Met	N3_IT1_tuber
3202	SNV	1	A	G	3202(A/G)	Heterozygous	9	1590	0.566037736	0	37	CDS: P3, Misc.: FILTER	P3:c.867A>G		N3_IT1_tuber
3358	SNV	1	T	C	3358(T/C)	Heterozygous	12	990	1.212121212	0.333333333	36.33333333	CDS: P3, Misc.: FILTER	P3:c.1023T>C		N3_IT1_tuber
3394	SNV	1	G	A	3394(G/A)	Heterozygous	3	1095	0.273972603	0	37	CDS: P3, Misc.: FILTER	P3:c.1059G>A		N3_IT1_tuber
3668	SNV	1	T	G	3668(T/G)	Heterozygous	16	1036	1.544401544	0.375	36.75	CDS: CI, Misc.: FILTER	CI:c.82T>G	CI:p.Ser28Ala	N3_IT1_tuber
3718	SNV	1	A	G	3718(A/G)	Heterozygous	9	994	0.905432596	0.333333333	37	CDS: CI, Misc.: FILTER	CI:c.132A>G		N3_IT1_tuber
4723	SNV	1	T	C	4723(T/C)	Heterozygous	23	1061	2.167766258	0.434782609	36.65217391	CDS: CI, Misc.: FILTER	CI:c.1137T>C		N3_IT1_tuber
4876	SNV	1	T	C	4876(T/C)	Heterozygous	46	1374	3.347889374	0.434782609	37	CDS: CI, Misc.: FILTER	CI:c.1290T>C		N3_IT1_tuber
5425	SNV	1	T	C	5425(T/C)	Heterozygous	28	1381	2.027516293	0.392857143	37	CDS: CI, Misc.: FILTER	CI:c.1839T>C		N3_IT1_tuber
5521	SNV	1	A	G	5521(A/G)	Heterozygous	1317	1514	86.98811096	0.418375095	36.90280942	CDS: 6K2, Misc.: FILTER	6K2:c.33A>G		N3_IT1_tuber
5773	SNV	1	G	A	5773(G/A)	Heterozygous	15	1597	0.939261115	0.466666667	37	CDS: VPg, Misc.: FILTER	VPg:c.129G>A		N3_IT1_tuber
5842	SNV	1	T	C	5842(T/C)	Heterozygous	44	2256	1.95035461	0.227272727	37	CDS: VPg, Misc.: FILTER	VPg:c.198T>C		N3_IT1_tuber
6400	SNV	1	C	T	6400(C/T)	Heterozygous	32	1500	2.133333333	0.4375	36.875	CDS: NIa, Misc.: FILTER	NIa:c.192C>T		N3_IT1_tuber
6615	SNV	1	G	C	6615(G/C)	Heterozygous	496	1388	35.73487032	0.441532258	36.88709677	CDS: NIa, Misc.: FILTER	NIa:c.407G>C	NIa:p.Gly136Ala	N3_IT1_tuber
7705	SNV	1	A	G	7705(A/G)	Heterozygous	86	4384	1.961678832	0.441860465	36.79069767	CDS: NIb, Misc.: FILTER	NIb:c.765A>G		N3_IT1_tuber
7855	SNV	1	T	C	7855(T/C)	Heterozygous	83	5136	1.616043614	0.409638554	36.78313253	CDS: NIb, Misc.: FILTER	NIb:c.915T>C		N3_IT1_tuber
7934	SNV	1	G	A	7934(G/A)	Heterozygous	1636	7158	22.85554624	0.489608802	36.5391198	CDS: NIb, Misc.: FILTER	NIb:c.994G>A	NIb:p.Val332Ile	N3_IT1_tuber
8215	SNV	1	T	C	8215(T/C)	Heterozygous	35	6665	0.525131283	0.457142857	37	CDS: NIb, Misc.: FILTER	NIb:c.1275T>C		N3_IT1_tuber
8388	SNV	1	A	G	8388(A/G)	Heterozygous	78	5610	1.390374332	0.371794872	36.8974359	CDS: NIb, Misc.: FILTER	NIb:c.1448A>G	NIb:p.Lys483Arg	N3_IT1_tuber
8464	SNV	1	A	G	8464(A/G)	Heterozygous	178	4545	3.916391639	0.325842697	36.93258427	CDS: NIb, Misc.: FILTER	NIb:c.1524A>G		N3_IT1_tuber
8686	SNV	1	T	C	8686(T/C)	Heterozygous	36	1989	1.809954751	0.166666667	36.77777778	CDS: CP, Misc.: FILTER	CP:c.189T>C		N3_IT1_tuber
