# Supplementary material for: Transmission modes affect the population structure of potato virus Y in potato
Source: PLoS Pathog. 2020 Jun 23;16(6):e1008608. doi: 10.1371/journal.ppat.1008608 (PMC7347233; doi:10.1371/journal.ppat.1008608)
Supplement: S1 File — (ZIP) [file ppat.1008608.s013.zip › N3_IT2_leaf.txt]

Reference Position	Type	Length	Reference	Allele	SNP	Zygosity	Count	Coverage	Frequency	Forward/reverse balance	Average quality	Overlapping annotations	Coding region change	Amino acid change	Sample
297	SNV	1	C	T	297(C/T)	Heterozygous	235	11364	2.067933826	0.234042553	36.60851064	CDS: P1, Misc.: FILTER	P1:c.182C>T	P1:p.Thr61Ile	N3_IT2_leaf
593	SNV	1	A	G	593(A/G)	Heterozygous	1439	14816	9.712473002	0.498262682	36.85545518	CDS: P1, Misc.: FILTER	P1:c.478A>G	P1:p.Thr160Ala	N3_IT2_leaf
959	SNV	1	G	A	959(G/A)	Heterozygous	1075	14357	7.487636693	0.47627907	36.71348837	CDS: HC-Pro, Misc.: FILTER	HC-Pro:c.19G>A	HC-Pro:p.Val7Ile	N3_IT2_leaf
1084	SNV	1	G	A	1084(G/A)	Heterozygous	248	12118	2.046542334	0.47983871	36.69363406	CDS: HC-Pro, Misc.: FILTER	HC-Pro:c.144G>A		N3_IT2_leaf
1197	SNV	1	G	A	1197(G/A)	Heterozygous	71	12889	0.55085732	0.366197183	36.71535477	CDS: HC-Pro, Misc.: FILTER	HC-Pro:c.257G>A	HC-Pro:p.Ser86Asn	N3_IT2_leaf
1222	SNV	1	A	G	1222(A/G)	Heterozygous	17	13017	0.130598448	0.470588235	36.76470588	CDS: HC-Pro, Misc.: FILTER	HC-Pro:c.282A>G		N3_IT2_leaf
1480	SNV	1	C	T	1480(C/T)	Heterozygous	29	11625	0.249462366	0.379310345	36.31034483	CDS: HC-Pro, Misc.: FILTER	HC-Pro:c.540C>T		N3_IT2_leaf
1736	SNV	1	C	T	1736(C/T)	Heterozygous	146	13392	1.090203106	0.445205479	36.71232877	CDS: HC-Pro, Misc.: FILTER	HC-Pro:c.796C>T		N3_IT2_leaf
2035	SNV	1	G	A	2035(G/A)	Heterozygous	229	13145	1.742107265	0.344978166	36.71179039	CDS: HC-Pro, Misc.: FILTER	HC-Pro:c.1095G>A		N3_IT2_leaf
2095	SNV	1	C	A	2095(C/A)	Heterozygous	82	14642	0.560032782	0.37804878	36.82926829	CDS: HC-Pro, Misc.: FILTER	HC-Pro:c.1155C>A		N3_IT2_leaf
2202	SNV	1	A	G	2202(A/G)	Heterozygous	424	12841	3.301923526	0.431603774	36.86084906	CDS: HC-Pro, Misc.: FILTER	HC-Pro:c.1262A>G	HC-Pro:p.Gln421Arg	N3_IT2_leaf
2644	SNV	1	A	G	2644(A/G)	Heterozygous	316	3744	8.44017094	0.414556962	36.90506329	CDS: P3, Misc.: FILTER	P3:c.309A>G		N3_IT2_leaf
2689	SNV	1	A	G	2689(A/G)	Heterozygous	54	4109	1.314188367	0.37037037	36.74074074	CDS: P3, Misc.: FILTER	P3:c.354A>G		N3_IT2_leaf
2812	SNV	1	T	C	2812(T/C)	Heterozygous	5	2962	0.168804862	0.2	37	CDS: P3, Misc.: FILTER	P3:c.477T>C		N3_IT2_leaf
2860	SNV	1	A	C	2860(A/C)	Heterozygous	458	2860	16.01398601	0.1069869	36.71615721	CDS: P3, CDS: Pipo, Misc.: FILTER	P3:c.525A>C; Pipo:c.10A>C	Pipo:p.Lys4Gln	N3_IT2_leaf
3145	SNV	1	A	G	3145(A/G)	Heterozygous	321	4721	6.799406905	0.45482866	36.85669782	CDS: P3, Misc.: FILTER	P3:c.810A>G		N3_IT2_leaf
3394	SNV	1	G	A	3394(G/A)	Heterozygous	11	3040	0.361842105	0.181818182	36.63636364	CDS: P3, Misc.: FILTER	P3:c.1059G>A		N3_IT2_leaf
3508	SNV	1	A	G	3508(A/G)	Heterozygous	57	4326	1.317614424	0.333333333	36.78947368	CDS: 6K1, Misc.: FILTER	6K1:c.78A>G		N3_IT2_leaf
3661	SNV	1	T	C	3661(T/C)	Heterozygous	27	4546	0.593928729	0.407407407	36.85185185	CDS: CI, Misc.: FILTER	CI:c.75T>C		N3_IT2_leaf
3985	SNV	1	G	A	3985(G/A)	Heterozygous	84	4696	1.788756388	0.488095238	36.85714286	CDS: CI, Misc.: FILTER	CI:c.399G>A		N3_IT2_leaf
4507	SNV	1	T	C	4507(T/C)	Heterozygous	2099	4404	47.66121708	0.410195331	36.71367318	CDS: CI, Misc.: FILTER	CI:c.921T>C		N3_IT2_leaf
4723	SNV	1	T	C	4723(T/C)	Heterozygous	348	3700	9.405405405	0.5	36.62068966	CDS: CI, Misc.: FILTER	CI:c.1137T>C		N3_IT2_leaf
5521	SNV	1	A	G	5521(A/G)	Heterozygous	717	4214	17.01471286	0.461645746	36.76011158	CDS: 6K2, Misc.: FILTER	6K2:c.33A>G		N3_IT2_leaf
5630	SNV	1	A	G	5630(A/G)	Heterozygous	23	4549	0.505605628	0.347826087	37	CDS: 6K2, Misc.: FILTER	6K2:c.142A>G	6K2:p.Thr48Ala	N3_IT2_leaf
5692	SNV	1	C	A	5692(C/A)	Heterozygous	1878	23767	7.901712458	0.111821086	36.828541	CDS: VPg, Misc.: FILTER	VPg:c.48C>A		N3_IT2_leaf
5842	SNV	1	T	C	5842(T/C)	Heterozygous	883	9295	9.499731038	0.431483579	36.85843715	CDS: VPg, Misc.: FILTER	VPg:c.198T>C		N3_IT2_leaf
6130	SNV	1	A	G	6130(A/G)	Heterozygous	162	6947	2.331941845	0.469135802	36.90123457	CDS: VPg, Misc.: FILTER	VPg:c.486A>G		N3_IT2_leaf
6148	SNV	1	A	G	6148(A/G)	Heterozygous	12	6817	0.176030512	0.416666667	37	CDS: VPg, Misc.: FILTER	VPg:c.504A>G		N3_IT2_leaf
6262	SNV	1	T	C	6262(T/C)	Heterozygous	218	7087	3.076054748	0.495412844	36.83486239	CDS: NIa, Misc.: FILTER	NIa:c.54T>C		N3_IT2_leaf
6400	SNV	1	C	T	6400(C/T)	Heterozygous	76	7478	1.016314523	0.434210526	36.84210526	CDS: NIa, Misc.: FILTER	NIa:c.192C>T		N3_IT2_leaf
6706	SNV	1	A	T	6706(A/T)	Heterozygous	535	6927	7.723401184	0.48411215	36.83925234	CDS: NIa, Misc.: FILTER	NIa:c.498A>T		N3_IT2_leaf
7351	SNV	1	A	G	7351(A/G)	Heterozygous	1921	22078	8.700969291	0.185840708	36.7782405	CDS: NIb, Misc.: FILTER	NIb:c.411A>G		N3_IT2_leaf
7390	SNV	1	A	G	7390(A/G)	Heterozygous	11594	21917	52.89957567	0.264447128	36.78601001	CDS: NIb, Misc.: FILTER	NIb:c.450A>G		N3_IT2_leaf
7481	SNV	1	A	G	7481(A/G)	Heterozygous	604	27430	2.201968647	0.397350993	36.74834437	CDS: NIb, Misc.: FILTER	NIb:c.541A>G	NIb:p.Ile181Val	N3_IT2_leaf
7486	SNV	1	T	C	7486(T/C)	Heterozygous	417	26759	1.558354199	0.388489209	36.63549161	CDS: NIb, Misc.: FILTER	NIb:c.546T>C		N3_IT2_leaf
7705	SNV	1	A	G	7705(A/G)	Heterozygous	301	26441	1.138383571	0.445182724	36.81395349	CDS: NIb, Misc.: FILTER	NIb:c.765A>G		N3_IT2_leaf
7735	SNV	1	C	T	7735(C/T)	Heterozygous	14051	27008	52.02532583	0.456906982	36.67525443	CDS: NIb, Misc.: FILTER	NIb:c.795C>T		N3_IT2_leaf
7855	SNV	1	T	C	7855(T/C)	Heterozygous	346	27044	1.279396539	0.442196532	36.80346821	CDS: NIb, Misc.: FILTER	NIb:c.915T>C		N3_IT2_leaf
7934	SNV	1	G	A	7934(G/A)	Heterozygous	140	27628	0.506732301	0.285714286	36.42857143	CDS: NIb, Misc.: FILTER	NIb:c.994G>A	NIb:p.Val332Ile	N3_IT2_leaf
8371	SNV	1	G	A	8371(G/A)	Heterozygous	258	20125	1.281987578	0.325581395	36.76744186	CDS: NIb, Misc.: FILTER	NIb:c.1431G>A		N3_IT2_leaf
8464	SNV	1	A	G	8464(A/G)	Heterozygous	494	21086	2.342786683	0.471659919	36.77732794	CDS: NIb, Misc.: FILTER	NIb:c.1524A>G		N3_IT2_leaf
8814	SNV	1	C	T	8814(C/T)	Heterozygous	96	1878	5.111821086	0.104166667	36.14583333	CDS: CP, Misc.: FILTER	CP:c.317C>T	CP:p.Thr106Ile	N3_IT2_leaf
