# Supplementary material for: Transmission modes affect the population structure of potato virus Y in potato
Source: PLoS Pathog. 2020 Jun 23;16(6):e1008608. doi: 10.1371/journal.ppat.1008608 (PMC7347233; doi:10.1371/journal.ppat.1008608)
Supplement: S1 File — (ZIP) [file ppat.1008608.s013.zip › N3_IT2_tuber.txt]

Reference Position	Type	Length	Reference	Allele	SNP	Zygosity	Count	Coverage	Frequency	Forward/reverse balance	Average quality	Overlapping annotations	Coding region change	Amino acid change	Sample
127	SNV	1	C	T	127(C/T)	Heterozygous	4729	14725	32.11544992	0.006555297	36.89532671	CDS: P1, Misc.: FILTER	P1:c.12C>T		N3_IT2_tuber
469	SNV	1	A	G	469(A/G)	Heterozygous	1406	5876	23.92784207	0.421052632	36.85348506	CDS: P1, Misc.: FILTER	P1:c.354A>G		N3_IT2_tuber
593	SNV	1	A	G	593(A/G)	Heterozygous	1790	6095	29.3683347	0.436871508	36.76871508	CDS: P1, Misc.: FILTER	P1:c.478A>G	P1:p.Thr160Ala	N3_IT2_tuber
652	SNV	1	A	T	652(A/T)	Heterozygous	97	6853	1.415438494	0.484536082	36.58762887	CDS: P1, Misc.: FILTER	P1:c.537A>T	P1:p.Glu179Asp	N3_IT2_tuber
1197	SNV	1	G	A	1197(G/A)	Heterozygous	1693	5503	30.76503725	0.376255168	36.66213822	CDS: HC-Pro, Misc.: FILTER	HC-Pro:c.257G>A	HC-Pro:p.Ser86Asn	N3_IT2_tuber
3145	SNV	1	A	G	3145(A/G)	Heterozygous	469	1877	24.98668087	0.437100213	36.87846482	CDS: P3, Misc.: FILTER	P3:c.810A>G		N3_IT2_tuber
3202	SNV	1	A	G	3202(A/G)	Heterozygous	63	2109	2.987197724	0.428571429	36.74603175	CDS: P3, Misc.: FILTER	P3:c.867A>G		N3_IT2_tuber
3661	SNV	1	T	C	3661(T/C)	Heterozygous	468	1906	24.55403987	0.487179487	36.69230769	CDS: CI, Misc.: FILTER	CI:c.75T>C		N3_IT2_tuber
3985	SNV	1	G	A	3985(G/A)	Heterozygous	428	1826	23.43921139	0.464953271	36.56542056	CDS: CI, Misc.: FILTER	CI:c.399G>A		N3_IT2_tuber
4507	SNV	1	T	C	4507(T/C)	Heterozygous	382	1463	26.11073137	0.30104712	36.68062827	CDS: CI, Misc.: FILTER	CI:c.921T>C		N3_IT2_tuber
4723	SNV	1	T	C	4723(T/C)	Heterozygous	288	1234	23.33873582	0.489583333	36.68055556	CDS: CI, Misc.: FILTER	CI:c.1137T>C		N3_IT2_tuber
5521	SNV	1	A	G	5521(A/G)	Heterozygous	3	1744	0.172018349	0.333333333	37	CDS: 6K2, Misc.: FILTER	6K2:c.33A>G		N3_IT2_tuber
5692	SNV	1	C	A	5692(C/A)	Heterozygous	3559	8647	41.15878339	0.110986232	36.78420905	CDS: VPg, Misc.: FILTER	VPg:c.48C>A		N3_IT2_tuber
5842	SNV	1	T	C	5842(T/C)	Heterozygous	905	3967	22.81320897	0.396685083	36.78232044	CDS: VPg, Misc.: FILTER	VPg:c.198T>C		N3_IT2_tuber
6118	SNV	1	G	A	6118(G/A)	Heterozygous	31	3199	0.969052829	0.419354839	36.41935484	CDS: VPg, Misc.: FILTER	VPg:c.474G>A		N3_IT2_tuber
6282	SNV	1	T	C	6282(T/C)	Heterozygous	59	3062	1.926845199	0.474576271	37	CDS: NIa, Misc.: FILTER	NIa:c.74T>C	NIa:p.Val25Ala	N3_IT2_tuber
6706	SNV	1	A	T	6706(A/T)	Heterozygous	1442	3294	43.77656345	0.424410541	36.74341193	CDS: NIa, Misc.: FILTER	NIa:c.498A>T		N3_IT2_tuber
6811	SNV	1	A	G	6811(A/G)	Heterozygous	5	2817	0.177493788	0.4	36.2	CDS: NIa, Misc.: FILTER	NIa:c.603A>G		N3_IT2_tuber
6839	SNV	1	T	G	6839(T/G)	Heterozygous	65	2603	2.497118709	0.323076923	36.53846154	CDS: NIa, Misc.: FILTER	NIa:c.631T>G	NIa:p.Leu211Val	N3_IT2_tuber
7351	SNV	1	A	G	7351(A/G)	Heterozygous	10	9471	0.105585471	0.1	37	CDS: NIb, Misc.: FILTER	NIb:c.411A>G		N3_IT2_tuber
7390	SNV	1	A	G	7390(A/G)	Heterozygous	2714	9506	28.55038923	0.165438467	36.7623434	CDS: NIb, Misc.: FILTER	NIb:c.450A>G		N3_IT2_tuber
7486	SNV	1	T	C	7486(T/C)	Heterozygous	2856	12217	23.37726119	0.382703081	36.70028011	CDS: NIb, Misc.: FILTER	NIb:c.546T>C		N3_IT2_tuber
7735	SNV	1	C	T	7735(C/T)	Heterozygous	4134	13176	31.37522769	0.433478471	36.67876149	CDS: NIb, Misc.: FILTER	NIb:c.795C>T		N3_IT2_tuber
7855	SNV	1	T	C	7855(T/C)	Heterozygous	172	12372	1.390236017	0.494186047	36.69767442	CDS: NIb, Misc.: FILTER	NIb:c.915T>C		N3_IT2_tuber
7954	SNV	1	T	C	7954(T/C)	Heterozygous	389	13241	2.937844574	0.462724936	36.6503856	CDS: NIb, Misc.: FILTER	NIb:c.1014T>C		N3_IT2_tuber
8435	SNV	1	A	G	8435(A/G)	Heterozygous	320	10039	3.187568483	0.40625	36.725	CDS: NIb, Misc.: FILTER	NIb:c.1495A>G	NIb:p.Thr499Ala	N3_IT2_tuber
8464	SNV	1	A	G	8464(A/G)	Heterozygous	113	9938	1.137049708	0.442477876	36.75221239	CDS: NIb, Misc.: FILTER	NIb:c.1524A>G		N3_IT2_tuber
