# Supplementary material for: Transmission modes affect the population structure of potato virus Y in potato
Source: PLoS Pathog. 2020 Jun 23;16(6):e1008608. doi: 10.1371/journal.ppat.1008608 (PMC7347233; doi:10.1371/journal.ppat.1008608)
Supplement: S1 File — (ZIP) [file ppat.1008608.s013.zip › N3_MI1_leaf.txt]

Reference Position	Type	Length	Reference	Allele	SNP	Zygosity	Count	Coverage	Frequency	Forward/reverse balance	Average quality	Overlapping annotations	Coding region change	Amino acid change	Sample
277	SNV	1	A	G	277(A/G)	Heterozygous	245	19928	1.229425933	0.130612245	36.98367347	CDS: P1, Misc.: FILTER	P1:c.162A>G		N3_MI1_leaf
769	SNV	1	G	A	769(G/A)	Heterozygous	45	34963	0.128707491	0.2	36.99925768	CDS: P1, Misc.: FILTER	P1:c.654G>A		N3_MI1_leaf
770	SNV	1	G	A	770(G/A)	Heterozygous	107	35034	0.305417594	0.271028037	36.70002195	CDS: P1, Misc.: FILTER	P1:c.655G>A	P1:p.Asp219Asn	N3_MI1_leaf
791	SNV	1	C	T	791(C/T)	Heterozygous	1261	36020	3.500832871	0.295003965	36.93814433	CDS: P1, Misc.: FILTER	P1:c.676C>T	P1:p.Arg226Cys	N3_MI1_leaf
853	SNV	1	A	G	853(A/G)	Heterozygous	5158	36623	14.08404555	0.457541683	36.8898798	CDS: P1, Misc.: FILTER	P1:c.738A>G		N3_MI1_leaf
1795	SNV	1	G	A	1795(G/A)	Heterozygous	292	29262	0.997881211	0.434931507	36.8763885	CDS: HC-Pro, Misc.: FILTER	HC-Pro:c.855G>A		N3_MI1_leaf
2002	SNV	1	C	T	2002(C/T)	Heterozygous	1857	35259	5.266740407	0.412493269	36.82767905	CDS: HC-Pro, Misc.: FILTER	HC-Pro:c.1062C>T		N3_MI1_leaf
2639	SNV	1	G	A	2639(G/A)	Heterozygous	178	7799	2.28234389	0.45505618	36.95505618	CDS: P3, Misc.: FILTER	P3:c.304G>A	P3:p.Ala102Thr	N3_MI1_leaf
2860	SNV	1	A	C	2860(A/C)	Heterozygous	816	4944	16.50485437	0.37377451	36.66666667	CDS: P3, CDS: Pipo, Misc.: FILTER	P3:c.525A>C; Pipo:c.10A>C	Pipo:p.Lys4Gln	N3_MI1_leaf
3394	SNV	1	G	A	3394(G/A)	Heterozygous	15	7433	0.201802771	0.266666667	37	CDS: P3, Misc.: FILTER	P3:c.1059G>A		N3_MI1_leaf
3920	SNV	1	C	A	3920(C/A)	Heterozygous	432	9079	4.758233286	0.49537037	36.79166667	CDS: CI, Misc.: FILTER	CI:c.334C>A		N3_MI1_leaf
4288	SNV	1	T	C	4288(T/C)	Heterozygous	152	6484	2.344231956	0.407894737	36.89473684	CDS: CI, Misc.: FILTER	CI:c.702T>C		N3_MI1_leaf
4663	SNV	1	T	C	4663(T/C)	Heterozygous	88	7393	1.190315163	0.465909091	36.84090909	CDS: CI, Misc.: FILTER	CI:c.1077T>C		N3_MI1_leaf
4877	SNV	1	G	A	4877(G/A)	Heterozygous	24	8229	0.291651476	0.458333333	37	CDS: CI, Misc.: FILTER	CI:c.1291G>A	CI:p.Val431Ile	N3_MI1_leaf
4930	SNV	1	T	C	4930(T/C)	Heterozygous	1549	8513	18.19570069	0.382827631	36.87604906	CDS: CI, Misc.: FILTER	CI:c.1344T>C		N3_MI1_leaf
5265	SNV	1	G	A	5265(G/A)	Heterozygous	17	8700	0.195402299	0.176470588	36.76470588	CDS: CI, Misc.: FILTER	CI:c.1679G>A	CI:p.Ser560Asn	N3_MI1_leaf
5279	SNV	1	C	T	5279(C/T)	Heterozygous	15	9057	0.165617754	0.266666667	37	CDS: CI, Misc.: FILTER	CI:c.1693C>T	CI:p.Leu565Phe	N3_MI1_leaf
5521	SNV	1	A	G	5521(A/G)	Heterozygous	1795	9789	18.33690878	0.396657382	36.86518106	CDS: 6K2, Misc.: FILTER	6K2:c.33A>G		N3_MI1_leaf
5995	SNV	1	A	T	5995(A/T)	Heterozygous	155	14810	1.046590142	0.464516129	36.75483871	CDS: VPg, Misc.: FILTER	VPg:c.351A>T		N3_MI1_leaf
6109	SNV	1	T	C	6109(T/C)	Heterozygous	88	21959	0.400746846	0.375	36.81818182	CDS: VPg, Misc.: FILTER	VPg:c.465T>C		N3_MI1_leaf
6148	SNV	1	A	G	6148(A/G)	Heterozygous	84	18962	0.442991246	0.452380952	36.66666667	CDS: VPg, Misc.: FILTER	VPg:c.504A>G		N3_MI1_leaf
6539	SNV	1	T	C	6539(T/C)	Heterozygous	20	15131	0.13217897	0.45	37	CDS: NIa, Misc.: FILTER	NIa:c.331T>C		N3_MI1_leaf
8195	SNV	1	C	T	8195(C/T)	Heterozygous	651	70654	0.92139157	0.416282642	36.83717358	CDS: NIb, Misc.: FILTER	NIb:c.1255C>T		N3_MI1_leaf
8464	SNV	1	A	G	8464(A/G)	Heterozygous	7060	48406	14.58496881	0.368696884	36.79121813	CDS: NIb, Misc.: FILTER	NIb:c.1524A>G		N3_MI1_leaf
