# Supplementary material for: Transmission modes affect the population structure of potato virus Y in potato
Source: PLoS Pathog. 2020 Jun 23;16(6):e1008608. doi: 10.1371/journal.ppat.1008608 (PMC7347233; doi:10.1371/journal.ppat.1008608)
Supplement: S1 File — (ZIP) [file ppat.1008608.s013.zip › N3_MI1_tuber.txt]

Reference Position	Type	Length	Reference	Allele	SNP	Zygosity	Count	Coverage	Frequency	Forward/reverse balance	Average quality	Overlapping annotations	Coding region change	Amino acid change	Sample
277	SNV	1	A	G	277(A/G)	Heterozygous	4325	45298	9.547882909	0.140809249	36.94355391	CDS: P1, Misc.: FILTER	P1:c.162A>G		N3_MI1_tuber
770	SNV	1	G	A	770(G/A)	Heterozygous	3331	85291	3.905453096	0.323326328	36.8787151	CDS: P1, Misc.: FILTER	P1:c.655G>A	P1:p.Asp219Asn	N3_MI1_tuber
791	SNV	1	C	T	791(C/T)	Heterozygous	6045	87160	6.935520881	0.308188586	36.94044665	CDS: P1, Misc.: FILTER	P1:c.676C>T	P1:p.Arg226Cys	N3_MI1_tuber
853	SNV	1	A	G	853(A/G)	Heterozygous	31490	84136	37.42749834	0.486281359	36.89075897	CDS: P1, Misc.: FILTER	P1:c.738A>G		N3_MI1_tuber
878	SNV	1	C	T	878(C/T)	Heterozygous	124	82447	0.150399651	0.459677419	36.83870968	CDS: P1, Misc.: FILTER	P1:c.763C>T		N3_MI1_tuber
901	SNV	1	C	T	901(C/T)	Heterozygous	1042	82233	1.2671312	0.425143954	36.71976967	CDS: P1, Misc.: FILTER	P1:c.786C>T		N3_MI1_tuber
1213	SNV	1	A	G	1213(A/G)	Heterozygous	4324	79288	5.453536475	0.486123959	36.89477336	CDS: HC-Pro, Misc.: FILTER	HC-Pro:c.273A>G		N3_MI1_tuber
1366	SNV	1	T	C	1366(T/C)	Heterozygous	6192	72303	8.563960002	0.43249354	36.7748708	CDS: HC-Pro, Misc.: FILTER	HC-Pro:c.426T>C		N3_MI1_tuber
1675	SNV	1	T	C	1675(T/C)	Heterozygous	1159	60283	1.922598411	0.238136324	36.202761	CDS: HC-Pro, Misc.: FILTER	HC-Pro:c.735T>C		N3_MI1_tuber
1795	SNV	1	G	A	1795(G/A)	Heterozygous	5181	71583	7.23775198	0.496815287	36.83053465	CDS: HC-Pro, Misc.: FILTER	HC-Pro:c.855G>A		N3_MI1_tuber
2002	SNV	1	C	T	2002(C/T)	Heterozygous	11504	81001	14.2022938	0.432979833	36.83814325	CDS: HC-Pro, Misc.: FILTER	HC-Pro:c.1062C>T		N3_MI1_tuber
2372	SNV	1	A	G	2372(A/G)	Heterozygous	1200	68325	1.756311745	0.291666667	36.92	CDS: P3, Misc.: FILTER	P3:c.37A>G	P3:p.Ile13Val	N3_MI1_tuber
2860	SNV	1	A	C	2860(A/C)	Heterozygous	988	9762	10.12087687	0.365384615	36.78137652	CDS: P3, CDS: Pipo, Misc.: FILTER	P3:c.525A>C; Pipo:c.10A>C	Pipo:p.Lys4Gln	N3_MI1_tuber
2953	SNV	1	G	T	2953(G/T)	Heterozygous	466	14642	3.182625324	0.377682403	36.79399142	CDS: P3, CDS: Pipo, Misc.: FILTER	P3:c.618G>T; Pipo:c.103G>T	Pipo:p.Val35Phe; P3:p.Gln206His	N3_MI1_tuber
3073	SNV	1	C	T	3073(C/T)	Heterozygous	317	12219	2.594320321	0.451104101	36.82334385	CDS: P3, CDS: Pipo, Misc.: FILTER	P3:c.738C>T; Pipo:c.223C>T	Pipo:p.Gln75*	N3_MI1_tuber
3304	SNV	1	G	A	3304(G/A)	Heterozygous	647	11986	5.397964292	0.494590417	36.82998454	CDS: P3, Misc.: FILTER	P3:c.969G>A		N3_MI1_tuber
3319	SNV	1	A	G	3319(A/G)	Heterozygous	583	11667	4.997000086	0.46483705	36.94168096	CDS: P3, Misc.: FILTER	P3:c.984A>G		N3_MI1_tuber
3969	SNV	1	T	C	3969(T/C)	Heterozygous	399	15534	2.568559289	0.461152882	36.74937343	CDS: CI, Misc.: FILTER	CI:c.383T>C	CI:p.Phe128Ser	N3_MI1_tuber
4288	SNV	1	T	C	4288(T/C)	Heterozygous	312	11806	2.642724039	0.413461538	36.85897436	CDS: CI, Misc.: FILTER	CI:c.702T>C		N3_MI1_tuber
4696	SNV	1	C	T	4696(C/T)	Heterozygous	320	14293	2.238858182	0.453125	36.8875	CDS: CI, Misc.: FILTER	CI:c.1110C>T		N3_MI1_tuber
4877	SNV	1	G	A	4877(G/A)	Heterozygous	2303	14426	15.96423125	0.411636995	36.86712983	CDS: CI, Misc.: FILTER	CI:c.1291G>A	CI:p.Val431Ile	N3_MI1_tuber
4930	SNV	1	T	C	4930(T/C)	Heterozygous	1620	14957	10.83104901	0.438271605	36.85061728	CDS: CI, Misc.: FILTER	CI:c.1344T>C		N3_MI1_tuber
5008	SNV	1	T	C	5008(T/C)	Heterozygous	715	14577	4.904987309	0.427972028	36.90629371	CDS: CI, Misc.: FILTER	CI:c.1422T>C		N3_MI1_tuber
5087	SNV	1	A	C	5087(A/C)	Heterozygous	352	12407	2.837108084	0.411931818	36.76136364	CDS: CI, Misc.: FILTER	CI:c.1501A>C	CI:p.Lys501Gln	N3_MI1_tuber
5264	SNV	1	A	G	5264(A/G)	Heterozygous	430	14615	2.942182689	0.344186047	36.91162791	CDS: CI, Misc.: FILTER	CI:c.1678A>G	CI:p.Ser560Gly	N3_MI1_tuber
5281	SNV	1	C	T	5281(C/T)	Heterozygous	897	15398	5.825431874	0.380156076	36.77480491	CDS: CI, Misc.: FILTER	CI:c.1695C>T		N3_MI1_tuber
5321	SNV	1	T	C	5321(T/C)	Heterozygous	493	18254	2.700777912	0.39148073	36.87018256	CDS: CI, Misc.: FILTER	CI:c.1735T>C		N3_MI1_tuber
5434	SNV	1	A	G	5434(A/G)	Heterozygous	416	17121	2.429764617	0.463942308	36.55288462	CDS: CI, Misc.: FILTER	CI:c.1848A>G		N3_MI1_tuber
5489	SNV	1	G	T	5489(G/T)	Heterozygous	398	15642	2.544431658	0.469849246	36.86934673	CDS: 6K2, Misc.: FILTER	6K2:c.1G>T	6K2:p.Ala1Ser	N3_MI1_tuber
5521	SNV	1	A	G	5521(A/G)	Heterozygous	1874	16362	11.45336756	0.424226254	36.85485592	CDS: 6K2, Misc.: FILTER	6K2:c.33A>G		N3_MI1_tuber
5569	SNV	1	G	A	5569(G/A)	Heterozygous	293	12641	2.3178546	0.385665529	36.86348123	CDS: 6K2, Misc.: FILTER	6K2:c.81G>A		N3_MI1_tuber
6053	SNV	1	C	T	6053(C/T)	Heterozygous	1543	26900	5.73605948	0.414128321	36.86519767	CDS: VPg, Misc.: FILTER	VPg:c.409C>T		N3_MI1_tuber
6361	SNV	1	C	T	6361(C/T)	Heterozygous	2503	32719	7.649989303	0.450659209	36.9320815	CDS: NIa, Misc.: FILTER	NIa:c.153C>T		N3_MI1_tuber
6475	SNV	1	G	A	6475(G/A)	Heterozygous	465	26304	1.767791971	0.438709677	36.92258065	CDS: NIa, Misc.: FILTER	NIa:c.267G>A		N3_MI1_tuber
6532	SNV	1	G	A	6532(G/A)	Heterozygous	572	29294	1.952618284	0.480769231	36.88461538	CDS: NIa, Misc.: FILTER	NIa:c.324G>A		N3_MI1_tuber
6818	SNV	1	G	A	6818(G/A)	Heterozygous	488	32031	1.523524086	0.426229508	36.7295082	CDS: NIa, Misc.: FILTER	NIa:c.610G>A	NIa:p.Val204Ile	N3_MI1_tuber
6971	SNV	1	C	T	6971(C/T)	Heterozygous	125	32563	0.383871265	0.44	36.84	CDS: NIb, Misc.: FILTER	NIb:c.31C>T		N3_MI1_tuber
7088	SNV	1	G	A	7088(G/A)	Heterozygous	1257	36634	3.43123874	0.31185362	36.91408115	CDS: NIb, Misc.: FILTER	NIb:c.148G>A	NIb:p.Ala50Thr	N3_MI1_tuber
8195	SNV	1	C	T	8195(C/T)	Heterozygous	5101	167639	3.042848025	0.390707704	36.86473241	CDS: NIb, Misc.: FILTER	NIb:c.1255C>T		N3_MI1_tuber
8338	SNV	1	G	A	8338(G/A)	Heterozygous	16905	163841	10.31793019	0.422123632	36.68577344	CDS: NIb, Misc.: FILTER	NIb:c.1398G>A		N3_MI1_tuber
8464	SNV	1	A	G	8464(A/G)	Heterozygous	15124	130559	11.5840348	0.379529225	36.79377149	CDS: NIb, Misc.: FILTER	NIb:c.1524A>G		N3_MI1_tuber
