# Supplementary material for: Transmission modes affect the population structure of potato virus Y in potato
Source: PLoS Pathog. 2020 Jun 23;16(6):e1008608. doi: 10.1371/journal.ppat.1008608 (PMC7347233; doi:10.1371/journal.ppat.1008608)
Supplement: S1 File — (ZIP) [file ppat.1008608.s013.zip › N3_MI2_leaf.txt]

Reference Position	Type	Length	Reference	Allele	SNP	Zygosity	Count	Coverage	Frequency	Forward/reverse balance	Average quality	Overlapping annotations	Coding region change	Amino acid change	Sample
218	SNV	1	A	C	218(A/C)	Heterozygous	488	11426	4.270960966	0.180327869	36.64344262	CDS: P1, Misc.: FILTER	P1:c.103A>C	P1:p.Thr35Pro	N3_MI2_leaf
402	SNV	1	T	C	402(T/C)	Heterozygous	42	15441	0.272003109	0.357142857	36.9047619	CDS: P1, Misc.: FILTER	P1:c.287T>C	P1:p.Met96Thr	N3_MI2_leaf
422	SNV	1	T	G	422(T/G)	Heterozygous	277	17258	1.605052729	0.386281588	36.76895307	CDS: P1, Misc.: FILTER	P1:c.307T>G	P1:p.Ser103Ala	N3_MI2_leaf
766	SNV	1	G	A	766(G/A)	Heterozygous	51	21256	0.239932254	0.490196078	36.84313725	CDS: P1, Misc.: FILTER	P1:c.651G>A		N3_MI2_leaf
853	SNV	1	A	G	853(A/G)	Heterozygous	2761	19393	14.23709586	0.474465773	36.66642521	CDS: P1, Misc.: FILTER	P1:c.738A>G		N3_MI2_leaf
1129	SNV	1	T	C	1129(T/C)	Heterozygous	112	16791	0.667024001	0.401785714	36.83928571	CDS: HC-Pro, Misc.: FILTER	HC-Pro:c.189T>C		N3_MI2_leaf
2002	SNV	1	C	T	2002(C/T)	Heterozygous	135	14665	0.920559154	0.207407407	36.67407407	CDS: HC-Pro, Misc.: FILTER	HC-Pro:c.1062C>T		N3_MI2_leaf
2293	SNV	1	T	G	2293(T/G)	Heterozygous	1576	15476	10.18350995	0.442258883	36.73730964	CDS: HC-Pro, Misc.: FILTER	HC-Pro:c.1353T>G		N3_MI2_leaf
2860	SNV	1	A	C	2860(A/C)	Heterozygous	1080	3680	29.34782609	0.143518519	36.74074074	CDS: P3, CDS: Pipo, Misc.: FILTER	P3:c.525A>C; Pipo:c.10A>C	Pipo:p.Lys4Gln	N3_MI2_leaf
2921	SNV	1	C	T	2921(C/T)	Heterozygous	9	4015	0.224159402	0.222222222	36.55555556	CDS: P3, CDS: Pipo, Misc.: FILTER	P3:c.586C>T; Pipo:c.71C>T	P3:p.His196Tyr; Pipo:p.Ala24Val	N3_MI2_leaf
3166	SNV	1	T	C	3166(T/C)	Heterozygous	278	6040	4.602649007	0.482014388	36.67625899	CDS: P3, Misc.: FILTER	P3:c.831T>C		N3_MI2_leaf
3685	SNV	1	A	G	3685(A/G)	Heterozygous	79	5389	1.465949156	0.481012658	36.89873418	CDS: CI, Misc.: FILTER	CI:c.99A>G		N3_MI2_leaf
3814	SNV	1	T	C	3814(T/C)	Heterozygous	76	4628	1.642178047	0.486842105	36.84210526	CDS: CI, Misc.: FILTER	CI:c.228T>C		N3_MI2_leaf
3920	SNV	1	C	A	3920(C/A)	Heterozygous	6	5637	0.106439596	0.333333333	36.33333333	CDS: CI, Misc.: FILTER	CI:c.334C>A		N3_MI2_leaf
4147	SNV	1	T	C	4147(T/C)	Heterozygous	170	6966	2.440424921	0.423529412	36.92941176	CDS: CI, Misc.: FILTER	CI:c.561T>C		N3_MI2_leaf
4288	SNV	1	T	C	4288(T/C)	Heterozygous	66	5685	1.160949868	0.5	36.78787879	CDS: CI, Misc.: FILTER	CI:c.702T>C		N3_MI2_leaf
4327	SNV	1	T	C	4327(T/C)	Heterozygous	15	6474	0.231696015	0.333333333	37	CDS: CI, Misc.: FILTER	CI:c.741T>C		N3_MI2_leaf
4930	SNV	1	T	C	4930(T/C)	Heterozygous	1220	4358	27.99449289	0.230327869	36.71967213	CDS: CI, Misc.: FILTER	CI:c.1344T>C		N3_MI2_leaf
5503	SNV	1	C	T	5503(C/T)	Heterozygous	7	4900	0.142857143	0.142857143	37	CDS: 6K2, Misc.: FILTER	6K2:c.15C>T		N3_MI2_leaf
5521	SNV	1	A	G	5521(A/G)	Heterozygous	1433	5265	27.21747388	0.429867411	36.81716678	CDS: 6K2, Misc.: FILTER	6K2:c.33A>G		N3_MI2_leaf
6218	SNV	1	C	T	6218(C/T)	Heterozygous	367	8887	4.129627546	0.452316076	36.86920981	CDS: NIa, Misc.: FILTER	NIa:c.10C>T	NIa:p.Leu4Phe	N3_MI2_leaf
6301	SNV	1	A	G	6301(A/G)	Heterozygous	10	8549	0.116972745	0.4	36.6	CDS: NIa, Misc.: FILTER	NIa:c.93A>G		N3_MI2_leaf
7843	SNV	1	T	C	7843(T/C)	Heterozygous	381	41912	0.909047528	0.417322835	36.82152231	CDS: NIb, Misc.: FILTER	NIb:c.903T>C		N3_MI2_leaf
8225	SNV	1	C	T	8225(C/T)	Heterozygous	2282	28767	7.932700664	0.30324277	36.78352323	CDS: NIb, Misc.: FILTER	NIb:c.1285C>T	NIb:p.His429Tyr	N3_MI2_leaf
8464	SNV	1	A	G	8464(A/G)	Heterozygous	851	34474	2.468527006	0.419506463	36.8613396	CDS: NIb, Misc.: FILTER	NIb:c.1524A>G		N3_MI2_leaf
8512	SNV	1	C	T	8512(C/T)	Heterozygous	39	28158	0.138504155	0.435897436	37	CDS: CP, Misc.: FILTER	CP:c.15C>T		N3_MI2_leaf
