# Supplementary material for: Transmission modes affect the population structure of potato virus Y in potato
Source: PLoS Pathog. 2020 Jun 23;16(6):e1008608. doi: 10.1371/journal.ppat.1008608 (PMC7347233; doi:10.1371/journal.ppat.1008608)
Supplement: S1 File — (ZIP) [file ppat.1008608.s013.zip › N3_MI2_tuber.txt]

Reference Position	Type	Length	Reference	Allele	SNP	Zygosity	Count	Coverage	Frequency	Forward/reverse balance	Average quality	Overlapping annotations	Coding region change	Amino acid change	Sample
265	SNV	1	A	C	265(A/C)	Heterozygous	379	13865	2.733501623	0.26121372	36.63588391	CDS: P1, Misc.: FILTER	P1:c.150A>C	P1:p.Gln50His	N3_MI2_tuber
744	SNV	1	T	C	744(T/C)	Heterozygous	732	19163	3.819861191	0.474043716	36.69262295	CDS: P1, Misc.: FILTER	P1:c.629T>C	P1:p.Val210Ala	N3_MI2_tuber
853	SNV	1	A	G	853(A/G)	Heterozygous	3890	18504	21.02248163	0.471208226	36.68431877	CDS: P1, Misc.: FILTER	P1:c.738A>G		N3_MI2_tuber
1199	SNV	1	G	C	1199(G/C)	Heterozygous	533	16889	3.15590029	0.414634146	36.66979362	CDS: HC-Pro, Misc.: FILTER	HC-Pro:c.259G>C	HC-Pro:p.Asp87His	N3_MI2_tuber
2230	SNV	1	C	T	2230(C/T)	Heterozygous	2450	30556	8.018065192	0.24244898	36.83346939	CDS: HC-Pro, Misc.: FILTER	HC-Pro:c.1290C>T		N3_MI2_tuber
3664	SNV	1	A	G	3664(A/G)	Heterozygous	529	4497	11.76339782	0.446124764	36.78827977	CDS: CI, Misc.: FILTER	CI:c.78A>G		N3_MI2_tuber
4150	SNV	1	C	T	4150(C/T)	Heterozygous	90	5475	1.643835616	0.444444444	36.73333333	CDS: CI, Misc.: FILTER	CI:c.564C>T		N3_MI2_tuber
4288	SNV	1	T	C	4288(T/C)	Heterozygous	981	4657	21.06506335	0.496432212	36.8185525	CDS: CI, Misc.: FILTER	CI:c.702T>C		N3_MI2_tuber
4388	SNV	1	C	T	4388(C/T)	Heterozygous	93	5230	1.778202677	0.419354839	36.91397849	CDS: CI, Misc.: FILTER	CI:c.802C>T		N3_MI2_tuber
5265	SNV	1	G	A	5265(G/A)	Heterozygous	49	4152	1.180154143	0.285714286	36.83673469	CDS: CI, Misc.: FILTER	CI:c.1679G>A	CI:p.Ser560Asn	N3_MI2_tuber
5561	SNV	1	A	G	5561(A/G)	Heterozygous	5	4217	0.118567702	0.4	36.2	CDS: 6K2, Misc.: FILTER	6K2:c.73A>G	6K2:p.Ile25Val	N3_MI2_tuber
5983	SNV	1	C	T	5983(C/T)	Heterozygous	1333	11085	12.02525936	0.492123031	36.74343586	CDS: VPg, Misc.: FILTER	VPg:c.339C>T		N3_MI2_tuber
6350	SNV	1	T	C	6350(T/C)	Heterozygous	142	10525	1.349168646	0.471830986	36.83098592	CDS: NIa, Misc.: FILTER	NIa:c.142T>C	NIa:p.Phe48Leu	N3_MI2_tuber
6693	SNV	1	G	A	6693(G/A)	Heterozygous	145	10075	1.439205955	0.482758621	36.82068966	CDS: NIa, Misc.: FILTER	NIa:c.485G>A	NIa:p.Cys162Tyr	N3_MI2_tuber
7012	SNV	1	G	A	7012(G/A)	Heterozygous	924	9850	9.38071066	0.452380952	36.80735931	CDS: NIb, Misc.: FILTER	NIb:c.72G>A		N3_MI2_tuber
7090	SNV	1	T	C	7090(T/C)	Heterozygous	11	10229	0.107537394	0.454545455	36.09090909	CDS: NIb, Misc.: FILTER	NIb:c.150T>C		N3_MI2_tuber
7738	SNV	1	C	T	7738(C/T)	Heterozygous	440	33570	1.310694072	0.418181818	36.42272727	CDS: NIb, Misc.: FILTER	NIb:c.798C>T		N3_MI2_tuber
7843	SNV	1	T	C	7843(T/C)	Heterozygous	40	39072	0.102375102	0.4	36.9	CDS: NIb, Misc.: FILTER	NIb:c.903T>C		N3_MI2_tuber
