# Supplementary material for: Transmission modes affect the population structure of potato virus Y in potato
Source: PLoS Pathog. 2020 Jun 23;16(6):e1008608. doi: 10.1371/journal.ppat.1008608 (PMC7347233; doi:10.1371/journal.ppat.1008608)
Supplement: S1 File — (ZIP) [file ppat.1008608.s013.zip › N3_MI3_leaf.txt]

Reference Position	Type	Length	Reference	Allele	SNP	Zygosity	Count	Coverage	Frequency	Forward/reverse balance	Average quality	Overlapping annotations	Coding region change	Amino acid change	Sample
218	SNV	1	A	C	218(A/C)	Heterozygous	103	6203	1.660486861	0.155339806	36.38834951	CDS: P1, Misc.: FILTER	P1:c.103A>C	P1:p.Thr35Pro	N3_MI3_leaf
391	SNV	1	T	C	391(T/C)	Heterozygous	142	12708	1.117406358	0.471830986	36.78873239	CDS: P1, Misc.: FILTER	P1:c.276T>C		N3_MI3_leaf
402	SNV	1	T	C	402(T/C)	Heterozygous	367	11220	3.270944742	0.452316076	36.61307902	CDS: P1, Misc.: FILTER	P1:c.287T>C	P1:p.Met96Thr	N3_MI3_leaf
422	SNV	1	T	G	422(T/G)	Heterozygous	36	12338	0.291781488	0.472222222	35.80555556	CDS: P1, Misc.: FILTER	P1:c.307T>G	P1:p.Ser103Ala	N3_MI3_leaf
791	SNV	1	C	T	791(C/T)	Heterozygous	211	14622	1.443031049	0.402843602	36.72511848	CDS: P1, Misc.: FILTER	P1:c.676C>T	P1:p.Arg226Cys	N3_MI3_leaf
827	SNV	1	A	G	827(A/G)	Heterozygous	317	13971	2.268985756	0.454258675	36.77287066	CDS: P1, Misc.: FILTER	P1:c.712A>G	P1:p.Ile238Val	N3_MI3_leaf
853	SNV	1	A	G	853(A/G)	Heterozygous	2308	13799	16.7258497	0.49220104	36.67157712	CDS: P1, Misc.: FILTER	P1:c.738A>G		N3_MI3_leaf
874	SNV	1	G	A	874(G/A)	Heterozygous	143	13808	1.035631518	0.461538462	36.56643357	CDS: P1, Misc.: FILTER	P1:c.759G>A		N3_MI3_leaf
979	SNV	1	A	G	979(A/G)	Heterozygous	273	13698	1.992991678	0.494505495	36.75091575	CDS: HC-Pro, Misc.: FILTER	HC-Pro:c.39A>G		N3_MI3_leaf
1129	SNV	1	T	C	1129(T/C)	Heterozygous	33	11472	0.287656904	0.242424242	36.75757576	CDS: HC-Pro, Misc.: FILTER	HC-Pro:c.189T>C		N3_MI3_leaf
1385	SNV	1	T	C	1385(T/C)	Heterozygous	30	12749	0.235312574	0.466666667	37	CDS: HC-Pro, Misc.: FILTER	HC-Pro:c.445T>C		N3_MI3_leaf
2002	SNV	1	C	T	2002(C/T)	Heterozygous	25	10993	0.227417447	0.32	36.68	CDS: HC-Pro, Misc.: FILTER	HC-Pro:c.1062C>T		N3_MI3_leaf
2293	SNV	1	T	G	2293(T/G)	Heterozygous	302	11388	2.651914296	0.400662252	36.7218543	CDS: HC-Pro, Misc.: FILTER	HC-Pro:c.1353T>G		N3_MI3_leaf
2860	SNV	1	A	C	2860(A/C)	Heterozygous	651	2383	27.31850608	0.141321045	36.7265745	CDS: P3, CDS: Pipo, Misc.: FILTER	P3:c.525A>C; Pipo:c.10A>C	Pipo:p.Lys4Gln	N3_MI3_leaf
2921	SNV	1	C	T	2921(C/T)	Heterozygous	27	2551	1.058408467	0.259259259	37	CDS: P3, CDS: Pipo, Misc.: FILTER	P3:c.586C>T; Pipo:c.71C>T	Pipo:p.Ala24Val; P3:p.His196Tyr	N3_MI3_leaf
3069	SNV	1	G	A	3069(G/A)	Heterozygous	9	3322	0.270921132	0.333333333	37	CDS: P3, CDS: Pipo, Misc.: FILTER	P3:c.734G>A; Pipo:c.219G>A	P3:p.Arg245Gln	N3_MI3_leaf
3166	SNV	1	T	C	3166(T/C)	Heterozygous	59	4157	1.419292759	0.474576271	36.86440678	CDS: P3, Misc.: FILTER	P3:c.831T>C		N3_MI3_leaf
3685	SNV	1	A	G	3685(A/G)	Heterozygous	21	3874	0.542075374	0.476190476	36.61904762	CDS: CI, Misc.: FILTER	CI:c.99A>G		N3_MI3_leaf
3814	SNV	1	T	C	3814(T/C)	Heterozygous	185	3521	5.254189151	0.491891892	36.82702703	CDS: CI, Misc.: FILTER	CI:c.228T>C		N3_MI3_leaf
4147	SNV	1	T	C	4147(T/C)	Heterozygous	227	4924	4.610073111	0.444933921	36.89427313	CDS: CI, Misc.: FILTER	CI:c.561T>C		N3_MI3_leaf
4288	SNV	1	T	C	4288(T/C)	Heterozygous	38	4131	0.919874122	0.421052632	37	CDS: CI, Misc.: FILTER	CI:c.702T>C		N3_MI3_leaf
4327	SNV	1	T	C	4327(T/C)	Heterozygous	122	4735	2.57655755	0.459016393	36.83606557	CDS: CI, Misc.: FILTER	CI:c.741T>C		N3_MI3_leaf
4401	SNV	1	A	G	4401(A/G)	Heterozygous	105	4604	2.280625543	0.39047619	36.80952381	CDS: CI, Misc.: FILTER	CI:c.815A>G	CI:p.Asn272Ser	N3_MI3_leaf
4930	SNV	1	T	C	4930(T/C)	Heterozygous	735	2986	24.61486939	0.217687075	36.8122449	CDS: CI, Misc.: FILTER	CI:c.1344T>C		N3_MI3_leaf
5143	SNV	1	T	C	5143(T/C)	Heterozygous	81	3357	2.412868633	0.407407407	36.77777778	CDS: CI, Misc.: FILTER	CI:c.1557T>C		N3_MI3_leaf
5148	SNV	1	G	A	5148(G/A)	Heterozygous	54	3353	1.610498061	0.462962963	36.55555556	CDS: CI, Misc.: FILTER	CI:c.1562G>A	CI:p.Ser521Asn	N3_MI3_leaf
5164	SNV	1	C	T	5164(C/T)	Heterozygous	86	3448	2.494199536	0.395348837	36.90697674	CDS: CI, Misc.: FILTER	CI:c.1578C>T		N3_MI3_leaf
5279	SNV	1	C	T	5279(C/T)	Heterozygous	91	3669	2.480239847	0.483516484	36.65934066	CDS: CI, Misc.: FILTER	CI:c.1693C>T	CI:p.Leu565Phe	N3_MI3_leaf
5521	SNV	1	A	G	5521(A/G)	Heterozygous	996	3669	27.14636141	0.456827309	36.77911647	CDS: 6K2, Misc.: FILTER	6K2:c.33A>G		N3_MI3_leaf
6218	SNV	1	C	T	6218(C/T)	Heterozygous	84	6726	1.248884924	0.488095238	36.76190476	CDS: NIa, Misc.: FILTER	NIa:c.10C>T	NIa:p.Leu4Phe	N3_MI3_leaf
6301	SNV	1	A	G	6301(A/G)	Heterozygous	131	6550	2	0.473282443	36.84732824	CDS: NIa, Misc.: FILTER	NIa:c.93A>G		N3_MI3_leaf
6971	SNV	1	C	T	6971(C/T)	Heterozygous	59	6842	0.862320959	0.389830508	36.79661017	CDS: NIb, Misc.: FILTER	NIb:c.31C>T		N3_MI3_leaf
7513	SNV	1	T	C	7513(T/C)	Heterozygous	674	25373	2.656367004	0.455489614	36.79228487	CDS: NIb, Misc.: FILTER	NIb:c.573T>C		N3_MI3_leaf
7843	SNV	1	T	C	7843(T/C)	Heterozygous	2021	28510	7.088740793	0.463631865	36.80257298	CDS: NIb, Misc.: FILTER	NIb:c.903T>C		N3_MI3_leaf
7882	SNV	1	T	C	7882(T/C)	Heterozygous	403	29258	1.377401053	0.476426799	36.70223325	CDS: NIb, Misc.: FILTER	NIb:c.942T>C		N3_MI3_leaf
8225	SNV	1	C	T	8225(C/T)	Heterozygous	350	19231	1.81997816	0.331428571	36.8	CDS: NIb, Misc.: FILTER	NIb:c.1285C>T	NIb:p.His429Tyr	N3_MI3_leaf
8464	SNV	1	A	G	8464(A/G)	Heterozygous	191	22155	0.862107876	0.387434555	36.88481675	CDS: NIb, Misc.: FILTER	NIb:c.1524A>G		N3_MI3_leaf
8512	SNV	1	C	T	8512(C/T)	Heterozygous	26	18113	0.143543311	0.423076923	36.30769231	CDS: CP, Misc.: FILTER	CP:c.15C>T		N3_MI3_leaf
