# Supplementary material for: Transmission modes affect the population structure of potato virus Y in potato
Source: PLoS Pathog. 2020 Jun 23;16(6):e1008608. doi: 10.1371/journal.ppat.1008608 (PMC7347233; doi:10.1371/journal.ppat.1008608)
Supplement: S1 File — (ZIP) [file ppat.1008608.s013.zip › N3_MI3_tuber.txt]

Reference Position	Type	Length	Reference	Allele	SNP	Zygosity	Count	Coverage	Frequency	Forward/reverse balance	Average quality	Overlapping annotations	Coding region change	Amino acid change	Sample
390	SNV	1	A	G	390(A/G)	Heterozygous	864	23785	3.632541518	0.481481481	36.71300491	CDS: P1, Misc.: FILTER	P1:c.275A>G	P1:p.Tyr92Cys	N3_MI3_tuber
391	SNV	1	T	C	391(T/C)	Heterozygous	344	23491	1.464390618	0.415697674	36.77885012	CDS: P1, Misc.: FILTER	P1:c.276T>C		N3_MI3_tuber
766	SNV	1	G	A	766(G/A)	Heterozygous	1109	27016	4.10497483	0.474301172	36.69882777	CDS: P1, Misc.: FILTER	P1:c.651G>A		N3_MI3_tuber
769	SNV	1	G	A	769(G/A)	Heterozygous	370	26551	1.393544499	0.454054054	36.80540541	CDS: P1, Misc.: FILTER	P1:c.654G>A		N3_MI3_tuber
791	SNV	1	C	T	791(C/T)	Heterozygous	331	26418	1.252933606	0.471299094	36.80664653	CDS: P1, Misc.: FILTER	P1:c.676C>T	P1:p.Arg226Cys	N3_MI3_tuber
853	SNV	1	A	G	853(A/G)	Heterozygous	2462	25519	9.647713468	0.491470349	36.66125102	CDS: P1, Misc.: FILTER	P1:c.738A>G		N3_MI3_tuber
874	SNV	1	G	A	874(G/A)	Heterozygous	514	25268	2.034193446	0.461089494	36.6770428	CDS: P1, Misc.: FILTER	P1:c.759G>A		N3_MI3_tuber
1129	SNV	1	T	C	1129(T/C)	Heterozygous	272	20232	1.344404903	0.323529412	36.78676471	CDS: HC-Pro, Misc.: FILTER	HC-Pro:c.189T>C		N3_MI3_tuber
1220	SNV	1	G	C	1220(G/C)	Heterozygous	467	21180	2.204910293	0.453961456	36.70021413	CDS: HC-Pro, Misc.: FILTER	HC-Pro:c.280G>C	HC-Pro:p.Ala94Pro	N3_MI3_tuber
1422	SNV	1	T	C	1422(T/C)	Heterozygous	971	20777	4.673436974	0.412976313	36.81050463	CDS: HC-Pro, Misc.: FILTER	HC-Pro:c.482T>C	HC-Pro:p.Val161Ala	N3_MI3_tuber
2002	SNV	1	C	T	2002(C/T)	Heterozygous	314	20126	1.560170923	0.318471338	36.82802548	CDS: HC-Pro, Misc.: FILTER	HC-Pro:c.1062C>T		N3_MI3_tuber
2821	SNV	1	C	T	2821(C/T)	Heterozygous	122	1892	6.44820296	0.204918033	36.68852459	CDS: P3, Misc.: FILTER	P3:c.486C>T		N3_MI3_tuber
2860	SNV	1	A	C	2860(A/C)	Heterozygous	57	2002	2.847152847	0.122807018	36.78947368	CDS: P3, CDS: Pipo, Misc.: FILTER	P3:c.525A>C; Pipo:c.10A>C	Pipo:p.Lys4Gln	N3_MI3_tuber
2953	SNV	1	G	T	2953(G/T)	Heterozygous	3	2093	0.143334926	0.333333333	37	CDS: P3, CDS: Pipo, Misc.: FILTER	P3:c.618G>T; Pipo:c.103G>T	P3:p.Gln206His; Pipo:p.Val35Phe	N3_MI3_tuber
3031	SNV	1	A	T	3031(A/T)	Heterozygous	232	2747	8.445576993	0.396551724	36.67241379	CDS: P3, CDS: Pipo, Misc.: FILTER	P3:c.696A>T; Pipo:c.181A>T	Pipo:p.Thr61Ser	N3_MI3_tuber
3069	SNV	1	G	A	3069(G/A)	Heterozygous	148	2799	5.287602715	0.452702703	36.91891892	CDS: P3, CDS: Pipo, Misc.: FILTER	P3:c.734G>A; Pipo:c.219G>A	P3:p.Arg245Gln	N3_MI3_tuber
3772	SNV	1	A	G	3772(A/G)	Heterozygous	32	2189	1.461854728	0.46875	36.5	CDS: CI, Misc.: FILTER	CI:c.186A>G		N3_MI3_tuber
3814	SNV	1	T	C	3814(T/C)	Heterozygous	705	2552	27.62539185	0.455319149	36.80425532	CDS: CI, Misc.: FILTER	CI:c.228T>C		N3_MI3_tuber
3844	SNV	1	T	A	3844(T/A)	Heterozygous	112	2913	3.844833505	0.455357143	36.89285714	CDS: CI, Misc.: FILTER	CI:c.258T>A		N3_MI3_tuber
3952	SNV	1	A	G	3952(A/G)	Heterozygous	147	3295	4.461305008	0.408163265	36.72789116	CDS: CI, Misc.: FILTER	CI:c.366A>G		N3_MI3_tuber
4147	SNV	1	T	C	4147(T/C)	Heterozygous	1042	3687	28.26145918	0.457773512	36.80518234	CDS: CI, Misc.: FILTER	CI:c.561T>C		N3_MI3_tuber
4411	SNV	1	C	T	4411(C/T)	Heterozygous	138	3466	3.981534911	0.471014493	36.69565217	CDS: CI, Misc.: FILTER	CI:c.825C>T		N3_MI3_tuber
4930	SNV	1	T	C	4930(T/C)	Heterozygous	97	2298	4.221061793	0.154639175	36.79381443	CDS: CI, Misc.: FILTER	CI:c.1344T>C		N3_MI3_tuber
4942	SNV	1	T	C	4942(T/C)	Heterozygous	113	2110	5.355450237	0.327433628	36.68141593	CDS: CI, Misc.: FILTER	CI:c.1356T>C		N3_MI3_tuber
5503	SNV	1	C	T	5503(C/T)	Heterozygous	374	2771	13.49693252	0.486631016	36.83957219	CDS: 6K2, Misc.: FILTER	6K2:c.15C>T		N3_MI3_tuber
5521	SNV	1	A	G	5521(A/G)	Heterozygous	113	2932	3.854024557	0.486725664	36.65486726	CDS: 6K2, Misc.: FILTER	6K2:c.33A>G		N3_MI3_tuber
5561	SNV	1	A	G	5561(A/G)	Heterozygous	407	2971	13.69909122	0.474201474	36.8034398	CDS: 6K2, Misc.: FILTER	6K2:c.73A>G	6K2:p.Ile25Val	N3_MI3_tuber
5929	SNV	1	C	T	5929(C/T)	Heterozygous	791	22739	3.47860504	0.242730721	36.61304992	CDS: VPg, Misc.: FILTER	VPg:c.285C>T		N3_MI3_tuber
6046	SNV	1	C	T	6046(C/T)	Heterozygous	3998	15212	26.28188272	0.484492246	36.66633317	CDS: VPg, Misc.: FILTER	VPg:c.402C>T		N3_MI3_tuber
6055	SNV	1	A	G	6055(A/G)	Heterozygous	262	15123	1.732460491	0.480916031	36.75572519	CDS: VPg, Misc.: FILTER	VPg:c.411A>G		N3_MI3_tuber
6409	SNV	1	G	A	6409(G/A)	Heterozygous	283	14643	1.932664072	0.498233216	36.80918728	CDS: NIa, Misc.: FILTER	NIa:c.201G>A		N3_MI3_tuber
7090	SNV	1	T	C	7090(T/C)	Heterozygous	282	14467	1.949263842	0.382978723	36.82978723	CDS: NIb, Misc.: FILTER	NIb:c.150T>C		N3_MI3_tuber
7101	SNV	1	C	T	7101(C/T)	Heterozygous	160	14485	1.104590956	0.40625	36.6375	CDS: NIb, Misc.: FILTER	NIb:c.161C>T	NIb:p.Pro54Leu	N3_MI3_tuber
7843	SNV	1	T	C	7843(T/C)	Heterozygous	131	81249	0.161232754	0.465648855	36.49618321	CDS: NIb, Misc.: FILTER	NIb:c.903T>C		N3_MI3_tuber
7939	SNV	1	G	A	7939(G/A)	Heterozygous	1292	82794	1.560499553	0.465170279	36.74767802	CDS: NIb, Misc.: FILTER	NIb:c.999G>A		N3_MI3_tuber
8338	SNV	1	G	A	8338(G/A)	Heterozygous	219	60200	0.363787375	0.242009132	36.83561644	CDS: NIb, Misc.: FILTER	NIb:c.1398G>A		N3_MI3_tuber
