# Supplementary material for: Transmission modes affect the population structure of potato virus Y in potato
Source: PLoS Pathog. 2020 Jun 23;16(6):e1008608. doi: 10.1371/journal.ppat.1008608 (PMC7347233; doi:10.1371/journal.ppat.1008608)
Supplement: S1 File — (ZIP) [file ppat.1008608.s013.zip › N3_MI5_leaf.txt]

Reference Position	Type	Length	Reference	Allele	SNP	Zygosity	Count	Coverage	Frequency	Forward/reverse balance	Average quality	Overlapping annotations	Coding region change	Amino acid change	Sample
402	SNV	1	T	C	402(T/C)	Heterozygous	60	2536	2.365930599	0.3	36.53333333	CDS: P1, Misc.: FILTER	P1:c.287T>C	P1:p.Met96Thr	N3_MI5_leaf
827	SNV	1	A	G	827(A/G)	Heterozygous	304	4053	7.500616827	0.483552632	36.68421053	CDS: P1, Misc.: FILTER	P1:c.712A>G	P1:p.Ile238Val	N3_MI5_leaf
853	SNV	1	A	G	853(A/G)	Heterozygous	929	4002	23.2133933	0.498385361	36.68783638	CDS: P1, Misc.: FILTER	P1:c.738A>G		N3_MI5_leaf
1370	SNV	1	C	T	1370(C/T)	Heterozygous	404	3110	12.9903537	0.400990099	36.76732673	CDS: HC-Pro, Misc.: FILTER	HC-Pro:c.430C>T		N3_MI5_leaf
1385	SNV	1	T	C	1385(T/C)	Heterozygous	84	3162	2.65654649	0.333333333	36.57142857	CDS: HC-Pro, Misc.: FILTER	HC-Pro:c.445T>C		N3_MI5_leaf
2860	SNV	1	A	C	2860(A/C)	Heterozygous	36	607	5.930807249	0.111111111	36.55555556	CDS: P3, CDS: Pipo, Misc.: FILTER	P3:c.525A>C; Pipo:c.10A>C	Pipo:p.Lys4Gln	N3_MI5_leaf
3631	SNV	1	T	C	3631(T/C)	Heterozygous	125	1278	9.780907668	0.488	36.776	CDS: CI, Misc.: FILTER	CI:c.45T>C		N3_MI5_leaf
3694	SNV	1	C	T	3694(C/T)	Heterozygous	14	1029	1.360544218	0.428571429	36.42857143	CDS: CI, Misc.: FILTER	CI:c.108C>T		N3_MI5_leaf
3814	SNV	1	T	C	3814(T/C)	Heterozygous	234	992	23.58870968	0.448717949	36.88888889	CDS: CI, Misc.: FILTER	CI:c.228T>C		N3_MI5_leaf
4147	SNV	1	T	C	4147(T/C)	Heterozygous	383	1544	24.80569948	0.454308094	36.86422977	CDS: CI, Misc.: FILTER	CI:c.561T>C		N3_MI5_leaf
4327	SNV	1	T	C	4327(T/C)	Heterozygous	30	1433	2.093510119	0.466666667	36.86666667	CDS: CI, Misc.: FILTER	CI:c.741T>C		N3_MI5_leaf
4696	SNV	1	C	T	4696(C/T)	Heterozygous	3	1040	0.288461538	0.333333333	37	CDS: CI, Misc.: FILTER	CI:c.1110C>T		N3_MI5_leaf
4930	SNV	1	T	C	4930(T/C)	Heterozygous	64	947	6.758183738	0.203125	36.65625	CDS: CI, Misc.: FILTER	CI:c.1344T>C		N3_MI5_leaf
5383	SNV	1	C	T	5383(C/T)	Heterozygous	32	1027	3.11587147	0.40625	36.875	CDS: CI, Misc.: FILTER	CI:c.1797C>T		N3_MI5_leaf
5521	SNV	1	A	G	5521(A/G)	Heterozygous	49	994	4.929577465	0.489795918	36.91836735	CDS: 6K2, Misc.: FILTER	6K2:c.33A>G		N3_MI5_leaf
5998	SNV	1	G	A	5998(G/A)	Heterozygous	40	1738	2.301495972	0.4	36.7	CDS: VPg, Misc.: FILTER	VPg:c.354G>A		N3_MI5_leaf
6355	SNV	1	G	A	6355(G/A)	Heterozygous	143	1804	7.926829268	0.41958042	36.97202797	CDS: NIa, Misc.: FILTER	NIa:c.147G>A		N3_MI5_leaf
7000	SNV	1	A	G	7000(A/G)	Heterozygous	63	1905	3.307086614	0.444444444	36.87301587	CDS: NIb, Misc.: FILTER	NIb:c.60A>G		N3_MI5_leaf
7282	SNV	1	T	C	7282(T/C)	Heterozygous	320	4386	7.295941632	0.321875	36.840625	CDS: NIb, Misc.: FILTER	NIb:c.342T>C		N3_MI5_leaf
7513	SNV	1	T	C	7513(T/C)	Heterozygous	170	6716	2.531268612	0.476470588	36.84705882	CDS: NIb, Misc.: FILTER	NIb:c.573T>C		N3_MI5_leaf
7717	SNV	1	C	T	7717(C/T)	Heterozygous	147	6919	2.124584478	0.394557823	36.65986395	CDS: NIb, Misc.: FILTER	NIb:c.777C>T		N3_MI5_leaf
7774	SNV	1	G	A	7774(G/A)	Heterozygous	104	7182	1.448064606	0.384615385	36.86538462	CDS: NIb, Misc.: FILTER	NIb:c.834G>A		N3_MI5_leaf
8273	SNV	1	T	C	8273(T/C)	Heterozygous	379	5388	7.034149963	0.279683377	36.73614776	CDS: NIb, Misc.: FILTER	NIb:c.1333T>C	NIb:p.Phe445Leu	N3_MI5_leaf
8512	SNV	1	C	T	8512(C/T)	Heterozygous	231	5513	4.190096136	0.480519481	36.70562771	CDS: CP, Misc.: FILTER	CP:c.15C>T		N3_MI5_leaf
