# Supplementary material for: Transmission modes affect the population structure of potato virus Y in potato
Source: PLoS Pathog. 2020 Jun 23;16(6):e1008608. doi: 10.1371/journal.ppat.1008608 (PMC7347233; doi:10.1371/journal.ppat.1008608)
Supplement: S1 File — (ZIP) [file ppat.1008608.s013.zip › N3_source_leaf.txt]

Reference Position	Type	Length	Reference	Allele	SNP	Zygosity	Count	Coverage	Frequency	Forward/reverse balance	Average quality	Overlapping annotations	Coding region change	Amino acid change	Sample
297	SNV	1	C	T	297(C/T)	Heterozygous	34	26448	0.128554144	0.264705882	36.58823529	CDS: P1, Misc.: FILTER	P1:c.182C>T	P1:p.Thr61Ile	N3_source_leaf
475	SNV	1	G	T	475(G/T)	Heterozygous	272	21161	1.285383488	0.430147059	36.44485294	CDS: P1, Misc.: FILTER	P1:c.360G>T		N3_source_leaf
791	SNV	1	C	T	791(C/T)	Heterozygous	2626	25636	10.24340771	0.258948972	36.93450114	CDS: P1, Misc.: FILTER	P1:c.676C>T	P1:p.Arg226Cys	N3_source_leaf
853	SNV	1	A	G	853(A/G)	Heterozygous	1511	25132	6.012255292	0.487094639	36.85175381	CDS: P1, Misc.: FILTER	P1:c.738A>G		N3_source_leaf
1291	SNV	1	T	C	1291(T/C)	Heterozygous	285	22365	1.274312542	0.357894737	36.59298246	CDS: HC-Pro, Misc.: FILTER	HC-Pro:c.351T>C		N3_source_leaf
2002	SNV	1	C	T	2002(C/T)	Heterozygous	3806	24426	15.58175714	0.390698896	36.83079348	CDS: HC-Pro, Misc.: FILTER	HC-Pro:c.1062C>T		N3_source_leaf
2860	SNV	1	A	C	2860(A/C)	Heterozygous	331	4519	7.324629343	0.350453172	36.70996979	CDS: P3, CDS: Pipo, Misc.: FILTER	P3:c.525A>C; Pipo:c.10A>C	Pipo:p.Lys4Gln	N3_source_leaf
4930	SNV	1	T	C	4930(T/C)	Heterozygous	613	7909	7.750663801	0.398042414	36.862969	CDS: CI, Misc.: FILTER	CI:c.1344T>C		N3_source_leaf
5521	SNV	1	A	G	5521(A/G)	Heterozygous	713	9047	7.881065547	0.46002805	36.86816269	CDS: 6K2, Misc.: FILTER	6K2:c.33A>G		N3_source_leaf
8464	SNV	1	A	G	8464(A/G)	Heterozygous	2742	40654	6.744723766	0.373814734	36.79066375	CDS: NIb, Misc.: FILTER	NIb:c.1524A>G		N3_source_leaf
