# Supplementary material for: Transmission modes affect the population structure of potato virus Y in potato
Source: PLoS Pathog. 2020 Jun 23;16(6):e1008608. doi: 10.1371/journal.ppat.1008608 (PMC7347233; doi:10.1371/journal.ppat.1008608)
Supplement: S1 File — (ZIP) [file ppat.1008608.s013.zip › N3_source_tuber.txt]

Reference Position	Type	Length	Reference	Allele	SNP	Zygosity	Count	Coverage	Frequency	Forward/reverse balance	Average quality	Overlapping annotations	Coding region change	Amino acid change	Sample
853	SNV	1	A	G	853(A/G)	Heterozygous	351	23119	1.518231757	0.492877493	36.94301994	CDS: P1, Misc.: FILTER	P1:c.738A>G		N3_source_tuber
1100	SNV	1	A	C	1100(A/C)	Heterozygous	5638	19793	28.48481786	0.44608017	36.80915218	CDS: HC-Pro, Misc.: FILTER	HC-Pro:c.160A>C	HC-Pro:p.Ile54Leu	N3_source_tuber
1205	SNV	1	C	A	1205(C/A)	Heterozygous	376	23702	1.58636402	0.489361702	36.90425532	CDS: HC-Pro, Misc.: FILTER	HC-Pro:c.265C>A	HC-Pro:p.Leu89Ile	N3_source_tuber
1222	SNV	1	A	G	1222(A/G)	Heterozygous	805	21868	3.681177977	0.49689441	36.82608696	CDS: HC-Pro, Misc.: FILTER	HC-Pro:c.282A>G		N3_source_tuber
2095	SNV	1	C	A	2095(C/A)	Heterozygous	407	19284	2.110557976	0.469287469	36.89189189	CDS: HC-Pro, Misc.: FILTER	HC-Pro:c.1155C>A		N3_source_tuber
2328	SNV	1	G	A	2328(G/A)	Heterozygous	5010	18545	27.01536802	0.242914172	36.31736527	CDS: HC-Pro, Misc.: FILTER	HC-Pro:c.1388G>A	HC-Pro:p.Arg463Lys	N3_source_tuber
2530	SNV	1	C	T	2530(C/T)	Heterozygous	1834	28243	6.493644443	0.129225736	36.9351145	CDS: P3, Misc.: FILTER	P3:c.195C>T		N3_source_tuber
2778	SNV	1	A	G	2778(A/G)	Heterozygous	121	5910	2.047377327	0.438016529	37	CDS: P3, Misc.: FILTER	P3:c.443A>G	P3:p.Asn148Ser	N3_source_tuber
2812	SNV	1	T	C	2812(T/C)	Heterozygous	1354	4421	30.62655508	0.453471196	36.86262925	CDS: P3, Misc.: FILTER	P3:c.477T>C		N3_source_tuber
2860	SNV	1	A	C	2860(A/C)	Heterozygous	497	3546	14.01579244	0.352112676	36.65794769	CDS: P3, CDS: Pipo, Misc.: FILTER	P3:c.525A>C; Pipo:c.10A>C	Pipo:p.Lys4Gln	N3_source_tuber
3078	SNV	1	A	G	3078(A/G)	Heterozygous	285	5218	5.461862783	0.473684211	36.83859649	CDS: P3, Misc.: FILTER	P3:c.743A>G	P3:p.Asn248Ser	N3_source_tuber
3394	SNV	1	G	A	3394(G/A)	Heterozygous	7	5966	0.117331545	0.285714286	37	CDS: P3, Misc.: FILTER	P3:c.1059G>A		N3_source_tuber
3457	SNV	1	A	G	3457(A/G)	Heterozygous	227	6008	3.778295606	0.444933921	36.84140969	CDS: 6K1, Misc.: FILTER	6K1:c.27A>G		N3_source_tuber
3718	SNV	1	A	G	3718(A/G)	Heterozygous	412	5035	8.182720953	0.361650485	36.93203883	CDS: CI, Misc.: FILTER	CI:c.132A>G		N3_source_tuber
3798	SNV	1	A	C	3798(A/C)	Heterozygous	648	6224	10.41131105	0.444444444	36.83333333	CDS: CI, Misc.: FILTER	CI:c.212A>C	CI:p.Asn71Thr	N3_source_tuber
4129	SNV	1	T	C	4129(T/C)	Heterozygous	113	7374	1.532411174	0.477876106	36.69911504	CDS: CI, Misc.: FILTER	CI:c.543T>C		N3_source_tuber
4834	SNV	1	T	C	4834(T/C)	Heterozygous	97	5630	1.722912966	0.453608247	36.83505155	CDS: CI, Misc.: FILTER	CI:c.1248T>C		N3_source_tuber
4903	SNV	1	T	A	4903(T/A)	Heterozygous	109	5889	1.850908473	0.495412844	36.87155963	CDS: CI, Misc.: FILTER	CI:c.1317T>A		N3_source_tuber
5521	SNV	1	A	G	5521(A/G)	Heterozygous	1452	6820	21.29032258	0.471763085	36.87603306	CDS: 6K2, Misc.: FILTER	6K2:c.33A>G		N3_source_tuber
5971	SNV	1	G	A	5971(G/A)	Heterozygous	236	8905	2.650196519	0.495762712	36.88135593	CDS: VPg, Misc.: FILTER	VPg:c.327G>A		N3_source_tuber
6166	SNV	1	G	A	6166(G/A)	Heterozygous	152	9387	1.61926068	0.440789474	36.94736842	CDS: VPg, Misc.: FILTER	VPg:c.522G>A		N3_source_tuber
6211	SNV	1	C	T	6211(C/T)	Heterozygous	144	7901	1.822554107	0.354166667	36.94444444	CDS: NIa, Misc.: FILTER	NIa:c.3C>T		N3_source_tuber
6643	SNV	1	A	G	6643(A/G)	Heterozygous	178	8292	2.146647371	0.426966292	36.93258427	CDS: NIa, Misc.: FILTER	NIa:c.435A>G		N3_source_tuber
6811	SNV	1	A	G	6811(A/G)	Heterozygous	359	9290	3.864370291	0.451253482	36.95543175	CDS: NIa, Misc.: FILTER	NIa:c.603A>G		N3_source_tuber
6880	SNV	1	C	T	6880(C/T)	Heterozygous	2147	10069	21.32287218	0.446669772	36.92640894	CDS: NIa, Misc.: FILTER	NIa:c.672C>T		N3_source_tuber
6971	SNV	1	C	T	6971(C/T)	Heterozygous	258	10471	2.463948047	0.488372093	36.82945736	CDS: NIb, Misc.: FILTER	NIb:c.31C>T		N3_source_tuber
7594	SNV	1	C	T	7594(C/T)	Heterozygous	2985	33593	8.885779776	0.388944724	36.94505863	CDS: NIb, Misc.: FILTER	NIb:c.654C>T		N3_source_tuber
7855	SNV	1	T	C	7855(T/C)	Heterozygous	1071	32480	3.297413793	0.469654528	36.71615313	CDS: NIb, Misc.: FILTER	NIb:c.915T>C		N3_source_tuber
8114	SNV	1	T	C	8114(T/C)	Heterozygous	3318	35502	9.345952341	0.454189271	36.91139241	CDS: NIb, Misc.: FILTER	NIb:c.1174T>C		N3_source_tuber
8215	SNV	1	T	C	8215(T/C)	Heterozygous	1279	40515	3.156855486	0.487099296	36.67005473	CDS: NIb, Misc.: FILTER	NIb:c.1275T>C		N3_source_tuber
8449	SNV	1	T	G	8449(T/G)	Heterozygous	1276	33150	3.849170437	0.451410658	36.90125392	CDS: NIb, Misc.: FILTER	NIb:c.1509T>G		N3_source_tuber
8464	SNV	1	A	G	8464(A/G)	Heterozygous	1090	34003	3.205599506	0.388990826	36.81284404	CDS: NIb, Misc.: FILTER	NIb:c.1524A>G		N3_source_tuber
