# Supplementary material for: Transmission modes affect the population structure of potato virus Y in potato
Source: PLoS Pathog. 2020 Jun 23;16(6):e1008608. doi: 10.1371/journal.ppat.1008608 (PMC7347233; doi:10.1371/journal.ppat.1008608)
Supplement: S1 File — (ZIP) [file ppat.1008608.s013.zip › N4_AT1_leaf.txt]

Reference Position	Type	Length	Reference	Allele	SNP	Zygosity	Count	Coverage	Frequency	Forward/reverse balance	Average quality	Overlapping annotations	Coding region change	Amino acid change	Sample
2770	SNV	1	G	A	2770(G/A)	Heterozygous	285	4149	6.86912509	0.371929825	36.70526316	CDS: P3, Misc.: FILTER	P3:c.435G>A		N4_AT1_leaf
2860	SNV	1	A	C	2860(A/C)	Heterozygous	672	3068	21.90352021	0.107142857	36.69940476	CDS: P3, CDS: Pipo, Misc.: FILTER	P3:c.525A>C; Pipo:c.10A>C	Pipo:p.Lys4Gln	N4_AT1_leaf
3394	SNV	1	G	A	3394(G/A)	Heterozygous	7	3308	0.211608222	0.285714286	36.42857143	CDS: P3, Misc.: FILTER	P3:c.1059G>A		N4_AT1_leaf
3514	SNV	1	C	T	3514(C/T)	Heterozygous	14	4811	0.290999792	0.428571429	37	CDS: 6K1, Misc.: FILTER	6K1:c.84C>T		N4_AT1_leaf
3997	SNV	1	A	G	3997(A/G)	Heterozygous	350	5281	6.627532664	0.491428571	36.74285714	CDS: CI, Misc.: FILTER	CI:c.411A>G		N4_AT1_leaf
5521	SNV	1	A	G	5521(A/G)	Heterozygous	954	4409	21.63755954	0.443396226	36.79454927	CDS: 6K2, Misc.: FILTER	6K2:c.33A>G		N4_AT1_leaf
8092	SNV	1	G	A	8092(G/A)	Heterozygous	297	25089	1.183785723	0.451178451	36.8047138	CDS: NIb, Misc.: FILTER	NIb:c.1152G>A		N4_AT1_leaf
