# Supplementary material for: Transmission modes affect the population structure of potato virus Y in potato
Source: PLoS Pathog. 2020 Jun 23;16(6):e1008608. doi: 10.1371/journal.ppat.1008608 (PMC7347233; doi:10.1371/journal.ppat.1008608)
Supplement: S1 File — (ZIP) [file ppat.1008608.s013.zip › N4_AT1_tuber.txt]

Reference Position	Type	Length	Reference	Allele	SNP	Zygosity	Count	Coverage	Frequency	Forward/reverse balance	Average quality	Overlapping annotations	Coding region change	Amino acid change	Sample
193	SNV	1	A	C	193(A/C)	Heterozygous	1282	10966	11.69068028	0.266770671	36.79641186	CDS: P1, Misc.: FILTER	P1:c.78A>C		N4_AT1_tuber
878	SNV	1	C	T	878(C/T)	Heterozygous	44	14098	0.312101007	0.454545455	36.90909091	CDS: P1, Misc.: FILTER	P1:c.763C>T		N4_AT1_tuber
1064	SNV	1	G	A	1064(G/A)	Heterozygous	1527	12921	11.81797075	0.499017682	36.82449247	CDS: HC-Pro, Misc.: FILTER	HC-Pro:c.124G>A	HC-Pro:p.Asp42Asn	N4_AT1_tuber
1175	SNV	1	A	C	1175(A/C)	Heterozygous	373	12654	2.947684527	0.420911528	36.79624665	CDS: HC-Pro, Misc.: FILTER	HC-Pro:c.235A>C	HC-Pro:p.Lys79Gln	N4_AT1_tuber
1731	SNV	1	T	A	1731(T/A)	Heterozygous	366	12546	2.917264467	0.420765027	36.8579235	CDS: HC-Pro, Misc.: FILTER	HC-Pro:c.791T>A	HC-Pro:p.Leu264His	N4_AT1_tuber
2770	SNV	1	G	A	2770(G/A)	Heterozygous	584	3751	15.56918155	0.368150685	36.73972603	CDS: P3, Misc.: FILTER	P3:c.435G>A		N4_AT1_tuber
2860	SNV	1	A	C	2860(A/C)	Heterozygous	414	2837	14.5928798	0.190821256	36.74396135	CDS: P3, CDS: Pipo, Misc.: FILTER	P3:c.525A>C; Pipo:c.10A>C	Pipo:p.Lys4Gln	N4_AT1_tuber
3514	SNV	1	C	T	3514(C/T)	Heterozygous	6	4174	0.143747005	0.166666667	37	CDS: 6K1, Misc.: FILTER	6K1:c.84C>T		N4_AT1_tuber
3997	SNV	1	A	G	3997(A/G)	Heterozygous	751	4531	16.57470757	0.472703063	36.64580559	CDS: CI, Misc.: FILTER	CI:c.411A>G		N4_AT1_tuber
5200	SNV	1	T	A	5200(T/A)	Heterozygous	74	3860	1.917098446	0.418918919	36.83783784	CDS: CI, Misc.: FILTER	CI:c.1614T>A		N4_AT1_tuber
5521	SNV	1	A	G	5521(A/G)	Heterozygous	583	4015	14.52054795	0.45626072	36.76329331	CDS: 6K2, Misc.: FILTER	6K2:c.33A>G		N4_AT1_tuber
5842	SNV	1	T	C	5842(T/C)	Heterozygous	43	10524	0.40858989	0.372093023	36.81395349	CDS: VPg, Misc.: FILTER	VPg:c.198T>C		N4_AT1_tuber
6001	SNV	1	C	T	6001(C/T)	Heterozygous	207	6384	3.242481203	0.338164251	36.81642512	CDS: VPg, Misc.: FILTER	VPg:c.357C>T		N4_AT1_tuber
6148	SNV	1	A	G	6148(A/G)	Heterozygous	10	6220	0.160771704	0.4	37	CDS: VPg, Misc.: FILTER	VPg:c.504A>G		N4_AT1_tuber
6465	SNV	1	A	G	6465(A/G)	Heterozygous	83	6793	1.221846018	0.493975904	36.75903614	CDS: NIa, Misc.: FILTER	NIa:c.257A>G	NIa:p.Lys86Arg	N4_AT1_tuber
6695	SNV	1	C	T	6695(C/T)	Heterozygous	101	6805	1.484202792	0.485148515	36.84158416	CDS: NIa, Misc.: FILTER	NIa:c.487C>T		N4_AT1_tuber
6788	SNV	1	G	A	6788(G/A)	Heterozygous	303	6329	4.787486175	0.419141914	36.74257426	CDS: NIa, Misc.: FILTER	NIa:c.580G>A	NIa:p.Asp194Asn	N4_AT1_tuber
7236	SNV	1	T	C	7236(T/C)	Heterozygous	2396	41330	5.797241713	0.086811352	36.88397329	CDS: NIb, Misc.: FILTER	NIb:c.296T>C	NIb:p.Ile99Thr	N4_AT1_tuber
7474	SNV	1	A	G	7474(A/G)	Heterozygous	1216	26082	4.662219155	0.381578947	36.90625	CDS: NIb, Misc.: FILTER	NIb:c.534A>G		N4_AT1_tuber
8572	SNV	1	T	C	8572(T/C)	Heterozygous	287	20333	1.411498549	0.404181185	36.67944251	CDS: CP, Misc.: FILTER	CP:c.75T>C		N4_AT1_tuber
