# Supplementary material for: Transmission modes affect the population structure of potato virus Y in potato
Source: PLoS Pathog. 2020 Jun 23;16(6):e1008608. doi: 10.1371/journal.ppat.1008608 (PMC7347233; doi:10.1371/journal.ppat.1008608)
Supplement: S1 File — (ZIP) [file ppat.1008608.s013.zip › N4_AT2_leaf.txt]

Reference Position	Type	Length	Reference	Allele	SNP	Zygosity	Count	Coverage	Frequency	Forward/reverse balance	Average quality	Overlapping annotations	Coding region change	Amino acid change	Sample
1976	SNV	1	G	A	1976(G/A)	Heterozygous	92	8513	1.080700106	0.293478261	36.76086957	CDS: HC-Pro, Misc.: FILTER	HC-Pro:c.1036G>A	HC-Pro:p.Ala346Thr	N4_AT2_leaf
2860	SNV	1	A	C	2860(A/C)	Heterozygous	95	2098	4.528122021	0.063157895	36.87368421	CDS: P3, CDS: Pipo, Misc.: FILTER	P3:c.525A>C; Pipo:c.10A>C	Pipo:p.Lys4Gln	N4_AT2_leaf
3476	SNV	1	A	G	3476(A/G)	Heterozygous	112	3072	3.645833333	0.392857143	36.82142857	CDS: 6K1, Misc.: FILTER	6K1:c.46A>G	6K1:p.Ile16Val	N4_AT2_leaf
5071	SNV	1	C	A	5071(C/A)	Heterozygous	99	2616	3.78440367	0.434343434	36.63636364	CDS: CI, Misc.: FILTER	CI:c.1485C>A		N4_AT2_leaf
5521	SNV	1	A	G	5521(A/G)	Heterozygous	156	3371	4.627706912	0.435897436	36.87179487	CDS: 6K2, Misc.: FILTER	6K2:c.33A>G		N4_AT2_leaf
6133	SNV	1	A	G	6133(A/G)	Heterozygous	68	5734	1.185908615	0.411764706	36.64705882	CDS: VPg, Misc.: FILTER	VPg:c.489A>G		N4_AT2_leaf
8806	SNV	1	A	C	8806(A/C)	Heterozygous	9	1241	0.725221595	0.333333333	34.55555556	CDS: CP, Misc.: FILTER	CP:c.309A>C		N4_AT2_leaf
