# Supplementary material for: Transmission modes affect the population structure of potato virus Y in potato
Source: PLoS Pathog. 2020 Jun 23;16(6):e1008608. doi: 10.1371/journal.ppat.1008608 (PMC7347233; doi:10.1371/journal.ppat.1008608)
Supplement: S1 File — (ZIP) [file ppat.1008608.s013.zip › N4_AT2_tuber.txt]

Reference Position	Type	Length	Reference	Allele	SNP	Zygosity	Count	Coverage	Frequency	Forward/reverse balance	Average quality	Overlapping annotations	Coding region change	Amino acid change	Sample
770	SNV	1	G	A	770(G/A)	Heterozygous	159	11686	1.36060243	0.477987421	36.54716981	CDS: P1, Misc.: FILTER	P1:c.655G>A	P1:p.Asp219Asn	N4_AT2_tuber
1054	SNV	1	A	G	1054(A/G)	Heterozygous	146	10037	1.454617914	0.465753425	36.76712329	CDS: HC-Pro, Misc.: FILTER	HC-Pro:c.114A>G		N4_AT2_tuber
1372	SNV	1	G	A	1372(G/A)	Heterozygous	563	10258	5.488399298	0.495559503	36.78330373	CDS: HC-Pro, Misc.: FILTER	HC-Pro:c.432G>A		N4_AT2_tuber
2456	SNV	1	G	T	2456(G/T)	Heterozygous	229	7549	3.033514373	0.100436681	36.83406114	CDS: P3, Misc.: FILTER	P3:c.121G>T	P3:p.Val41Leu	N4_AT2_tuber
2706	SNV	1	C	T	2706(C/T)	Heterozygous	48	1835	2.615803815	0.5	36.83333333	CDS: P3, Misc.: FILTER	P3:c.371C>T	P3:p.Thr124Met	N4_AT2_tuber
2833	SNV	1	C	T	2833(C/T)	Heterozygous	46	1123	4.096170971	0.130434783	37	CDS: P3, Misc.: FILTER	P3:c.498C>T		N4_AT2_tuber
3943	SNV	1	C	T	3943(C/T)	Heterozygous	39	1740	2.24137931	0.487179487	36.8974359	CDS: CI, Misc.: FILTER	CI:c.357C>T		N4_AT2_tuber
4216	SNV	1	G	A	4216(G/A)	Heterozygous	4	2011	0.198906017	0.25	37	CDS: CI, Misc.: FILTER	CI:c.630G>A		N4_AT2_tuber
4408	SNV	1	A	G	4408(A/G)	Heterozygous	26	2055	1.265206813	0.461538462	37	CDS: CI, Misc.: FILTER	CI:c.822A>G	CI:p.Ile274Met	N4_AT2_tuber
4685	SNV	1	A	G	4685(A/G)	Heterozygous	25	1728	1.446759259	0.44	36.84	CDS: CI, Misc.: FILTER	CI:c.1099A>G	CI:p.Ile367Val	N4_AT2_tuber
5030	SNV	1	G	A	5030(G/A)	Heterozygous	20	1403	1.42551675	0.3	36.4	CDS: CI, Misc.: FILTER	CI:c.1444G>A	CI:p.Val482Ile	N4_AT2_tuber
6154	SNV	1	G	A	6154(G/A)	Heterozygous	586	5178	11.31711085	0.486348123	36.87372014	CDS: VPg, Misc.: FILTER	VPg:c.510G>A		N4_AT2_tuber
6788	SNV	1	G	A	6788(G/A)	Heterozygous	61	4765	1.280167891	0.393442623	36.67213115	CDS: NIa, Misc.: FILTER	NIa:c.580G>A	NIa:p.Asp194Asn	N4_AT2_tuber
6799	SNV	1	T	A	6799(T/A)	Heterozygous	107	5022	2.130625249	0.401869159	36.75700935	CDS: NIa, Misc.: FILTER	NIa:c.591T>A	NIa:p.Asn197Lys	N4_AT2_tuber
7153	SNV	1	G	A	7153(G/A)	Heterozygous	7	6029	0.11610549	0.285714286	36.42857143	CDS: NIb, Misc.: FILTER	NIb:c.213G>A		N4_AT2_tuber
7882	SNV	1	T	A	7882(T/A)	Heterozygous	1277	24305	5.25406295	0.461237275	36.70242756	CDS: NIb, Misc.: FILTER	NIb:c.942T>A		N4_AT2_tuber
