# Supplementary material for: Transmission modes affect the population structure of potato virus Y in potato
Source: PLoS Pathog. 2020 Jun 23;16(6):e1008608. doi: 10.1371/journal.ppat.1008608 (PMC7347233; doi:10.1371/journal.ppat.1008608)
Supplement: S1 File — (ZIP) [file ppat.1008608.s013.zip › N4_AT3_leaf.txt]

Reference Position	Type	Length	Reference	Allele	SNP	Zygosity	Count	Coverage	Frequency	Forward/reverse balance	Average quality	Overlapping annotations	Coding region change	Amino acid change	Sample
1117	SNV	1	G	A	1117(G/A)	Heterozygous	266	6932	3.837276399	0.368421053	36.66165414	CDS: HC-Pro, Misc.: FILTER	HC-Pro:c.177G>A		N4_AT3_leaf
1583	SNV	1	C	T	1583(C/T)	Heterozygous	57	5472	1.041666667	0.157894737	36.68421053	CDS: HC-Pro, Misc.: FILTER	HC-Pro:c.643C>T		N4_AT3_leaf
1744	SNV	1	G	A	1744(G/A)	Heterozygous	933	7769	12.0092676	0.443729904	36.6505895	CDS: HC-Pro, Misc.: FILTER	HC-Pro:c.804G>A		N4_AT3_leaf
2860	SNV	1	A	C	2860(A/C)	Heterozygous	14	1367	1.024140454	0.142857143	37	CDS: P3, CDS: Pipo, Misc.: FILTER	P3:c.525A>C; Pipo:c.10A>C	Pipo:p.Lys4Gln	N4_AT3_leaf
3476	SNV	1	A	G	3476(A/G)	Heterozygous	30	2194	1.367365542	0.466666667	36.6	CDS: 6K1, Misc.: FILTER	6K1:c.46A>G	6K1:p.Ile16Val	N4_AT3_leaf
3514	SNV	1	C	T	3514(C/T)	Heterozygous	43	2211	1.944821348	0.418604651	36.81395349	CDS: 6K1, Misc.: FILTER	6K1:c.84C>T		N4_AT3_leaf
5071	SNV	1	C	A	5071(C/A)	Heterozygous	23	1806	1.273532669	0.434782609	36.47826087	CDS: CI, Misc.: FILTER	CI:c.1485C>A		N4_AT3_leaf
5080	SNV	1	C	T	5080(C/T)	Heterozygous	38	1881	2.02020202	0.368421053	36.89473684	CDS: CI, Misc.: FILTER	CI:c.1494C>T		N4_AT3_leaf
5235	SNV	1	G	A	5235(G/A)	Heterozygous	38	1985	1.914357683	0.342105263	36.78947368	CDS: CI, Misc.: FILTER	CI:c.1649G>A	CI:p.Arg550Lys	N4_AT3_leaf
5521	SNV	1	A	G	5521(A/G)	Heterozygous	34	2071	1.641718976	0.5	36.76470588	CDS: 6K2, Misc.: FILTER	6K2:c.33A>G		N4_AT3_leaf
5738	SNV	1	A	C	5738(A/C)	Heterozygous	189	4915	3.845371312	0.386243386	36.58730159	CDS: VPg, Misc.: FILTER	VPg:c.94A>C	VPg:p.Ile32Leu	N4_AT3_leaf
6695	SNV	1	C	T	6695(C/T)	Heterozygous	13	4023	0.323141934	0.307692308	37	CDS: NIa, Misc.: FILTER	NIa:c.487C>T		N4_AT3_leaf
6818	SNV	1	G	A	6818(G/A)	Heterozygous	189	3659	5.165345723	0.412698413	36.5978836	CDS: NIa, Misc.: FILTER	NIa:c.610G>A	NIa:p.Val204Ile	N4_AT3_leaf
7236	SNV	1	T	C	7236(T/C)	Heterozygous	33	28560	0.115546218	0.333333333	37	CDS: NIb, Misc.: FILTER	NIb:c.296T>C	NIb:p.Ile99Thr	N4_AT3_leaf
7894	SNV	1	T	C	7894(T/C)	Heterozygous	181	16239	1.114600653	0.486187845	36.79005525	CDS: NIb, Misc.: FILTER	NIb:c.954T>C		N4_AT3_leaf
8572	SNV	1	T	C	8572(T/C)	Heterozygous	21	13054	0.160870231	0.285714286	36.61904762	CDS: CP, Misc.: FILTER	CP:c.75T>C		N4_AT3_leaf
8806	SNV	1	A	C	8806(A/C)	Heterozygous	34	920	3.695652174	0.235294118	35.58823529	CDS: CP, Misc.: FILTER	CP:c.309A>C		N4_AT3_leaf
