# Supplementary material for: Transmission modes affect the population structure of potato virus Y in potato
Source: PLoS Pathog. 2020 Jun 23;16(6):e1008608. doi: 10.1371/journal.ppat.1008608 (PMC7347233; doi:10.1371/journal.ppat.1008608)
Supplement: S1 File — (ZIP) [file ppat.1008608.s013.zip › N4_AT5_leaf.txt]

Reference Position	Type	Length	Reference	Allele	SNP	Zygosity	Count	Coverage	Frequency	Forward/reverse balance	Average quality	Overlapping annotations	Coding region change	Amino acid change	Sample
297	SNV	1	C	A	297(C/A)	Heterozygous	210	17102	1.227926558	0.376190476	36.87619048	CDS: P1, Misc.: FILTER	P1:c.182C>A	P1:p.Thr61Lys	N4_AT5_leaf
1117	SNV	1	G	A	1117(G/A)	Heterozygous	19	16248	0.116937469	0.421052632	36.78947368	CDS: HC-Pro, Misc.: FILTER	HC-Pro:c.177G>A		N4_AT5_leaf
1744	SNV	1	G	A	1744(G/A)	Heterozygous	9912	16816	58.94386299	0.466303471	36.7342615	CDS: HC-Pro, Misc.: FILTER	HC-Pro:c.804G>A		N4_AT5_leaf
2623	SNV	1	G	A	2623(G/A)	Heterozygous	2975	5012	59.3575419	0.423193277	36.76134454	CDS: P3, Misc.: FILTER	P3:c.288G>A		N4_AT5_leaf
5056	SNV	1	G	A	5056(G/A)	Heterozygous	15	4003	0.374718961	0.466666667	37	CDS: CI, Misc.: FILTER	CI:c.1470G>A		N4_AT5_leaf
6001	SNV	1	C	T	6001(C/T)	Heterozygous	13	9276	0.140146615	0.461538462	37	CDS: VPg, Misc.: FILTER	VPg:c.357C>T		N4_AT5_leaf
7000	SNV	1	A	G	7000(A/G)	Heterozygous	22	9734	0.226011917	0.272727273	37	CDS: NIb, Misc.: FILTER	NIb:c.60A>G		N4_AT5_leaf
7792	SNV	1	T	C	7792(T/C)	Heterozygous	19124	33446	57.17873587	0.490221711	36.71841665	CDS: NIb, Misc.: FILTER	NIb:c.852T>C		N4_AT5_leaf
