# Supplementary material for: Transmission modes affect the population structure of potato virus Y in potato
Source: PLoS Pathog. 2020 Jun 23;16(6):e1008608. doi: 10.1371/journal.ppat.1008608 (PMC7347233; doi:10.1371/journal.ppat.1008608)
Supplement: S1 File — (ZIP) [file ppat.1008608.s013.zip › N4_IT1_leaf.txt]

Reference Position	Type	Length	Reference	Allele	SNP	Zygosity	Count	Coverage	Frequency	Forward/reverse balance	Average quality	Overlapping annotations	Coding region change	Amino acid change	Sample
160	SNV	1	C	T	160(C/T)	Heterozygous	212	32890	0.644572818	0.023584906	37	CDS: P1, Misc.: FILTER	P1:c.45C>T		N4_IT1_leaf
389	SNV	1	T	C	389(T/C)	Heterozygous	500	17912	2.791424743	0.49	36.686	CDS: P1, Misc.: FILTER	P1:c.274T>C	P1:p.Tyr92His	N4_IT1_leaf
796	SNV	1	T	C	796(T/C)	Heterozygous	342	20015	1.708718461	0.438596491	36.84210526	CDS: P1, Misc.: FILTER	P1:c.681T>C		N4_IT1_leaf
1078	SNV	1	T	C	1078(T/C)	Heterozygous	873	15089	5.785671681	0.453608247	36.73654066	CDS: HC-Pro, Misc.: FILTER	HC-Pro:c.138T>C		N4_IT1_leaf
1259	SNV	1	A	G	1259(A/G)	Heterozygous	257	17936	1.432872435	0.486381323	36.80544747	CDS: HC-Pro, Misc.: FILTER	HC-Pro:c.319A>G	HC-Pro:p.Thr107Ala	N4_IT1_leaf
1927	SNV	1	C	T	1927(C/T)	Heterozygous	1166	15604	7.472442963	0.494854202	36.7238422	CDS: HC-Pro, Misc.: FILTER	HC-Pro:c.987C>T		N4_IT1_leaf
2419	SNV	1	G	A	2419(G/A)	Heterozygous	255	23947	1.064851547	0.043137255	36.83529412	CDS: P3, Misc.: FILTER	P3:c.84G>A		N4_IT1_leaf
2518	SNV	1	T	C	2518(T/C)	Heterozygous	1150	51016	2.254194762	0.093043478	36.8	CDS: P3, Misc.: FILTER	P3:c.183T>C		N4_IT1_leaf
2809	SNV	1	T	C	2809(T/C)	Heterozygous	47	3659	1.284503963	0.191489362	36.82978723	CDS: P3, Misc.: FILTER	P3:c.474T>C		N4_IT1_leaf
2860	SNV	1	A	C	2860(A/C)	Heterozygous	895	3318	26.97408077	0.147486034	36.73407821	CDS: P3, CDS: Pipo, Misc.: FILTER	P3:c.525A>C; Pipo:c.10A>C	Pipo:p.Lys4Gln	N4_IT1_leaf
2883	SNV	1	A	G	2883(A/G)	Heterozygous	36	3464	1.03926097	0.25	37	CDS: P3, CDS: Pipo, Misc.: FILTER	P3:c.548A>G; Pipo:c.33A>G	P3:p.Lys183Arg	N4_IT1_leaf
3049	SNV	1	C	T	3049(C/T)	Heterozygous	553	5257	10.51930759	0.471971067	36.74321881	CDS: P3, CDS: Pipo, Misc.: FILTER	P3:c.714C>T; Pipo:c.199C>T	Pipo:p.Arg67Cys	N4_IT1_leaf
3078	SNV	1	A	G	3078(A/G)	Heterozygous	15	5353	0.280216701	0.333333333	37	CDS: P3, Misc.: FILTER	P3:c.743A>G	P3:p.Asn248Ser	N4_IT1_leaf
3136	SNV	1	G	A	3136(G/A)	Heterozygous	404	5501	7.344119251	0.475247525	36.83663366	CDS: P3, Misc.: FILTER	P3:c.801G>A		N4_IT1_leaf
3250	SNV	1	A	G	3250(A/G)	Heterozygous	288	5702	5.050859348	0.385416667	36.85416667	CDS: P3, Misc.: FILTER	P3:c.915A>G		N4_IT1_leaf
3663	SNV	1	A	G	3663(A/G)	Heterozygous	10	6280	0.159235669	0.3	37	CDS: CI, Misc.: FILTER	CI:c.77A>G	CI:p.Lys26Arg	N4_IT1_leaf
3780	SNV	1	C	A	3780(C/A)	Heterozygous	61	4341	1.405206174	0.327868852	36.3442623	CDS: CI, Misc.: FILTER	CI:c.194C>A	CI:p.Thr65Asn	N4_IT1_leaf
3805	SNV	1	C	T	3805(C/T)	Heterozygous	63	4906	1.284141867	0.444444444	36.80952381	CDS: CI, Misc.: FILTER	CI:c.219C>T		N4_IT1_leaf
4685	SNV	1	A	G	4685(A/G)	Heterozygous	70	5419	1.291751246	0.414285714	36.82857143	CDS: CI, Misc.: FILTER	CI:c.1099A>G	CI:p.Ile367Val	N4_IT1_leaf
4819	SNV	1	T	C	4819(T/C)	Heterozygous	5	3742	0.133618386	0	37	CDS: CI, Misc.: FILTER	CI:c.1233T>C		N4_IT1_leaf
5424	SNV	1	A	G	5424(A/G)	Heterozygous	102	5293	1.927073493	0.362745098	36.84313725	CDS: CI, Misc.: FILTER	CI:c.1838A>G	CI:p.Asn613Ser	N4_IT1_leaf
5494	SNV	1	A	G	5494(A/G)	Heterozygous	39	4418	0.882752377	0.487179487	36.79487179	CDS: 6K2, Misc.: FILTER	6K2:c.6A>G		N4_IT1_leaf
5521	SNV	1	A	G	5521(A/G)	Heterozygous	1423	5204	27.3443505	0.45959241	36.79339424	CDS: 6K2, Misc.: FILTER	6K2:c.33A>G		N4_IT1_leaf
5677	SNV	1	G	A	5677(G/A)	Heterozygous	817	28430	2.873724938	0.090575275	36.8629131	CDS: VPg, Misc.: FILTER	VPg:c.33G>A		N4_IT1_leaf
5746	SNV	1	A	G	5746(A/G)	Heterozygous	19	13622	0.139480253	0.473684211	36.26315789	CDS: VPg, Misc.: FILTER	VPg:c.102A>G		N4_IT1_leaf
6003	SNV	1	G	A	6003(G/A)	Heterozygous	89	8496	1.047551789	0.449438202	36.86516854	CDS: VPg, Misc.: FILTER	VPg:c.359G>A	VPg:p.Ser120Asn	N4_IT1_leaf
6112	SNV	1	T	C	6112(T/C)	Heterozygous	189	8987	2.103037721	0.492063492	36.95767196	CDS: VPg, Misc.: FILTER	VPg:c.468T>C		N4_IT1_leaf
6424	SNV	1	G	T	6424(G/T)	Heterozygous	68	9280	0.732758621	0.485294118	36.76470588	CDS: NIa, Misc.: FILTER	NIa:c.216G>T		N4_IT1_leaf
6870	SNV	1	C	T	6870(C/T)	Heterozygous	46	8410	0.546967895	0.434782609	37	CDS: NIa, Misc.: FILTER	NIa:c.662C>T	NIa:p.Thr221Ile	N4_IT1_leaf
6943	SNV	1	T	C	6943(T/C)	Heterozygous	516	9134	5.649222684	0.395348837	36.8372093	CDS: NIb, Misc.: FILTER	NIb:c.3T>C		N4_IT1_leaf
7576	SNV	1	C	T	7576(C/T)	Heterozygous	463	35224	1.314444697	0.481641469	36.74082073	CDS: NIb, Misc.: FILTER	NIb:c.636C>T		N4_IT1_leaf
7624	SNV	1	T	C	7624(T/C)	Heterozygous	3378	33929	9.956084765	0.496151569	36.839254	CDS: NIb, Misc.: FILTER	NIb:c.684T>C		N4_IT1_leaf
7825	SNV	1	A	G	7825(A/G)	Heterozygous	237	37066	0.639399989	0.489451477	36.76371308	CDS: NIb, Misc.: FILTER	NIb:c.885A>G		N4_IT1_leaf
7910	SNV	1	G	A	7910(G/A)	Heterozygous	990	39662	2.496091977	0.458585859	36.68080808	CDS: NIb, Misc.: FILTER	NIb:c.970G>A	NIb:p.Val324Ile	N4_IT1_leaf
7934	SNV	1	G	A	7934(G/A)	Heterozygous	48	37397	0.128352542	0.25	36.625	CDS: NIb, Misc.: FILTER	NIb:c.994G>A	NIb:p.Val332Ile	N4_IT1_leaf
7954	SNV	1	T	C	7954(T/C)	Heterozygous	702	38031	1.845862586	0.497150997	36.81196581	CDS: NIb, Misc.: FILTER	NIb:c.1014T>C		N4_IT1_leaf
8035	SNV	1	T	C	8035(T/C)	Heterozygous	613	37976	1.614177375	0.47634584	36.72920065	CDS: NIb, Misc.: FILTER	NIb:c.1095T>C		N4_IT1_leaf
8188	SNV	1	A	G	8188(A/G)	Heterozygous	520	34597	1.503020493	0.434615385	36.87307692	CDS: NIb, Misc.: FILTER	NIb:c.1248A>G		N4_IT1_leaf
8322	SNV	1	A	G	8322(A/G)	Heterozygous	278	26354	1.054868331	0.255395683	36.70863309	CDS: NIb, Misc.: FILTER	NIb:c.1382A>G	NIb:p.Gln461Arg	N4_IT1_leaf
8629	SNV	1	G	A	8629(G/A)	Heterozygous	1303	15627	8.338132719	0.392939371	36.88488104	CDS: CP, Misc.: FILTER	CP:c.132G>A		N4_IT1_leaf
