# Supplementary material for: Transmission modes affect the population structure of potato virus Y in potato
Source: PLoS Pathog. 2020 Jun 23;16(6):e1008608. doi: 10.1371/journal.ppat.1008608 (PMC7347233; doi:10.1371/journal.ppat.1008608)
Supplement: S1 File — (ZIP) [file ppat.1008608.s013.zip › N4_IT1_tuber.txt]

Reference Position	Type	Length	Reference	Allele	SNP	Zygosity	Count	Coverage	Frequency	Forward/reverse balance	Average quality	Overlapping annotations	Coding region change	Amino acid change	Sample
221	SNV	1	A	G	221(A/G)	Heterozygous	610	1635	37.3088685	0.072131148	36.9442623	CDS: P1, Misc.: FILTER	P1:c.106A>G	P1:p.Thr36Ala	N4_IT1_tuber
325	SNV	1	A	G	325(A/G)	Heterozygous	594	6303	9.42408377	0.164983165	36.8047138	CDS: P1, Misc.: FILTER	P1:c.210A>G		N4_IT1_tuber
747	SNV	1	G	A	747(G/A)	Heterozygous	89	3447	2.581955323	0.235955056	36.91011236	CDS: P1, Misc.: FILTER	P1:c.632G>A	P1:p.Arg211His	N4_IT1_tuber
2518	SNV	1	T	C	2518(T/C)	Heterozygous	1961	4956	39.56820016	0.234064253	36.88373279	CDS: P3, Misc.: FILTER	P3:c.183T>C		N4_IT1_tuber
2860	SNV	1	A	C	2860(A/C)	Heterozygous	97	773	12.54851229	0.494845361	36.91752577	CDS: P3, CDS: Pipo, Misc.: FILTER	P3:c.525A>C; Pipo:c.10A>C	Pipo:p.Lys4Gln	N4_IT1_tuber
3049	SNV	1	C	T	3049(C/T)	Heterozygous	53	1076	4.925650558	0.339622642	36.81132075	CDS: P3, CDS: Pipo, Misc.: FILTER	P3:c.714C>T; Pipo:c.199C>T	Pipo:p.Arg67Cys	N4_IT1_tuber
3078	SNV	1	A	G	3078(A/G)	Heterozygous	9	1203	0.748129676	0.222222222	37	CDS: P3, Misc.: FILTER	P3:c.743A>G	P3:p.Asn248Ser	N4_IT1_tuber
3591	SNV	1	T	C	3591(T/C)	Heterozygous	52	1656	3.140096618	0.442307692	36.84615385	CDS: CI, Misc.: FILTER	CI:c.5T>C	CI:p.Leu2Ser	N4_IT1_tuber
5014	SNV	1	C	T	5014(C/T)	Heterozygous	35	1359	2.575423105	0.371428571	36.88571429	CDS: CI, Misc.: FILTER	CI:c.1428C>T		N4_IT1_tuber
5424	SNV	1	A	G	5424(A/G)	Heterozygous	583	1472	39.60597826	0.45626072	36.90737564	CDS: CI, Misc.: FILTER	CI:c.1838A>G	CI:p.Asn613Ser	N4_IT1_tuber
5521	SNV	1	A	G	5521(A/G)	Heterozygous	240	1561	15.37475977	0.4375	36.93333333	CDS: 6K2, Misc.: FILTER	6K2:c.33A>G		N4_IT1_tuber
7624	SNV	1	T	C	7624(T/C)	Heterozygous	201	5381	3.735365174	0.343283582	36.78109453	CDS: NIb, Misc.: FILTER	NIb:c.684T>C		N4_IT1_tuber
8035	SNV	1	T	C	8035(T/C)	Heterozygous	9	6762	0.133096717	0.444444444	37	CDS: NIb, Misc.: FILTER	NIb:c.1095T>C		N4_IT1_tuber
8389	SNV	1	G	A	8389(G/A)	Heterozygous	1989	5423	36.67711599	0.4942182	36.87330317	CDS: NIb, Misc.: FILTER	NIb:c.1449G>A		N4_IT1_tuber
