# Supplementary material for: Transmission modes affect the population structure of potato virus Y in potato
Source: PLoS Pathog. 2020 Jun 23;16(6):e1008608. doi: 10.1371/journal.ppat.1008608 (PMC7347233; doi:10.1371/journal.ppat.1008608)
Supplement: S1 File — (ZIP) [file ppat.1008608.s013.zip › N4_IT2_leaf.txt]

Reference Position	Type	Length	Reference	Allele	SNP	Zygosity	Count	Coverage	Frequency	Forward/reverse balance	Average quality	Overlapping annotations	Coding region change	Amino acid change	Sample
160	SNV	1	C	T	160(C/T)	Heterozygous	4283	30522	14.03250115	0.01937894	36.96918048	CDS: P1, Misc.: FILTER	P1:c.45C>T		N4_IT2_leaf
221	SNV	1	A	G	221(A/G)	Heterozygous	282	6378	4.42144873	0.113475177	36.88652482	CDS: P1, Misc.: FILTER	P1:c.106A>G	P1:p.Thr36Ala	N4_IT2_leaf
370	SNV	1	G	A	370(G/A)	Heterozygous	179	12691	1.410448349	0.379888268	36.70949721	CDS: P1, Misc.: FILTER	P1:c.255G>A		N4_IT2_leaf
741	SNV	1	T	C	741(T/C)	Heterozygous	303	15531	1.950936836	0.498349835	36.80528053	CDS: P1, Misc.: FILTER	P1:c.626T>C	P1:p.Val209Ala	N4_IT2_leaf
747	SNV	1	G	A	747(G/A)	Heterozygous	181	15285	1.184167484	0.486187845	36.71270718	CDS: P1, Misc.: FILTER	P1:c.632G>A	P1:p.Arg211His	N4_IT2_leaf
878	SNV	1	C	T	878(C/T)	Heterozygous	42	14450	0.290657439	0.428571429	36.80952381	CDS: P1, Misc.: FILTER	P1:c.763C>T		N4_IT2_leaf
937	SNV	1	T	C	937(T/C)	Heterozygous	276	14417	1.914406603	0.452898551	36.71014493	CDS: P1, Misc.: FILTER	P1:c.822T>C		N4_IT2_leaf
2185	SNV	1	A	G	2185(A/G)	Heterozygous	376	16417	2.290308826	0.35106383	36.81382979	CDS: HC-Pro, Misc.: FILTER	HC-Pro:c.1245A>G		N4_IT2_leaf
2290	SNV	1	T	C	2290(T/C)	Heterozygous	397	12144	3.269104084	0.108312343	36.84382872	CDS: HC-Pro, Misc.: FILTER	HC-Pro:c.1350T>C		N4_IT2_leaf
2419	SNV	1	G	A	2419(G/A)	Heterozygous	2086	13165	15.84504368	0.038830297	36.80441035	CDS: P3, Misc.: FILTER	P3:c.84G>A		N4_IT2_leaf
2518	SNV	1	T	C	2518(T/C)	Heterozygous	5684	31288	18.16670928	0.095531316	36.85010556	CDS: P3, Misc.: FILTER	P3:c.183T>C		N4_IT2_leaf
2860	SNV	1	A	C	2860(A/C)	Heterozygous	582	2611	22.29031023	0.164948454	36.68728522	CDS: P3, CDS: Pipo, Misc.: FILTER	P3:c.525A>C; Pipo:c.10A>C	Pipo:p.Lys4Gln	N4_IT2_leaf
2883	SNV	1	A	G	2883(A/G)	Heterozygous	7	2646	0.264550265	0.285714286	37	CDS: P3, CDS: Pipo, Misc.: FILTER	P3:c.548A>G; Pipo:c.33A>G	P3:p.Lys183Arg	N4_IT2_leaf
3049	SNV	1	C	T	3049(C/T)	Heterozygous	299	3846	7.774310972	0.448160535	36.91973244	CDS: P3, CDS: Pipo, Misc.: FILTER	P3:c.714C>T; Pipo:c.199C>T	Pipo:p.Arg67Cys	N4_IT2_leaf
3078	SNV	1	A	G	3078(A/G)	Heterozygous	6	4083	0.146950771	0.166666667	37	CDS: P3, Misc.: FILTER	P3:c.743A>G	P3:p.Asn248Ser	N4_IT2_leaf
3097	SNV	1	T	C	3097(T/C)	Heterozygous	159	4137	3.843364757	0.477987421	36.83647799	CDS: P3, Misc.: FILTER	P3:c.762T>C		N4_IT2_leaf
3136	SNV	1	G	A	3136(G/A)	Heterozygous	577	4198	13.7446403	0.493934142	36.85095321	CDS: P3, Misc.: FILTER	P3:c.801G>A		N4_IT2_leaf
3663	SNV	1	A	G	3663(A/G)	Heterozygous	264	4318	6.11394164	0.462121212	36.73484848	CDS: CI, Misc.: FILTER	CI:c.77A>G	CI:p.Lys26Arg	N4_IT2_leaf
3805	SNV	1	C	T	3805(C/T)	Heterozygous	300	3519	8.52514919	0.46	36.74666667	CDS: CI, Misc.: FILTER	CI:c.219C>T		N4_IT2_leaf
4066	SNV	1	T	C	4066(T/C)	Heterozygous	73	5175	1.410628019	0.410958904	36.69863014	CDS: CI, Misc.: FILTER	CI:c.480T>C		N4_IT2_leaf
4459	SNV	1	A	G	4459(A/G)	Heterozygous	50	4603	1.086248099	0.42	36.68	CDS: CI, Misc.: FILTER	CI:c.873A>G		N4_IT2_leaf
4543	SNV	1	T	C	4543(T/C)	Heterozygous	40	3902	1.025115325	0.425	36.55	CDS: CI, Misc.: FILTER	CI:c.957T>C		N4_IT2_leaf
4819	SNV	1	T	C	4819(T/C)	Heterozygous	244	2796	8.726752504	0.266393443	36.70491803	CDS: CI, Misc.: FILTER	CI:c.1233T>C		N4_IT2_leaf
5014	SNV	1	C	T	5014(C/T)	Heterozygous	25	3003	0.832500833	0.36	36.84	CDS: CI, Misc.: FILTER	CI:c.1428C>T		N4_IT2_leaf
5424	SNV	1	A	G	5424(A/G)	Heterozygous	683	4062	16.81437715	0.480234261	36.73352855	CDS: CI, Misc.: FILTER	CI:c.1838A>G	CI:p.Asn613Ser	N4_IT2_leaf
5494	SNV	1	A	G	5494(A/G)	Heterozygous	70	3324	2.10589651	0.442857143	36.51428571	CDS: 6K2, Misc.: FILTER	6K2:c.6A>G		N4_IT2_leaf
5521	SNV	1	A	G	5521(A/G)	Heterozygous	847	4011	21.11692845	0.442739079	36.79929162	CDS: 6K2, Misc.: FILTER	6K2:c.33A>G		N4_IT2_leaf
5731	SNV	1	T	C	5731(T/C)	Heterozygous	66	6426	1.027077498	0.454545455	36.93939394	CDS: VPg, Misc.: FILTER	VPg:c.87T>C		N4_IT2_leaf
5746	SNV	1	A	G	5746(A/G)	Heterozygous	175	7561	2.314508663	0.497142857	36.86285714	CDS: VPg, Misc.: FILTER	VPg:c.102A>G		N4_IT2_leaf
6148	SNV	1	A	G	6148(A/G)	Heterozygous	46	6629	0.693920652	0.5	36.82608696	CDS: VPg, Misc.: FILTER	VPg:c.504A>G		N4_IT2_leaf
6424	SNV	1	G	T	6424(G/T)	Heterozygous	123	6984	1.761168385	0.487804878	36.29268293	CDS: NIa, Misc.: FILTER	NIa:c.216G>T		N4_IT2_leaf
6870	SNV	1	C	T	6870(C/T)	Heterozygous	277	6353	4.360144813	0.476534296	36.63898917	CDS: NIa, Misc.: FILTER	NIa:c.662C>T	NIa:p.Thr221Ile	N4_IT2_leaf
7543	SNV	1	G	A	7543(G/A)	Heterozygous	299	26348	1.134810991	0.491638796	36.75250836	CDS: NIb, Misc.: FILTER	NIb:c.603G>A		N4_IT2_leaf
7624	SNV	1	T	C	7624(T/C)	Heterozygous	2062	25843	7.978949812	0.446653734	36.83511154	CDS: NIb, Misc.: FILTER	NIb:c.684T>C		N4_IT2_leaf
7657	SNV	1	T	C	7657(T/C)	Heterozygous	352	25512	1.379742866	0.46875	36.80965909	CDS: NIb, Misc.: FILTER	NIb:c.717T>C		N4_IT2_leaf
7718	SNV	1	C	T	7718(C/T)	Heterozygous	286	26227	1.090479277	0.482517483	36.77622378	CDS: NIb, Misc.: FILTER	NIb:c.778C>T		N4_IT2_leaf
7825	SNV	1	A	G	7825(A/G)	Heterozygous	457	25369	1.801411171	0.455142232	36.91684902	CDS: NIb, Misc.: FILTER	NIb:c.885A>G		N4_IT2_leaf
7934	SNV	1	G	A	7934(G/A)	Heterozygous	1679	26239	6.398871908	0.264443121	36.6128648	CDS: NIb, Misc.: FILTER	NIb:c.994G>A	NIb:p.Val332Ile	N4_IT2_leaf
7954	SNV	1	T	C	7954(T/C)	Heterozygous	65	27168	0.239252061	0.384615385	36.69230769	CDS: NIb, Misc.: FILTER	NIb:c.1014T>C		N4_IT2_leaf
7978	SNV	1	A	G	7978(A/G)	Heterozygous	331	28113	1.177391242	0.416918429	36.72205438	CDS: NIb, Misc.: FILTER	NIb:c.1038A>G		N4_IT2_leaf
8215	SNV	1	T	C	8215(T/C)	Heterozygous	269	22138	1.215105249	0.382899628	36.65055762	CDS: NIb, Misc.: FILTER	NIb:c.1275T>C		N4_IT2_leaf
8472	SNV	1	T	G	8472(T/G)	Heterozygous	701	20471	3.424356407	0.419400856	36.80599144	CDS: NIb, Misc.: FILTER	NIb:c.1532T>G	NIb:p.Phe511Cys	N4_IT2_leaf
8586	SNV	1	A	G	8586(A/G)	Heterozygous	335	22868	1.464929159	0.253731343	36.82687626	CDS: CP, Misc.: FILTER	CP:c.89A>G	CP:p.Lys30Arg	N4_IT2_leaf
8629	SNV	1	G	A	8629(G/A)	Heterozygous	49	10593	0.462569621	0.306122449	36.75510204	CDS: CP, Misc.: FILTER	CP:c.132G>A		N4_IT2_leaf
