# Supplementary material for: Transmission modes affect the population structure of potato virus Y in potato
Source: PLoS Pathog. 2020 Jun 23;16(6):e1008608. doi: 10.1371/journal.ppat.1008608 (PMC7347233; doi:10.1371/journal.ppat.1008608)
Supplement: S1 File — (ZIP) [file ppat.1008608.s013.zip › N4_IT2_tuber.txt]

Reference Position	Type	Length	Reference	Allele	SNP	Zygosity	Count	Coverage	Frequency	Forward/reverse balance	Average quality	Overlapping annotations	Coding region change	Amino acid change	Sample
160	SNV	1	C	T	160(C/T)	Heterozygous	23661	28893	81.8918077	0.036135413	36.96441401	CDS: P1, Misc.: FILTER	P1:c.45C>T		N4_IT2_tuber
792	SNV	1	G	T	792(G/T)	Heterozygous	316	13045	2.422384055	0.370253165	36.82278481	CDS: P1, Misc.: FILTER	P1:c.677G>T	P1:p.Arg226Leu	N4_IT2_tuber
980	SNV	1	A	G	980(A/G)	Heterozygous	5168	12027	42.9699842	0.482778638	36.82004644	CDS: HC-Pro, Misc.: FILTER	HC-Pro:c.40A>G	HC-Pro:p.Ser14Gly	N4_IT2_tuber
1927	SNV	1	C	T	1927(C/T)	Heterozygous	10	9408	0.106292517	0.3	36.99940314	CDS: HC-Pro, Misc.: FILTER	HC-Pro:c.987C>T		N4_IT2_tuber
2584	SNV	1	A	G	2584(A/G)	Heterozygous	3027	3628	83.43439912	0.352824579	36.79451602	CDS: P3, Misc.: FILTER	P3:c.249A>G		N4_IT2_tuber
2791	SNV	1	T	A	2791(T/A)	Heterozygous	160	3009	5.31738119	0.4	36.825	CDS: P3, Misc.: FILTER	P3:c.456T>A	P3:p.Asp152Glu	N4_IT2_tuber
2794	SNV	1	G	A	2794(G/A)	Heterozygous	42	3134	1.340140396	0.476190476	36.28571429	CDS: P3, Misc.: FILTER	P3:c.459G>A		N4_IT2_tuber
2860	SNV	1	A	C	2860(A/C)	Heterozygous	4	2789	0.143420581	0	37	CDS: P3, CDS: Pipo, Misc.: FILTER	P3:c.525A>C; Pipo:c.10A>C	Pipo:p.Lys4Gln	N4_IT2_tuber
3136	SNV	1	G	A	3136(G/A)	Heterozygous	3274	3965	82.57250946	0.487782529	36.83353696	CDS: P3, Misc.: FILTER	P3:c.801G>A		N4_IT2_tuber
8255	SNV	1	A	G	8255(A/G)	Heterozygous	4386	22676	19.34203563	0.443684451	36.68673051	CDS: NIb, Misc.: FILTER	NIb:c.1315A>G	NIb:p.Ile439Val	N4_IT2_tuber
