# Supplementary material for: Transmission modes affect the population structure of potato virus Y in potato
Source: PLoS Pathog. 2020 Jun 23;16(6):e1008608. doi: 10.1371/journal.ppat.1008608 (PMC7347233; doi:10.1371/journal.ppat.1008608)
Supplement: S1 File — (ZIP) [file ppat.1008608.s013.zip › N4_MI1_leaf.txt]

Reference Position	Type	Length	Reference	Allele	SNP	Zygosity	Count	Coverage	Frequency	Forward/reverse balance	Average quality	Overlapping annotations	Coding region change	Amino acid change	Sample
310	SNV	1	T	C	310(T/C)	Heterozygous	130	39785	0.326756315	0.169230769	36.79990257	CDS: P1, Misc.: FILTER	P1:c.195T>C		N4_MI1_leaf
374	SNV	1	A	G	374(A/G)	Heterozygous	110	30396	0.361889722	0.318181818	36.75454545	CDS: P1, Misc.: FILTER	P1:c.259A>G	P1:p.Arg87Gly	N4_MI1_leaf
1058	SNV	1	G	A	1058(G/A)	Heterozygous	48	27016	0.17767249	0.479166667	36.625	CDS: HC-Pro, Misc.: FILTER	HC-Pro:c.118G>A	HC-Pro:p.Val40Ile	N4_MI1_leaf
1679	SNV	1	T	C	1679(T/C)	Heterozygous	92	24526	0.375112126	0.467391304	36.91304348	CDS: HC-Pro, Misc.: FILTER	HC-Pro:c.739T>C		N4_MI1_leaf
1834	SNV	1	C	T	1834(C/T)	Heterozygous	475	24422	1.944967652	0.423157895	36.78105263	CDS: HC-Pro, Misc.: FILTER	HC-Pro:c.894C>T		N4_MI1_leaf
1882	SNV	1	T	C	1882(T/C)	Heterozygous	603	27662	2.179885764	0.411276949	36.75290216	CDS: HC-Pro, Misc.: FILTER	HC-Pro:c.942T>C		N4_MI1_leaf
2755	SNV	1	G	T	2755(G/T)	Heterozygous	406	5246	7.739229889	0.455665025	36.8817734	CDS: P3, Misc.: FILTER	P3:c.420G>T		N4_MI1_leaf
2770	SNV	1	G	A	2770(G/A)	Heterozygous	589	4927	11.95453623	0.468590832	36.85398981	CDS: P3, Misc.: FILTER	P3:c.435G>A		N4_MI1_leaf
2860	SNV	1	A	C	2860(A/C)	Heterozygous	1038	2818	36.83463449	0.367052023	36.6300578	CDS: P3, CDS: Pipo, Misc.: FILTER	P3:c.525A>C; Pipo:c.10A>C	Pipo:p.Lys4Gln	N4_MI1_leaf
3036	SNV	1	G	T	3036(G/T)	Heterozygous	43	3614	1.189817377	0.302325581	36.55813953	CDS: P3, CDS: Pipo, Misc.: FILTER	P3:c.701G>T; Pipo:c.186G>T	P3:p.Arg234Ile; Pipo:p.Glu62Asp	N4_MI1_leaf
3078	SNV	1	A	G	3078(A/G)	Heterozygous	72	3408	2.112676056	0.458333333	36.83333333	CDS: P3, Misc.: FILTER	P3:c.743A>G	P3:p.Asn248Ser	N4_MI1_leaf
3115	SNV	1	T	C	3115(T/C)	Heterozygous	160	4340	3.686635945	0.475	36.7875	CDS: P3, Misc.: FILTER	P3:c.780T>C		N4_MI1_leaf
3359	SNV	1	T	C	3359(T/C)	Heterozygous	64	2817	2.271920483	0.46875	36.8125	CDS: P3, Misc.: FILTER	P3:c.1024T>C		N4_MI1_leaf
3361	SNV	1	G	A	3361(G/A)	Heterozygous	39	2768	1.408959538	0.435897436	37	CDS: P3, Misc.: FILTER	P3:c.1026G>A		N4_MI1_leaf
4216	SNV	1	G	A	4216(G/A)	Heterozygous	15	2801	0.535523027	0.2	37	CDS: CI, Misc.: FILTER	CI:c.630G>A		N4_MI1_leaf
4693	SNV	1	C	T	4693(C/T)	Heterozygous	8	3370	0.237388724	0.25	37	CDS: CI, Misc.: FILTER	CI:c.1107C>T		N4_MI1_leaf
4873	SNV	1	T	C	4873(T/C)	Heterozygous	70	3731	1.876172608	0.342857143	36.88571429	CDS: CI, Misc.: FILTER	CI:c.1287T>C		N4_MI1_leaf
5147	SNV	1	A	G	5147(A/G)	Heterozygous	6	3814	0.157315155	0.5	36.33333333	CDS: CI, Misc.: FILTER	CI:c.1561A>G	CI:p.Ser521Gly	N4_MI1_leaf
5345	SNV	1	T	G	5345(T/G)	Heterozygous	18	5747	0.313206891	0.5	36.55555556	CDS: CI, Misc.: FILTER	CI:c.1759T>G	CI:p.Tyr587Asp	N4_MI1_leaf
5425	SNV	1	T	C	5425(T/C)	Heterozygous	10	4820	0.20746888	0.3	37	CDS: CI, Misc.: FILTER	CI:c.1839T>C		N4_MI1_leaf
5521	SNV	1	A	G	5521(A/G)	Heterozygous	2095	5834	35.91018169	0.464439141	36.86825776	CDS: 6K2, Misc.: FILTER	6K2:c.33A>G		N4_MI1_leaf
5808	SNV	1	A	G	5808(A/G)	Heterozygous	120	18172	0.660356593	0.408333333	36.8	CDS: VPg, Misc.: FILTER	VPg:c.164A>G	VPg:p.Lys55Arg	N4_MI1_leaf
6550	SNV	1	T	C	6550(T/C)	Heterozygous	34	10763	0.315897055	0.441176471	36.88235294	CDS: NIa, Misc.: FILTER	NIa:c.342T>C		N4_MI1_leaf
7201	SNV	1	T	C	7201(T/C)	Heterozygous	404	14866	2.717610655	0.398514851	36.94554455	CDS: NIb, Misc.: FILTER	NIb:c.261T>C		N4_MI1_leaf
7255	SNV	1	C	T	7255(C/T)	Heterozygous	1345	60268	2.231698414	0.177695167	36.89739777	CDS: NIb, Misc.: FILTER	NIb:c.315C>T		N4_MI1_leaf
8080	SNV	1	T	C	8080(T/C)	Heterozygous	8041	79002	10.17822334	0.431040915	36.89516229	CDS: NIb, Misc.: FILTER	NIb:c.1140T>C		N4_MI1_leaf
