# Supplementary material for: Transmission modes affect the population structure of potato virus Y in potato
Source: PLoS Pathog. 2020 Jun 23;16(6):e1008608. doi: 10.1371/journal.ppat.1008608 (PMC7347233; doi:10.1371/journal.ppat.1008608)
Supplement: S1 File — (ZIP) [file ppat.1008608.s013.zip › N4_MI1_tuber.txt]

Reference Position	Type	Length	Reference	Allele	SNP	Zygosity	Count	Coverage	Frequency	Forward/reverse balance	Average quality	Overlapping annotations	Coding region change	Amino acid change	Sample
374	SNV	1	A	G	374(A/G)	Heterozygous	334	28672	1.164899554	0.263473054	36.83832335	CDS: P1, Misc.: FILTER	P1:c.259A>G	P1:p.Arg87Gly	N4_MI1_tuber
634	SNV	1	T	C	634(T/C)	Heterozygous	1679	37143	4.520367229	0.447885646	36.69148303	CDS: P1, Misc.: FILTER	P1:c.519T>C		N4_MI1_tuber
733	SNV	1	A	G	733(A/G)	Heterozygous	457	40741	1.121720135	0.446389497	36.87746171	CDS: P1, Misc.: FILTER	P1:c.618A>G		N4_MI1_tuber
796	SNV	1	T	C	796(T/C)	Heterozygous	778	39317	1.978787802	0.29562982	36.9125964	CDS: P1, Misc.: FILTER	P1:c.681T>C		N4_MI1_tuber
1357	SNV	1	A	G	1357(A/G)	Heterozygous	6203	33145	18.71473827	0.445107206	36.90907625	CDS: HC-Pro, Misc.: FILTER	HC-Pro:c.417A>G		N4_MI1_tuber
1486	SNV	1	A	G	1486(A/G)	Heterozygous	243	23365	1.04001712	0.226337449	36.53909465	CDS: HC-Pro, Misc.: FILTER	HC-Pro:c.546A>G		N4_MI1_tuber
2341	SNV	1	T	C	2341(T/C)	Heterozygous	542	27831	1.94746865	0.160516605	36.85239852	CDS: P3, Misc.: FILTER	P3:c.6T>C		N4_MI1_tuber
2770	SNV	1	G	A	2770(G/A)	Heterozygous	28	5934	0.471857095	0.392857143	36.71428571	CDS: P3, Misc.: FILTER	P3:c.435G>A		N4_MI1_tuber
2860	SNV	1	A	C	2860(A/C)	Heterozygous	521	3395	15.3460972	0.399232246	36.64683301	CDS: P3, CDS: Pipo, Misc.: FILTER	P3:c.525A>C; Pipo:c.10A>C	Pipo:p.Lys4Gln	N4_MI1_tuber
3085	SNV	1	C	A	3085(C/A)	Heterozygous	206	5314	3.876552503	0.495145631	36.51456311	CDS: P3, Misc.: FILTER	P3:c.750C>A		N4_MI1_tuber
5521	SNV	1	A	G	5521(A/G)	Heterozygous	1044	5973	17.47865394	0.433908046	36.81992337	CDS: 6K2, Misc.: FILTER	6K2:c.33A>G		N4_MI1_tuber
5837	SNV	1	G	T	5837(G/T)	Heterozygous	721	16592	4.345467695	0.191400832	36.83911234	CDS: VPg, Misc.: FILTER	VPg:c.193G>T	VPg:p.Gly65*	N4_MI1_tuber
5917	SNV	1	T	C	5917(T/C)	Heterozygous	1159	83296	1.391423358	0.210526316	36.77394305	CDS: VPg, Misc.: FILTER	VPg:c.273T>C		N4_MI1_tuber
5977	SNV	1	T	C	5977(T/C)	Heterozygous	130	12531	1.037427181	0.284615385	36.96923077	CDS: VPg, Misc.: FILTER	VPg:c.333T>C		N4_MI1_tuber
6471	SNV	1	C	T	6471(C/T)	Heterozygous	139	12511	1.1110223	0.410071942	36.66906475	CDS: NIa, Misc.: FILTER	NIa:c.263C>T	NIa:p.Pro88Leu	N4_MI1_tuber
6474	SNV	1	A	G	6474(A/G)	Heterozygous	129	12461	1.035229917	0.434108527	36.72093023	CDS: NIa, Misc.: FILTER	NIa:c.266A>G	NIa:p.Lys89Arg	N4_MI1_tuber
6505	SNV	1	C	T	6505(C/T)	Heterozygous	993	14219	6.983613475	0.423967774	36.93756294	CDS: NIa, Misc.: FILTER	NIa:c.297C>T		N4_MI1_tuber
6520	SNV	1	G	A	6520(G/A)	Heterozygous	157	14253	1.101522486	0.458598726	36.8089172	CDS: NIa, Misc.: FILTER	NIa:c.312G>A		N4_MI1_tuber
6608	SNV	1	G	A	6608(G/A)	Heterozygous	132	12985	1.016557566	0.446969697	36.90909091	CDS: NIa, Misc.: FILTER	NIa:c.400G>A	NIa:p.Val134Ile	N4_MI1_tuber
6646	SNV	1	A	G	6646(A/G)	Heterozygous	142	13220	1.074130106	0.408450704	36.76056338	CDS: NIa, Misc.: FILTER	NIa:c.438A>G		N4_MI1_tuber
6820	SNV	1	A	G	6820(A/G)	Heterozygous	158	15266	1.034979693	0.398734177	36.72151899	CDS: NIa, Misc.: FILTER	NIa:c.612A>G		N4_MI1_tuber
7129	SNV	1	G	A	7129(G/A)	Heterozygous	5390	18997	28.37290098	0.308163265	36.80779221	CDS: NIb, Misc.: FILTER	NIb:c.189G>A		N4_MI1_tuber
7231	SNV	1	T	G	7231(T/G)	Heterozygous	2425	63457	3.821485415	0.109690722	36.93113402	CDS: NIb, Misc.: FILTER	NIb:c.291T>G		N4_MI1_tuber
8227	SNV	1	C	T	8227(C/T)	Heterozygous	2239	75227	2.97632499	0.472979008	36.80794998	CDS: NIb, Misc.: FILTER	NIb:c.1287C>T		N4_MI1_tuber
