# Supplementary material for: Transmission modes affect the population structure of potato virus Y in potato
Source: PLoS Pathog. 2020 Jun 23;16(6):e1008608. doi: 10.1371/journal.ppat.1008608 (PMC7347233; doi:10.1371/journal.ppat.1008608)
Supplement: S1 File — (ZIP) [file ppat.1008608.s013.zip › N4_MI2_leaf.txt]

Reference Position	Type	Length	Reference	Allele	SNP	Zygosity	Count	Coverage	Frequency	Forward/reverse balance	Average quality	Overlapping annotations	Coding region change	Amino acid change	Sample
310	SNV	1	T	C	310(T/C)	Heterozygous	163	4737	3.440996411	0.233128834	36.74233129	CDS: P1, Misc.: FILTER	P1:c.195T>C		N4_MI2_leaf
1180	SNV	1	A	G	1180(A/G)	Heterozygous	79	3812	2.072402938	0.291139241	36.89873418	CDS: HC-Pro, Misc.: FILTER	HC-Pro:c.240A>G	HC-Pro:p.Ile80Met	N4_MI2_leaf
1525	SNV	1	A	G	1525(A/G)	Heterozygous	43	2475	1.737373737	0.255813953	37	CDS: HC-Pro, Misc.: FILTER	HC-Pro:c.585A>G		N4_MI2_leaf
1679	SNV	1	T	C	1679(T/C)	Heterozygous	84	2637	3.185437998	0.095238095	36.9047619	CDS: HC-Pro, Misc.: FILTER	HC-Pro:c.739T>C		N4_MI2_leaf
1834	SNV	1	C	T	1834(C/T)	Heterozygous	433	4227	10.24367163	0.468822171	36.76443418	CDS: HC-Pro, Misc.: FILTER	HC-Pro:c.894C>T		N4_MI2_leaf
2755	SNV	1	G	T	2755(G/T)	Heterozygous	8	1017	0.786627335	0.5	37	CDS: P3, Misc.: FILTER	P3:c.420G>T		N4_MI2_leaf
2770	SNV	1	G	A	2770(G/A)	Heterozygous	49	965	5.077720207	0.489795918	36.42857143	CDS: P3, Misc.: FILTER	P3:c.435G>A		N4_MI2_leaf
2860	SNV	1	A	C	2860(A/C)	Heterozygous	226	634	35.6466877	0.190265487	36.73451327	CDS: P3, CDS: Pipo, Misc.: FILTER	P3:c.525A>C; Pipo:c.10A>C	Pipo:p.Lys4Gln	N4_MI2_leaf
3115	SNV	1	T	C	3115(T/C)	Heterozygous	20	929	2.15285253	0.35	36.3	CDS: P3, Misc.: FILTER	P3:c.780T>C		N4_MI2_leaf
3359	SNV	1	T	C	3359(T/C)	Heterozygous	11	747	1.472556894	0.181818182	36.63636364	CDS: P3, Misc.: FILTER	P3:c.1024T>C		N4_MI2_leaf
3361	SNV	1	G	A	3361(G/A)	Heterozygous	6	731	0.820793434	0.166666667	37	CDS: P3, Misc.: FILTER	P3:c.1026G>A		N4_MI2_leaf
4348	SNV	1	T	C	4348(T/C)	Heterozygous	22	1420	1.549295775	0.409090909	37	CDS: CI, Misc.: FILTER	CI:c.762T>C		N4_MI2_leaf
4693	SNV	1	C	T	4693(C/T)	Heterozygous	27	946	2.854122622	0.407407407	36.55555556	CDS: CI, Misc.: FILTER	CI:c.1107C>T		N4_MI2_leaf
4873	SNV	1	T	C	4873(T/C)	Heterozygous	4	847	0.472255018	0	37	CDS: CI, Misc.: FILTER	CI:c.1287T>C		N4_MI2_leaf
5147	SNV	1	A	G	5147(A/G)	Heterozygous	48	992	4.838709677	0.416666667	36.625	CDS: CI, Misc.: FILTER	CI:c.1561A>G	CI:p.Ser521Gly	N4_MI2_leaf
5425	SNV	1	T	C	5425(T/C)	Heterozygous	19	1044	1.819923372	0.421052632	37	CDS: CI, Misc.: FILTER	CI:c.1839T>C		N4_MI2_leaf
5521	SNV	1	A	G	5521(A/G)	Heterozygous	353	961	36.73257024	0.419263456	36.75070822	CDS: 6K2, Misc.: FILTER	6K2:c.33A>G		N4_MI2_leaf
5808	SNV	1	A	G	5808(A/G)	Heterozygous	109	3072	3.548177083	0.376146789	36.79816514	CDS: VPg, Misc.: FILTER	VPg:c.164A>G	VPg:p.Lys55Arg	N4_MI2_leaf
5917	SNV	1	T	C	5917(T/C)	Heterozygous	87	5395	1.612604263	0.16091954	36.68965517	CDS: VPg, Misc.: FILTER	VPg:c.273T>C		N4_MI2_leaf
6517	SNV	1	A	G	6517(A/G)	Heterozygous	15	2081	0.720807304	0.4	36.73333333	CDS: NIa, Misc.: FILTER	NIa:c.309A>G		N4_MI2_leaf
6550	SNV	1	T	C	6550(T/C)	Heterozygous	81	2053	3.945445689	0.444444444	36.67901235	CDS: NIa, Misc.: FILTER	NIa:c.342T>C		N4_MI2_leaf
7201	SNV	1	T	C	7201(T/C)	Heterozygous	8	1619	0.49413218	0.25	37	CDS: NIb, Misc.: FILTER	NIb:c.261T>C		N4_MI2_leaf
7255	SNV	1	C	T	7255(C/T)	Heterozygous	2722	14350	18.96864111	0.099559148	36.87141807	CDS: NIb, Misc.: FILTER	NIb:c.315C>T		N4_MI2_leaf
8080	SNV	1	T	C	8080(T/C)	Heterozygous	193	8424	2.291073124	0.445595855	36.70984456	CDS: NIb, Misc.: FILTER	NIb:c.1140T>C		N4_MI2_leaf
