# Supplementary material for: Transmission modes affect the population structure of potato virus Y in potato
Source: PLoS Pathog. 2020 Jun 23;16(6):e1008608. doi: 10.1371/journal.ppat.1008608 (PMC7347233; doi:10.1371/journal.ppat.1008608)
Supplement: S1 File — (ZIP) [file ppat.1008608.s013.zip › N4_MI2_tuber.txt]

Reference Position	Type	Length	Reference	Allele	SNP	Zygosity	Count	Coverage	Frequency	Forward/reverse balance	Average quality	Overlapping annotations	Coding region change	Amino acid change	Sample
310	SNV	1	T	C	310(T/C)	Heterozygous	75	39430	0.1902105	0.293333333	36.49333333	CDS: P1, Misc.: FILTER	P1:c.195T>C		N4_MI2_tuber
874	SNV	1	G	A	874(G/A)	Heterozygous	17467	36960	47.25919913	0.480620599	36.73882178	CDS: P1, Misc.: FILTER	P1:c.759G>A		N4_MI2_tuber
1679	SNV	1	T	C	1679(T/C)	Heterozygous	23	22159	0.103795298	0.086956522	36.82608696	CDS: HC-Pro, Misc.: FILTER	HC-Pro:c.739T>C		N4_MI2_tuber
1834	SNV	1	C	T	1834(C/T)	Heterozygous	12934	36936	35.01732727	0.496366167	36.78722746	CDS: HC-Pro, Misc.: FILTER	HC-Pro:c.894C>T		N4_MI2_tuber
2155	SNV	1	T	C	2155(T/C)	Heterozygous	1706	35218	4.844113805	0.444900352	36.81242673	CDS: HC-Pro, Misc.: FILTER	HC-Pro:c.1215T>C		N4_MI2_tuber
2755	SNV	1	G	T	2755(G/T)	Heterozygous	90	8104	1.110562685	0.355555556	36.86666667	CDS: P3, Misc.: FILTER	P3:c.420G>T		N4_MI2_tuber
2770	SNV	1	G	A	2770(G/A)	Heterozygous	125	7753	1.612279118	0.32	36.84	CDS: P3, Misc.: FILTER	P3:c.435G>A		N4_MI2_tuber
2860	SNV	1	A	C	2860(A/C)	Heterozygous	63	5969	1.055453175	0.142857143	36.3968254	CDS: P3, CDS: Pipo, Misc.: FILTER	P3:c.525A>C; Pipo:c.10A>C	Pipo:p.Lys4Gln	N4_MI2_tuber
4009	SNV	1	T	C	4009(T/C)	Heterozygous	45	11149	0.403623643	0.466666667	36.91111111	CDS: CI, Misc.: FILTER	CI:c.423T>C		N4_MI2_tuber
4219	SNV	1	C	T	4219(C/T)	Heterozygous	450	10334	4.35455777	0.486666667	36.81777778	CDS: CI, Misc.: FILTER	CI:c.633C>T		N4_MI2_tuber
4348	SNV	1	T	C	4348(T/C)	Heterozygous	171	10490	1.630123928	0.497076023	36.77777778	CDS: CI, Misc.: FILTER	CI:c.762T>C		N4_MI2_tuber
5297	SNV	1	T	C	5297(T/C)	Heterozygous	279	8014	3.481407537	0.444444444	36.41577061	CDS: CI, Misc.: FILTER	CI:c.1711T>C	CI:p.Ser571Pro	N4_MI2_tuber
5498	SNV	1	G	A	5498(G/A)	Heterozygous	141	7592	1.857218124	0.453900709	36.91489362	CDS: 6K2, Misc.: FILTER	6K2:c.10G>A	6K2:p.Ala4Thr	N4_MI2_tuber
5521	SNV	1	A	G	5521(A/G)	Heterozygous	67	8720	0.768348624	0.432835821	36.73134328	CDS: 6K2, Misc.: FILTER	6K2:c.33A>G		N4_MI2_tuber
5808	SNV	1	A	G	5808(A/G)	Heterozygous	57	23879	0.238703463	0.245614035	36.92982456	CDS: VPg, Misc.: FILTER	VPg:c.164A>G	VPg:p.Lys55Arg	N4_MI2_tuber
5842	SNV	1	T	C	5842(T/C)	Heterozygous	37	24669	0.149985812	0.27027027	36.78378378	CDS: VPg, Misc.: FILTER	VPg:c.198T>C		N4_MI2_tuber
6085	SNV	1	C	T	6085(C/T)	Heterozygous	317	21981	1.442154588	0.482649842	36.85347274	CDS: VPg, Misc.: FILTER	VPg:c.441C>T		N4_MI2_tuber
6118	SNV	1	G	A	6118(G/A)	Heterozygous	582	21425	2.716452742	0.493127148	36.74914089	CDS: VPg, Misc.: FILTER	VPg:c.474G>A		N4_MI2_tuber
6131	SNV	1	G	A	6131(G/A)	Heterozygous	173	21599	0.800963008	0.410404624	36.79190751	CDS: VPg, Misc.: FILTER	VPg:c.487G>A	VPg:p.Glu163Lys	N4_MI2_tuber
6406	SNV	1	G	A	6406(G/A)	Heterozygous	51	20945	0.243494868	0.490196078	36.92156863	CDS: NIa, Misc.: FILTER	NIa:c.198G>A		N4_MI2_tuber
6517	SNV	1	A	G	6517(A/G)	Heterozygous	204	20375	1.001226994	0.470588235	36.83333333	CDS: NIa, Misc.: FILTER	NIa:c.309A>G		N4_MI2_tuber
6550	SNV	1	T	C	6550(T/C)	Heterozygous	51	20536	0.248344371	0.470588235	36.92156863	CDS: NIa, Misc.: FILTER	NIa:c.342T>C		N4_MI2_tuber
6758	SNV	1	G	A	6758(G/A)	Heterozygous	207	20202	1.024651025	0.429951691	36.71014493	CDS: NIa, Misc.: FILTER	NIa:c.550G>A	NIa:p.Glu184Lys	N4_MI2_tuber
7255	SNV	1	C	T	7255(C/T)	Heterozygous	167	134083	0.124549719	0.167664671	36.82035928	CDS: NIb, Misc.: FILTER	NIb:c.315C>T		N4_MI2_tuber
8080	SNV	1	T	C	8080(T/C)	Heterozygous	1251	77192	1.620634263	0.414068745	36.80175859	CDS: NIb, Misc.: FILTER	NIb:c.1140T>C		N4_MI2_tuber
9063	SNV	1	A	G	9063(A/G)	Heterozygous	440	42996	1.023351009	0.377272727	36.76818182	CDS: CP, Misc.: FILTER	CP:c.566A>G	CP:p.Asn189Ser	N4_MI2_tuber
