# Supplementary material for: Transmission modes affect the population structure of potato virus Y in potato
Source: PLoS Pathog. 2020 Jun 23;16(6):e1008608. doi: 10.1371/journal.ppat.1008608 (PMC7347233; doi:10.1371/journal.ppat.1008608)
Supplement: S1 File — (ZIP) [file ppat.1008608.s013.zip › N4_MI3_leaf.txt]

Reference Position	Type	Length	Reference	Allele	SNP	Zygosity	Count	Coverage	Frequency	Forward/reverse balance	Average quality	Overlapping annotations	Coding region change	Amino acid change	Sample
310	SNV	1	T	A	310(T/A)	Heterozygous	116	10671	1.087058383	0.146551724	36.79310345	CDS: P1, Misc.: FILTER	P1:c.195T>A		N4_MI3_leaf
310	SNV	1	T	C	310(T/C)	Heterozygous	1970	10671	18.46125012	0.236548223	36.79593909	CDS: P1, Misc.: FILTER	P1:c.195T>C		N4_MI3_leaf
426	SNV	1	A	C	426(A/C)	Heterozygous	180	9215	1.953336951	0.5	36.87777778	CDS: P1, Misc.: FILTER	P1:c.311A>C	P1:p.Lys104Thr	N4_MI3_leaf
613	SNV	1	A	G	613(A/G)	Heterozygous	454	9205	4.932102118	0.418502203	36.71365639	CDS: P1, Misc.: FILTER	P1:c.498A>G		N4_MI3_leaf
665	SNV	1	C	T	665(C/T)	Heterozygous	55	8733	0.62979503	0.472727273	34.89090909	CDS: P1, Misc.: FILTER	P1:c.550C>T	P1:p.His184Tyr	N4_MI3_leaf
1057	SNV	1	A	G	1057(A/G)	Heterozygous	827	7856	10.52698574	0.444981862	36.80169287	CDS: HC-Pro, Misc.: FILTER	HC-Pro:c.117A>G		N4_MI3_leaf
1084	SNV	1	G	A	1084(G/A)	Heterozygous	12	7551	0.158919348	0.416666667	37	CDS: HC-Pro, Misc.: FILTER	HC-Pro:c.144G>A		N4_MI3_leaf
1180	SNV	1	A	G	1180(A/G)	Heterozygous	32	8881	0.360319784	0.5	36.875	CDS: HC-Pro, Misc.: FILTER	HC-Pro:c.240A>G	HC-Pro:p.Ile80Met	N4_MI3_leaf
1679	SNV	1	T	C	1679(T/C)	Heterozygous	1056	6169	17.1178473	0.104166667	36.8219697	CDS: HC-Pro, Misc.: FILTER	HC-Pro:c.739T>C		N4_MI3_leaf
1834	SNV	1	C	T	1834(C/T)	Heterozygous	206	9998	2.060412082	0.446601942	36.69902913	CDS: HC-Pro, Misc.: FILTER	HC-Pro:c.894C>T		N4_MI3_leaf
1882	SNV	1	T	C	1882(T/C)	Heterozygous	254	9102	2.790595474	0.460629921	36.67716535	CDS: HC-Pro, Misc.: FILTER	HC-Pro:c.942T>C		N4_MI3_leaf
2755	SNV	1	G	T	2755(G/T)	Heterozygous	170	2329	7.299270073	0.358823529	36.78823529	CDS: P3, Misc.: FILTER	P3:c.420G>T		N4_MI3_leaf
2770	SNV	1	G	A	2770(G/A)	Heterozygous	190	2267	8.381120423	0.294736842	36.70526316	CDS: P3, Misc.: FILTER	P3:c.435G>A		N4_MI3_leaf
2860	SNV	1	A	C	2860(A/C)	Heterozygous	851	1654	51.45102781	0.128084606	36.7132785	CDS: P3, CDS: Pipo, Misc.: FILTER	P3:c.525A>C; Pipo:c.10A>C	Pipo:p.Lys4Gln	N4_MI3_leaf
3078	SNV	1	A	G	3078(A/G)	Heterozygous	58	2688	2.157738095	0.431034483	36.86206897	CDS: P3, Misc.: FILTER	P3:c.743A>G	P3:p.Asn248Ser	N4_MI3_leaf
3115	SNV	1	T	C	3115(T/C)	Heterozygous	274	2848	9.620786517	0.496350365	36.75912409	CDS: P3, Misc.: FILTER	P3:c.780T>C		N4_MI3_leaf
3359	SNV	1	T	C	3359(T/C)	Heterozygous	4	1771	0.225861095	0.5	36	CDS: P3, Misc.: FILTER	P3:c.1024T>C		N4_MI3_leaf
3551	SNV	1	A	G	3551(A/G)	Heterozygous	32	2454	1.30399348	0.5	37	CDS: 6K1, Misc.: FILTER	6K1:c.121A>G	6K1:p.Ile41Val	N4_MI3_leaf
4348	SNV	1	T	C	4348(T/C)	Heterozygous	124	3137	3.952821167	0.419354839	36.70967742	CDS: CI, Misc.: FILTER	CI:c.762T>C		N4_MI3_leaf
4693	SNV	1	C	T	4693(C/T)	Heterozygous	90	2157	4.172461752	0.444444444	36.73333333	CDS: CI, Misc.: FILTER	CI:c.1107C>T		N4_MI3_leaf
4873	SNV	1	T	C	4873(T/C)	Heterozygous	6	2072	0.28957529	0.166666667	37	CDS: CI, Misc.: FILTER	CI:c.1287T>C		N4_MI3_leaf
5077	SNV	1	T	C	5077(T/C)	Heterozygous	11	2018	0.545094153	0.363636364	36.27272727	CDS: CI, Misc.: FILTER	CI:c.1491T>C		N4_MI3_leaf
5147	SNV	1	A	G	5147(A/G)	Heterozygous	10	2256	0.443262411	0.3	37	CDS: CI, Misc.: FILTER	CI:c.1561A>G	CI:p.Ser521Gly	N4_MI3_leaf
5521	SNV	1	A	G	5521(A/G)	Heterozygous	1266	2350	53.87234043	0.468404423	36.82464455	CDS: 6K2, Misc.: FILTER	6K2:c.33A>G		N4_MI3_leaf
5808	SNV	1	A	G	5808(A/G)	Heterozygous	1138	5900	19.28813559	0.492091388	36.87785589	CDS: VPg, Misc.: FILTER	VPg:c.164A>G	VPg:p.Lys55Arg	N4_MI3_leaf
6517	SNV	1	A	G	6517(A/G)	Heterozygous	164	4686	3.499786598	0.475609756	36.73170732	CDS: NIa, Misc.: FILTER	NIa:c.309A>G		N4_MI3_leaf
6550	SNV	1	T	C	6550(T/C)	Heterozygous	913	4786	19.07647305	0.473165389	36.74808324	CDS: NIa, Misc.: FILTER	NIa:c.342T>C		N4_MI3_leaf
7190	SNV	1	A	G	7190(A/G)	Heterozygous	63	4036	1.560951437	0.492063492	36.93650794	CDS: NIb, Misc.: FILTER	NIb:c.250A>G	NIb:p.Ile84Val	N4_MI3_leaf
7201	SNV	1	T	C	7201(T/C)	Heterozygous	107	4037	2.650483032	0.401869159	36.96261682	CDS: NIb, Misc.: FILTER	NIb:c.261T>C		N4_MI3_leaf
7255	SNV	1	C	T	7255(C/T)	Heterozygous	162	35463	0.456814144	0.074074074	36.91358025	CDS: NIb, Misc.: FILTER	NIb:c.315C>T		N4_MI3_leaf
8080	SNV	1	T	C	8080(T/C)	Heterozygous	1938	19383	9.998452252	0.473168215	36.77244582	CDS: NIb, Misc.: FILTER	NIb:c.1140T>C		N4_MI3_leaf
8467	SNV	1	C	T	8467(C/T)	Heterozygous	26	13246	0.196285671	0.423076923	37	CDS: NIb, Misc.: FILTER	NIb:c.1527C>T		N4_MI3_leaf
