# Supplementary material for: Transmission modes affect the population structure of potato virus Y in potato
Source: PLoS Pathog. 2020 Jun 23;16(6):e1008608. doi: 10.1371/journal.ppat.1008608 (PMC7347233; doi:10.1371/journal.ppat.1008608)
Supplement: S1 File — (ZIP) [file ppat.1008608.s013.zip › N4_MI3_tuber.txt]

Reference Position	Type	Length	Reference	Allele	SNP	Zygosity	Count	Coverage	Frequency	Forward/reverse balance	Average quality	Overlapping annotations	Coding region change	Amino acid change	Sample
665	SNV	1	C	T	665(C/T)	Heterozygous	4462	19239	23.19247362	0.488121918	35.44666069	CDS: P1, Misc.: FILTER	P1:c.550C>T	P1:p.His184Tyr	N4_MI3_tuber
1695	SNV	1	C	T	1695(C/T)	Heterozygous	889	12101	7.346500289	0.248593926	36.61754781	CDS: HC-Pro, Misc.: FILTER	HC-Pro:c.755C>T	HC-Pro:p.Thr252Ile	N4_MI3_tuber
1882	SNV	1	T	C	1882(T/C)	Heterozygous	57	17195	0.331491713	0.368421053	36.26315789	CDS: HC-Pro, Misc.: FILTER	HC-Pro:c.942T>C		N4_MI3_tuber
2659	SNV	1	A	G	2659(A/G)	Heterozygous	35	1959	1.78662583	0.4	36.77142857	CDS: P3, Misc.: FILTER	P3:c.324A>G		N4_MI3_tuber
2695	SNV	1	T	C	2695(T/C)	Heterozygous	46	2244	2.049910873	0.413043478	36.73913043	CDS: P3, Misc.: FILTER	P3:c.360T>C		N4_MI3_tuber
2860	SNV	1	A	C	2860(A/C)	Heterozygous	1077	1706	63.13012896	0.147632312	36.76044568	CDS: P3, CDS: Pipo, Misc.: FILTER	P3:c.525A>C; Pipo:c.10A>C	Pipo:p.Lys4Gln	N4_MI3_tuber
3088	SNV	1	T	C	3088(T/C)	Heterozygous	48	2567	1.869887028	0.4375	36.83333333	CDS: P3, Misc.: FILTER	P3:c.753T>C		N4_MI3_tuber
3096	SNV	1	G	A	3096(G/A)	Heterozygous	58	2512	2.308917197	0.431034483	36.51724138	CDS: P3, Misc.: FILTER	P3:c.761G>A	P3:p.Cys254Tyr	N4_MI3_tuber
3431	SNV	1	C	T	3431(C/T)	Heterozygous	37	1965	1.882951654	0.351351351	36.72972973	CDS: 6K1, Misc.: FILTER	6K1:c.1C>T	6K1:p.Arg1Cys	N4_MI3_tuber
3695	SNV	1	G	A	3695(G/A)	Heterozygous	52	2489	2.089192447	0.423076923	36.76923077	CDS: CI, Misc.: FILTER	CI:c.109G>A	CI:p.Asp37Asn	N4_MI3_tuber
3821	SNV	1	C	T	3821(C/T)	Heterozygous	58	2307	2.51408756	0.5	36.68965517	CDS: CI, Misc.: FILTER	CI:c.235C>T		N4_MI3_tuber
4009	SNV	1	T	C	4009(T/C)	Heterozygous	67	3188	2.101631117	0.447761194	37	CDS: CI, Misc.: FILTER	CI:c.423T>C		N4_MI3_tuber
4135	SNV	1	A	G	4135(A/G)	Heterozygous	68	3066	2.217873451	0.411764706	36.73529412	CDS: CI, Misc.: FILTER	CI:c.549A>G		N4_MI3_tuber
4163	SNV	1	T	C	4163(T/C)	Heterozygous	40	2822	1.417434444	0.45	36.9	CDS: CI, Misc.: FILTER	CI:c.577T>C	CI:p.Tyr193His	N4_MI3_tuber
4164	SNV	1	A	T	4164(A/T)	Heterozygous	67	2846	2.354181307	0.432835821	37	CDS: CI, Misc.: FILTER	CI:c.578A>T	CI:p.Tyr193Phe	N4_MI3_tuber
4222	SNV	1	G	A	4222(G/A)	Heterozygous	51	2987	1.707398728	0.490196078	36.52941176	CDS: CI, Misc.: FILTER	CI:c.636G>A		N4_MI3_tuber
4478	SNV	1	A	G	4478(A/G)	Heterozygous	34	2749	1.236813387	0.264705882	36.88235294	CDS: CI, Misc.: FILTER	CI:c.892A>G	CI:p.Lys298Glu	N4_MI3_tuber
4745	SNV	1	C	T	4745(C/T)	Heterozygous	39	1855	2.102425876	0.333333333	36.25641026	CDS: CI, Misc.: FILTER	CI:c.1159C>T	CI:p.Leu387Phe	N4_MI3_tuber
4774	SNV	1	A	G	4774(A/G)	Heterozygous	51	1885	2.705570292	0.352941176	36.84313725	CDS: CI, Misc.: FILTER	CI:c.1188A>G		N4_MI3_tuber
5064	SNV	1	T	C	5064(T/C)	Heterozygous	31	1941	1.597114889	0.35483871	36.87096774	CDS: CI, Misc.: FILTER	CI:c.1478T>C	CI:p.Phe493Ser	N4_MI3_tuber
5077	SNV	1	T	C	5077(T/C)	Heterozygous	1161	1940	59.84536082	0.390180879	36.71490095	CDS: CI, Misc.: FILTER	CI:c.1491T>C		N4_MI3_tuber
5345	SNV	1	T	G	5345(T/G)	Heterozygous	69	2645	2.608695652	0.463768116	36.68115942	CDS: CI, Misc.: FILTER	CI:c.1759T>G	CI:p.Tyr587Asp	N4_MI3_tuber
5424	SNV	1	A	G	5424(A/G)	Heterozygous	1121	2462	45.53208773	0.448706512	36.81801963	CDS: CI, Misc.: FILTER	CI:c.1838A>G	CI:p.Asn613Ser	N4_MI3_tuber
5517	SNV	1	A	G	5517(A/G)	Heterozygous	52	2388	2.177554439	0.403846154	36.84615385	CDS: 6K2, Misc.: FILTER	6K2:c.29A>G	6K2:p.Lys10Arg	N4_MI3_tuber
5521	SNV	1	A	G	5521(A/G)	Heterozygous	1433	2332	61.44939966	0.429169574	36.81158409	CDS: 6K2, Misc.: FILTER	6K2:c.33A>G		N4_MI3_tuber
6131	SNV	1	G	A	6131(G/A)	Heterozygous	414	14178	2.920016928	0.490338164	36.8647343	CDS: VPg, Misc.: FILTER	VPg:c.487G>A	VPg:p.Glu163Lys	N4_MI3_tuber
7975	SNV	1	T	C	7975(T/C)	Heterozygous	6122	65248	9.38266307	0.469454427	36.77507351	CDS: NIb, Misc.: FILTER	NIb:c.1035T>C		N4_MI3_tuber
8467	SNV	1	C	T	8467(C/T)	Heterozygous	4349	49865	8.72154818	0.418257071	36.78017935	CDS: NIb, Misc.: FILTER	NIb:c.1527C>T		N4_MI3_tuber
