# Supplementary material for: Transmission modes affect the population structure of potato virus Y in potato
Source: PLoS Pathog. 2020 Jun 23;16(6):e1008608. doi: 10.1371/journal.ppat.1008608 (PMC7347233; doi:10.1371/journal.ppat.1008608)
Supplement: S1 File — (ZIP) [file ppat.1008608.s013.zip › N4_MI5_leaf.txt]

Reference Position	Type	Length	Reference	Allele	SNP	Zygosity	Count	Coverage	Frequency	Forward/reverse balance	Average quality	Overlapping annotations	Coding region change	Amino acid change	Sample
310	SNV	1	T	C	310(T/C)	Heterozygous	2503	10359	24.16256395	0.304834199	36.78186177	CDS: P1, Misc.: FILTER	P1:c.195T>C		N4_MI5_leaf
426	SNV	1	A	C	426(A/C)	Heterozygous	46	9083	0.506440603	0.434782609	37	CDS: P1, Misc.: FILTER	P1:c.311A>C	P1:p.Lys104Thr	N4_MI5_leaf
613	SNV	1	A	G	613(A/G)	Heterozygous	354	10307	3.434559038	0.466101695	36.85875706	CDS: P1, Misc.: FILTER	P1:c.498A>G		N4_MI5_leaf
878	SNV	1	C	T	878(C/T)	Heterozygous	18	9963	0.180668473	0.444444444	36.77777778	CDS: P1, Misc.: FILTER	P1:c.763C>T		N4_MI5_leaf
1057	SNV	1	A	G	1057(A/G)	Heterozygous	230	8488	2.709707823	0.486956522	36.75652174	CDS: HC-Pro, Misc.: FILTER	HC-Pro:c.117A>G		N4_MI5_leaf
1084	SNV	1	G	A	1084(G/A)	Heterozygous	88	8142	1.080815524	0.454545455	36.81818182	CDS: HC-Pro, Misc.: FILTER	HC-Pro:c.144G>A		N4_MI5_leaf
1679	SNV	1	T	C	1679(T/C)	Heterozygous	1444	6167	23.41495054	0.119806094	36.73545706	CDS: HC-Pro, Misc.: FILTER	HC-Pro:c.739T>C		N4_MI5_leaf
1782	SNV	1	C	T	1782(C/T)	Heterozygous	1021	10464	9.757262997	0.462291871	36.6532811	CDS: HC-Pro, Misc.: FILTER	HC-Pro:c.842C>T	HC-Pro:p.Pro281Leu	N4_MI5_leaf
1882	SNV	1	T	C	1882(T/C)	Heterozygous	1317	9516	13.83984868	0.449506454	36.74031891	CDS: HC-Pro, Misc.: FILTER	HC-Pro:c.942T>C		N4_MI5_leaf
2170	SNV	1	A	G	2170(A/G)	Heterozygous	243	11022	2.204681546	0.444444444	36.81893004	CDS: HC-Pro, Misc.: FILTER	HC-Pro:c.1230A>G		N4_MI5_leaf
2608	SNV	1	G	T	2608(G/T)	Heterozygous	34	3068	1.10821382	0.470588235	36.76470588	CDS: P3, Misc.: FILTER	P3:c.273G>T		N4_MI5_leaf
2755	SNV	1	G	T	2755(G/T)	Heterozygous	397	2731	14.53679971	0.440806045	36.79345088	CDS: P3, Misc.: FILTER	P3:c.420G>T		N4_MI5_leaf
2770	SNV	1	G	A	2770(G/A)	Heterozygous	113	2597	4.351174432	0.309734513	36.71681416	CDS: P3, Misc.: FILTER	P3:c.435G>A		N4_MI5_leaf
2860	SNV	1	A	C	2860(A/C)	Heterozygous	1137	1881	60.44657097	0.179419525	36.71152155	CDS: P3, CDS: Pipo, Misc.: FILTER	P3:c.525A>C; Pipo:c.10A>C	Pipo:p.Lys4Gln	N4_MI5_leaf
3078	SNV	1	A	G	3078(A/G)	Heterozygous	407	2784	14.61925287	0.486486486	36.8034398	CDS: P3, Misc.: FILTER	P3:c.743A>G	P3:p.Asn248Ser	N4_MI5_leaf
3115	SNV	1	T	C	3115(T/C)	Heterozygous	376	2750	13.67272727	0.497340426	36.80319149	CDS: P3, Misc.: FILTER	P3:c.780T>C		N4_MI5_leaf
4342	SNV	1	C	T	4342(C/T)	Heterozygous	188	3530	5.325779037	0.478723404	36.78723404	CDS: CI, Misc.: FILTER	CI:c.756C>T		N4_MI5_leaf
4348	SNV	1	T	C	4348(T/C)	Heterozygous	34	3462	0.982091277	0.470588235	36.70588235	CDS: CI, Misc.: FILTER	CI:c.762T>C		N4_MI5_leaf
4693	SNV	1	C	T	4693(C/T)	Heterozygous	45	2512	1.791401274	0.311111111	36.64444444	CDS: CI, Misc.: FILTER	CI:c.1107C>T		N4_MI5_leaf
5521	SNV	1	A	G	5521(A/G)	Heterozygous	2028	2655	76.38418079	0.478796844	36.78994083	CDS: 6K2, Misc.: FILTER	6K2:c.33A>G		N4_MI5_leaf
5530	SNV	1	T	C	5530(T/C)	Heterozygous	54	2615	2.06500956	0.388888889	36.14814815	CDS: 6K2, Misc.: FILTER	6K2:c.42T>C		N4_MI5_leaf
5808	SNV	1	A	G	5808(A/G)	Heterozygous	1731	6951	24.90289167	0.404390526	36.83188908	CDS: VPg, Misc.: FILTER	VPg:c.164A>G	VPg:p.Lys55Arg	N4_MI5_leaf
6406	SNV	1	G	A	6406(G/A)	Heterozygous	52	4265	1.21922626	0.461538462	36.92307692	CDS: NIa, Misc.: FILTER	NIa:c.198G>A		N4_MI5_leaf
6517	SNV	1	A	G	6517(A/G)	Heterozygous	48	4286	1.119925338	0.479166667	37	CDS: NIa, Misc.: FILTER	NIa:c.309A>G		N4_MI5_leaf
6550	SNV	1	T	C	6550(T/C)	Heterozygous	1041	4302	24.19804742	0.490874159	36.74063401	CDS: NIa, Misc.: FILTER	NIa:c.342T>C		N4_MI5_leaf
7190	SNV	1	A	G	7190(A/G)	Heterozygous	401	3648	10.99232456	0.456359102	36.91022444	CDS: NIb, Misc.: FILTER	NIb:c.250A>G	NIb:p.Ile84Val	N4_MI5_leaf
7255	SNV	1	C	T	7255(C/T)	Heterozygous	365	33559	1.0876367	0.145205479	36.88493151	CDS: NIb, Misc.: FILTER	NIb:c.315C>T		N4_MI5_leaf
7396	SNV	1	T	C	7396(T/C)	Heterozygous	1424	14214	10.01829182	0.310393258	36.69803371	CDS: NIb, Misc.: FILTER	NIb:c.456T>C		N4_MI5_leaf
7936	SNV	1	T	A	7936(T/A)	Heterozygous	210	18632	1.127093173	0.452380952	36.6047619	CDS: NIb, Misc.: FILTER	NIb:c.996T>A		N4_MI5_leaf
8080	SNV	1	T	C	8080(T/C)	Heterozygous	748	17890	4.181106764	0.471925134	36.72192513	CDS: NIb, Misc.: FILTER	NIb:c.1140T>C		N4_MI5_leaf
