# Supplementary material for: Transmission modes affect the population structure of potato virus Y in potato
Source: PLoS Pathog. 2020 Jun 23;16(6):e1008608. doi: 10.1371/journal.ppat.1008608 (PMC7347233; doi:10.1371/journal.ppat.1008608)
Supplement: S1 File — (ZIP) [file ppat.1008608.s013.zip › N4_source_leaf.txt]

Reference Position	Type	Length	Reference	Allele	SNP	Zygosity	Count	Coverage	Frequency	Forward/reverse balance	Average quality	Overlapping annotations	Coding region change	Amino acid change	Sample
1058	SNV	1	G	A	1058(G/A)	Heterozygous	328	14942	2.195154598	0.442073171	36.58536585	CDS: HC-Pro, Misc.: FILTER	HC-Pro:c.118G>A	HC-Pro:p.Val40Ile	N4_source_leaf
1679	SNV	1	T	C	1679(T/C)	Heterozygous	73	14316	0.509918972	0.246575342	36.89041096	CDS: HC-Pro, Misc.: FILTER	HC-Pro:c.739T>C		N4_source_leaf
2770	SNV	1	G	A	2770(G/A)	Heterozygous	952	6249	15.23443751	0.454831933	36.77731092	CDS: P3, Misc.: FILTER	P3:c.435G>A		N4_source_leaf
2860	SNV	1	A	C	2860(A/C)	Heterozygous	489	3521	13.88809997	0.321063395	36.63190184	CDS: P3, CDS: Pipo, Misc.: FILTER	P3:c.525A>C; Pipo:c.10A>C	Pipo:p.Lys4Gln	N4_source_leaf
3078	SNV	1	A	G	3078(A/G)	Heterozygous	53	5520	0.960144928	0.377358491	36.8490566	CDS: P3, Misc.: FILTER	P3:c.743A>G	P3:p.Asn248Ser	N4_source_leaf
3088	SNV	1	T	C	3088(T/C)	Heterozygous	9	6106	0.147396004	0.444444444	36.55555556	CDS: P3, Misc.: FILTER	P3:c.753T>C		N4_source_leaf
3115	SNV	1	T	C	3115(T/C)	Heterozygous	64	7142	0.896107533	0.453125	36.9375	CDS: P3, Misc.: FILTER	P3:c.780T>C		N4_source_leaf
3514	SNV	1	C	T	3514(C/T)	Heterozygous	12	6053	0.198248802	0.416666667	37	CDS: 6K1, Misc.: FILTER	6K1:c.84C>T		N4_source_leaf
3663	SNV	1	A	G	3663(A/G)	Heterozygous	8	5601	0.142831637	0.375	35.75	CDS: CI, Misc.: FILTER	CI:c.77A>G	CI:p.Lys26Arg	N4_source_leaf
3821	SNV	1	C	T	3821(C/T)	Heterozygous	16	5495	0.291173794	0.375	37	CDS: CI, Misc.: FILTER	CI:c.235C>T		N4_source_leaf
4693	SNV	1	C	T	4693(C/T)	Heterozygous	34	5392	0.630563798	0.5	36.88235294	CDS: CI, Misc.: FILTER	CI:c.1107C>T		N4_source_leaf
5454	SNV	1	A	G	5454(A/G)	Heterozygous	89	6949	1.280759822	0.449438202	36.70786517	CDS: CI, Misc.: FILTER	CI:c.1868A>G	CI:p.Lys623Arg	N4_source_leaf
5521	SNV	1	A	G	5521(A/G)	Heterozygous	1115	6935	16.0778659	0.414349776	36.87085202	CDS: 6K2, Misc.: FILTER	6K2:c.33A>G		N4_source_leaf
6109	SNV	1	T	C	6109(T/C)	Heterozygous	17	10690	0.159027128	0.352941176	37	CDS: VPg, Misc.: FILTER	VPg:c.465T>C		N4_source_leaf
6870	SNV	1	C	T	6870(C/T)	Heterozygous	18	9078	0.19828156	0.277777778	36.44444444	CDS: NIa, Misc.: FILTER	NIa:c.662C>T	NIa:p.Thr221Ile	N4_source_leaf
7576	SNV	1	C	T	7576(C/T)	Heterozygous	292	30410	0.960210457	0.445205479	36.7260274	CDS: NIb, Misc.: FILTER	NIb:c.636C>T		N4_source_leaf
8080	SNV	1	T	C	8080(T/C)	Heterozygous	2493	44843	5.559396115	0.387083835	36.88086643	CDS: NIb, Misc.: FILTER	NIb:c.1140T>C		N4_source_leaf
