# Supplementary material for: Transmission modes affect the population structure of potato virus Y in potato
Source: PLoS Pathog. 2020 Jun 23;16(6):e1008608. doi: 10.1371/journal.ppat.1008608 (PMC7347233; doi:10.1371/journal.ppat.1008608)
Supplement: S1 File — (ZIP) [file ppat.1008608.s013.zip › N4_source_tuber.txt]

Reference Position	Type	Length	Reference	Allele	SNP	Zygosity	Count	Coverage	Frequency	Forward/reverse balance	Average quality	Overlapping annotations	Coding region change	Amino acid change	Sample
160	SNV	1	C	T	160(C/T)	Heterozygous	135	117578	0.114817398	0.007407407	36.86666667	CDS: P1, Misc.: FILTER	P1:c.45C>T		N4_source_tuber
2077	SNV	1	T	C	2077(T/C)	Heterozygous	598	11438	5.228186746	0.356187291	36.90635452	CDS: HC-Pro, Misc.: FILTER	HC-Pro:c.1137T>C		N4_source_tuber
2860	SNV	1	A	C	2860(A/C)	Heterozygous	636	2098	30.31458532	0.393081761	36.6918239	CDS: P3, CDS: Pipo, Misc.: FILTER	P3:c.525A>C; Pipo:c.10A>C	Pipo:p.Lys4Gln	N4_source_tuber
3078	SNV	1	A	G	3078(A/G)	Heterozygous	16	3212	0.498132005	0.5	36.75	CDS: P3, Misc.: FILTER	P3:c.743A>G	P3:p.Asn248Ser	N4_source_tuber
5521	SNV	1	A	G	5521(A/G)	Heterozygous	1291	3681	35.07199131	0.413632843	36.88071263	CDS: 6K2, Misc.: FILTER	6K2:c.33A>G		N4_source_tuber
5630	SNV	1	A	G	5630(A/G)	Heterozygous	150	3167	4.736343543	0.413333333	36.94666667	CDS: 6K2, Misc.: FILTER	6K2:c.142A>G	6K2:p.Thr48Ala	N4_source_tuber
6424	SNV	1	G	T	6424(G/T)	Heterozygous	8	6498	0.123114805	0.375	37	CDS: NIa, Misc.: FILTER	NIa:c.216G>T		N4_source_tuber
