# Supplementary material for: Transmission modes affect the population structure of potato virus Y in potato
Source: PLoS Pathog. 2020 Jun 23;16(6):e1008608. doi: 10.1371/journal.ppat.1008608 (PMC7347233; doi:10.1371/journal.ppat.1008608)
Supplement: S1 File — (ZIP) [file ppat.1008608.s013.zip › N5_AT1_leaf.txt]

Reference Position	Type	Length	Reference	Allele	SNP	Zygosity	Count	Coverage	Frequency	Forward/reverse balance	Average quality	Overlapping annotations	Coding region change	Amino acid change	Sample
673	SNV	1	A	G	673(A/G)	Heterozygous	342	19192	1.781992497	0.488304094	36.88888889	CDS: P1, Misc.: FILTER	P1:c.558A>G		N5_AT1_leaf
3394	SNV	1	G	A	3394(G/A)	Heterozygous	6	5385	0.111420613	0.5	37	CDS: P3, Misc.: FILTER	P3:c.1059G>A		N5_AT1_leaf
5353	SNV	1	G	A	5353(G/A)	Heterozygous	5385	6655	80.91660406	0.428226555	36.94688951	CDS: CI, Misc.: FILTER	CI:c.1767G>A		N5_AT1_leaf
5568	SNV	1	C	T	5568(C/T)	Heterozygous	6	5028	0.119331742	0.5	37	CDS: 6K2, Misc.: FILTER	6K2:c.80C>T	6K2:p.Ala27Val	N5_AT1_leaf
5845	SNV	1	C	T	5845(C/T)	Heterozygous	3017	16538	18.24283468	0.175339741	36.79052038	CDS: VPg, Misc.: FILTER	VPg:c.201C>T		N5_AT1_leaf
6311	SNV	1	T	C	6311(T/C)	Heterozygous	10	8616	0.116063138	0.3	35.8	CDS: NIa, Misc.: FILTER	NIa:c.103T>C	NIa:p.Phe35Leu	N5_AT1_leaf
7714	SNV	1	A	G	7714(A/G)	Heterozygous	1923	27629	6.960078179	0.478419137	36.90951638	CDS: NIb, Misc.: FILTER	NIb:c.774A>G		N5_AT1_leaf
8818	SNV	1	A	G	8818(A/G)	Heterozygous	38	10448	0.363705972	0.263157895	36.78947368	CDS: CP, Misc.: FILTER	CP:c.321A>G		N5_AT1_leaf
8929	SNV	1	A	G	8929(A/G)	Heterozygous	703	21487	3.271745707	0.385490754	36.92034136	CDS: CP, Misc.: FILTER	CP:c.432A>G		N5_AT1_leaf
