# Supplementary material for: Transmission modes affect the population structure of potato virus Y in potato
Source: PLoS Pathog. 2020 Jun 23;16(6):e1008608. doi: 10.1371/journal.ppat.1008608 (PMC7347233; doi:10.1371/journal.ppat.1008608)
Supplement: S1 File — (ZIP) [file ppat.1008608.s013.zip › N5_AT1_tuber.txt]

Reference Position	Type	Length	Reference	Allele	SNP	Zygosity	Count	Coverage	Frequency	Forward/reverse balance	Average quality	Overlapping annotations	Coding region change	Amino acid change	Sample
791	SNV	1	C	T	791(C/T)	Heterozygous	15449	38145	40.50072093	0.318014111	36.93760114	CDS: P1, Misc.: FILTER	P1:c.676C>T	P1:p.Arg226Cys	N5_AT1_tuber
798	SNV	1	C	T	798(C/T)	Heterozygous	491	37617	1.305260919	0.33197556	36.91446029	CDS: P1, Misc.: FILTER	P1:c.683C>T	P1:p.Thr228Ile	N5_AT1_tuber
1033	SNV	1	T	C	1033(T/C)	Heterozygous	480	37362	1.284727798	0.429166667	36.84166667	CDS: HC-Pro, Misc.: FILTER	HC-Pro:c.93T>C		N5_AT1_tuber
1502	SNV	1	T	C	1502(T/C)	Heterozygous	331	23692	1.397096066	0.202416918	36.64350453	CDS: HC-Pro, Misc.: FILTER	HC-Pro:c.562T>C	HC-Pro:p.Phe188Leu	N5_AT1_tuber
1993	SNV	1	T	C	1993(T/C)	Heterozygous	478	36264	1.318111626	0.449790795	36.72803347	CDS: HC-Pro, Misc.: FILTER	HC-Pro:c.1053T>C		N5_AT1_tuber
2002	SNV	1	C	T	2002(C/T)	Heterozygous	439	35083	1.251318302	0.403189066	36.78587699	CDS: HC-Pro, Misc.: FILTER	HC-Pro:c.1062C>T		N5_AT1_tuber
2112	SNV	1	A	G	2112(A/G)	Heterozygous	338	28852	1.17149591	0.461538462	36.92899408	CDS: HC-Pro, Misc.: FILTER	HC-Pro:c.1172A>G	HC-Pro:p.Asp391Gly	N5_AT1_tuber
2195	SNV	1	G	A	2195(G/A)	Heterozygous	408	28906	1.411471667	0.375	36.90196078	CDS: HC-Pro, Misc.: FILTER	HC-Pro:c.1255G>A	HC-Pro:p.Glu419Lys	N5_AT1_tuber
2307	SNV	1	A	G	2307(A/G)	Heterozygous	388	27785	1.396436926	0.24742268	36.6314433	CDS: HC-Pro, Misc.: FILTER	HC-Pro:c.1367A>G	HC-Pro:p.Glu456Gly	N5_AT1_tuber
2486	SNV	1	T	C	2486(T/C)	Heterozygous	496	48889	1.014543149	0.112903226	36.70967742	CDS: P3, Misc.: FILTER	P3:c.151T>C	P3:p.Tyr51His	N5_AT1_tuber
3394	SNV	1	G	A	3394(G/A)	Heterozygous	7	5069	0.138094299	0.285714286	37	CDS: P3, Misc.: FILTER	P3:c.1059G>A		N5_AT1_tuber
4587	SNV	1	A	G	4587(A/G)	Heterozygous	489	7480	6.537433155	0.390593047	36.83640082	CDS: CI, Misc.: FILTER	CI:c.1001A>G	CI:p.Asn334Ser	N5_AT1_tuber
4955	SNV	1	T	C	4955(T/C)	Heterozygous	614	5391	11.38935262	0.438110749	36.90553746	CDS: CI, Misc.: FILTER	CI:c.1369T>C		N5_AT1_tuber
5353	SNV	1	G	A	5353(G/A)	Heterozygous	2515	6553	38.37936823	0.458846918	36.94910537	CDS: CI, Misc.: FILTER	CI:c.1767G>A		N5_AT1_tuber
5377	SNV	1	G	A	5377(G/A)	Heterozygous	2713	6874	39.46755892	0.457058607	36.88794692	CDS: CI, Misc.: FILTER	CI:c.1791G>A		N5_AT1_tuber
5521	SNV	1	A	G	5521(A/G)	Heterozygous	9	6251	0.143976964	0.444444444	36.55555556	CDS: 6K2, Misc.: FILTER	6K2:c.33A>G		N5_AT1_tuber
5568	SNV	1	C	T	5568(C/T)	Heterozygous	594	5013	11.8491921	0.464646465	36.86868687	CDS: 6K2, Misc.: FILTER	6K2:c.80C>T	6K2:p.Ala27Val	N5_AT1_tuber
6439	SNV	1	C	T	6439(C/T)	Heterozygous	267	16041	1.664484758	0.382022472	36.80524345	CDS: NIa, Misc.: FILTER	NIa:c.231C>T		N5_AT1_tuber
6987	SNV	1	A	G	6987(A/G)	Heterozygous	281	16622	1.690530622	0.487544484	36.886121	CDS: NIb, Misc.: FILTER	NIb:c.47A>G	NIb:p.Gln16Arg	N5_AT1_tuber
7088	SNV	1	G	A	7088(G/A)	Heterozygous	5233	18520	28.25593952	0.315306707	36.90521689	CDS: NIb, Misc.: FILTER	NIb:c.148G>A	NIb:p.Ala50Thr	N5_AT1_tuber
7630	SNV	1	T	C	7630(T/C)	Heterozygous	21194	59949	35.35338371	0.425592149	36.84330471	CDS: NIb, Misc.: FILTER	NIb:c.690T>C		N5_AT1_tuber
8217	SNV	1	T	A	8217(T/A)	Heterozygous	6770	75067	9.018610042	0.472525849	36.71314623	CDS: NIb, Misc.: FILTER	NIb:c.1277T>A	NIb:p.Leu426Gln	N5_AT1_tuber
