# Supplementary material for: Transmission modes affect the population structure of potato virus Y in potato
Source: PLoS Pathog. 2020 Jun 23;16(6):e1008608. doi: 10.1371/journal.ppat.1008608 (PMC7347233; doi:10.1371/journal.ppat.1008608)
Supplement: S1 File — (ZIP) [file ppat.1008608.s013.zip › N5_AT2_leaf.txt]

Reference Position	Type	Length	Reference	Allele	SNP	Zygosity	Count	Coverage	Frequency	Forward/reverse balance	Average quality	Overlapping annotations	Coding region change	Amino acid change	Sample
1810	SNV	1	G	T	1810(G/T)	Heterozygous	49	4585	1.06870229	0.428571429	37	CDS: HC-Pro, Misc.: FILTER	HC-Pro:c.870G>T		N5_AT2_leaf
3964	SNV	1	G	A	3964(G/A)	Heterozygous	7	1704	0.410798122	0.285714286	37	CDS: CI, Misc.: FILTER	CI:c.378G>A		N5_AT2_leaf
5353	SNV	1	G	A	5353(G/A)	Heterozygous	1211	1229	98.53539463	0.499587118	36.81668043	CDS: CI, Misc.: FILTER	CI:c.1767G>A		N5_AT2_leaf
7339	SNV	1	A	G	7339(A/G)	Heterozygous	54	5875	0.919148936	0.037037037	36.66666667	CDS: NIb, Misc.: FILTER	NIb:c.399A>G		N5_AT2_leaf
7591	SNV	1	A	G	7591(A/G)	Heterozygous	14	8285	0.168980084	0.5	36.71428571	CDS: NIb, Misc.: FILTER	NIb:c.651A>G		N5_AT2_leaf
7753	SNV	1	C	T	7753(C/T)	Heterozygous	100	8688	1.151012891	0.4	36.84	CDS: NIb, Misc.: FILTER	NIb:c.813C>T		N5_AT2_leaf
8083	SNV	1	T	C	8083(T/C)	Heterozygous	153	9296	1.645869191	0.411764706	36.79084967	CDS: NIb, Misc.: FILTER	NIb:c.1143T>C		N5_AT2_leaf
