# Supplementary material for: Transmission modes affect the population structure of potato virus Y in potato
Source: PLoS Pathog. 2020 Jun 23;16(6):e1008608. doi: 10.1371/journal.ppat.1008608 (PMC7347233; doi:10.1371/journal.ppat.1008608)
Supplement: S1 File — (ZIP) [file ppat.1008608.s013.zip › N5_AT2_tuber.txt]

Reference Position	Type	Length	Reference	Allele	SNP	Zygosity	Count	Coverage	Frequency	Forward/reverse balance	Average quality	Overlapping annotations	Coding region change	Amino acid change	Sample
232	SNV	1	C	T	232(C/T)	Heterozygous	482	9451	5.099989419	0.114107884	36.64315353	CDS: P1, Misc.: FILTER	P1:c.117C>T		N5_AT2_tuber
565	SNV	1	T	C	565(T/C)	Heterozygous	561	14590	3.845099383	0.474153298	36.73975045	CDS: P1, Misc.: FILTER	P1:c.450T>C		N5_AT2_tuber
631	SNV	1	T	C	631(T/C)	Heterozygous	1434	15477	9.265361504	0.455369596	36.80947824	CDS: P1, Misc.: FILTER	P1:c.516T>C		N5_AT2_tuber
1129	SNV	1	T	C	1129(T/C)	Heterozygous	150	12100	1.239669421	0.353333333	36.54666667	CDS: HC-Pro, Misc.: FILTER	HC-Pro:c.189T>C		N5_AT2_tuber
1286	SNV	1	G	A	1286(G/A)	Heterozygous	1999	14541	13.74733512	0.459229615	36.7953977	CDS: HC-Pro, Misc.: FILTER	HC-Pro:c.346G>A	HC-Pro:p.Val116Ile	N5_AT2_tuber
1810	SNV	1	G	T	1810(G/T)	Heterozygous	23	14267	0.161211187	0.47826087	36.65217391	CDS: HC-Pro, Misc.: FILTER	HC-Pro:c.870G>T		N5_AT2_tuber
2254	SNV	1	T	C	2254(T/C)	Heterozygous	2346	23890	9.820008372	0.144075021	36.80306905	CDS: HC-Pro, Misc.: FILTER	HC-Pro:c.1314T>C		N5_AT2_tuber
3217	SNV	1	A	T	3217(A/T)	Heterozygous	1345	4678	28.75160325	0.49739777	36.71301115	CDS: P3, Misc.: FILTER	P3:c.882A>T		N5_AT2_tuber
3925	SNV	1	A	C	3925(A/C)	Heterozygous	478	4321	11.06225411	0.489539749	36.68619247	CDS: CI, Misc.: FILTER	CI:c.339A>C		N5_AT2_tuber
3964	SNV	1	G	A	3964(G/A)	Heterozygous	335	4590	7.298474946	0.468656716	36.77313433	CDS: CI, Misc.: FILTER	CI:c.378G>A		N5_AT2_tuber
5353	SNV	1	G	A	5353(G/A)	Heterozygous	4072	4136	98.45261122	0.472495088	36.81753438	CDS: CI, Misc.: FILTER	CI:c.1767G>A		N5_AT2_tuber
5930	SNV	1	A	G	5930(A/G)	Heterozygous	58	18749	0.309349832	0.293103448	36.93103448	CDS: VPg, Misc.: FILTER	VPg:c.286A>G	VPg:p.Ile96Val	N5_AT2_tuber
5977	SNV	1	T	C	5977(T/C)	Heterozygous	503	6800	7.397058824	0.479125249	36.7693837	CDS: VPg, Misc.: FILTER	VPg:c.333T>C		N5_AT2_tuber
6109	SNV	1	T	C	6109(T/C)	Heterozygous	9	7507	0.119888104	0.333333333	37	CDS: VPg, Misc.: FILTER	VPg:c.465T>C		N5_AT2_tuber
6799	SNV	1	T	A	6799(T/A)	Heterozygous	222	7044	3.151618399	0.45045045	36.58558559	CDS: NIa, Misc.: FILTER	NIa:c.591T>A	NIa:p.Asn197Lys	N5_AT2_tuber
6947	SNV	1	C	T	6947(C/T)	Heterozygous	955	7596	12.57240653	0.369633508	36.83246073	CDS: NIb, Misc.: FILTER	NIb:c.7C>T	NIb:p.His3Tyr	N5_AT2_tuber
7564	SNV	1	T	C	7564(T/C)	Heterozygous	2034	28897	7.038792954	0.490167158	36.87512291	CDS: NIb, Misc.: FILTER	NIb:c.624T>C		N5_AT2_tuber
8661	SNV	1	G	A	8661(G/A)	Heterozygous	263	12884	2.041291524	0.307984791	36.74144487	CDS: CP, Misc.: FILTER	CP:c.164G>A	CP:p.Arg55Lys	N5_AT2_tuber
