# Supplementary material for: Transmission modes affect the population structure of potato virus Y in potato
Source: PLoS Pathog. 2020 Jun 23;16(6):e1008608. doi: 10.1371/journal.ppat.1008608 (PMC7347233; doi:10.1371/journal.ppat.1008608)
Supplement: S1 File — (ZIP) [file ppat.1008608.s013.zip › N5_AT3_leaf.txt]

Reference Position	Type	Length	Reference	Allele	SNP	Zygosity	Count	Coverage	Frequency	Forward/reverse balance	Average quality	Overlapping annotations	Coding region change	Amino acid change	Sample
212	SNV	1	G	A	212(G/A)	Heterozygous	109	9364	1.164032465	0.431192661	36.62385321	CDS: P1, Misc.: FILTER	P1:c.97G>A	P1:p.Val33Ile	N5_AT3_leaf
232	SNV	1	C	T	232(C/T)	Heterozygous	9	7124	0.12633352	0.111111111	36.55555556	CDS: P1, Misc.: FILTER	P1:c.117C>T		N5_AT3_leaf
3517	SNV	1	C	T	3517(C/T)	Heterozygous	4	2421	0.165220983	0.25	37	CDS: 6K1, Misc.: FILTER	6K1:c.87C>T		N5_AT3_leaf
4154	SNV	1	T	G	4154(T/G)	Heterozygous	434	3048	14.23884514	0.483870968	36.66820276	CDS: CI, Misc.: FILTER	CI:c.568T>G	CI:p.Leu190Val	N5_AT3_leaf
4408	SNV	1	A	G	4408(A/G)	Heterozygous	122	2863	4.261264408	0.483606557	36.86885246	CDS: CI, Misc.: FILTER	CI:c.822A>G	CI:p.Ile274Met	N5_AT3_leaf
5353	SNV	1	G	A	5353(G/A)	Heterozygous	2398	2435	98.48049281	0.48999166	36.85446205	CDS: CI, Misc.: FILTER	CI:c.1767G>A		N5_AT3_leaf
5591	SNV	1	A	G	5591(A/G)	Heterozygous	26	2413	1.077496892	0.423076923	36.69230769	CDS: 6K2, Misc.: FILTER	6K2:c.103A>G	6K2:p.Ile35Val	N5_AT3_leaf
6976	SNV	1	A	G	6976(A/G)	Heterozygous	50	4522	1.10570544	0.34	36.92	CDS: NIb, Misc.: FILTER	NIb:c.36A>G		N5_AT3_leaf
7249	SNV	1	G	T	7249(G/T)	Heterozygous	406	30404	1.335350612	0.13546798	36.80788177	CDS: NIb, Misc.: FILTER	NIb:c.309G>T		N5_AT3_leaf
7339	SNV	1	A	G	7339(A/G)	Heterozygous	401	12520	3.202875399	0.142144638	36.79052369	CDS: NIb, Misc.: FILTER	NIb:c.399A>G		N5_AT3_leaf
7591	SNV	1	A	G	7591(A/G)	Heterozygous	227	16566	1.37027647	0.431718062	36.77092511	CDS: NIb, Misc.: FILTER	NIb:c.651A>G		N5_AT3_leaf
8083	SNV	1	T	C	8083(T/C)	Heterozygous	493	17168	2.871621622	0.464503043	36.85395538	CDS: NIb, Misc.: FILTER	NIb:c.1143T>C		N5_AT3_leaf
8698	SNV	1	G	A	8698(G/A)	Heterozygous	717	7281	9.847548414	0.119944212	36.81311018	CDS: CP, Misc.: FILTER	CP:c.201G>A		N5_AT3_leaf
