# Supplementary material for: Transmission modes affect the population structure of potato virus Y in potato
Source: PLoS Pathog. 2020 Jun 23;16(6):e1008608. doi: 10.1371/journal.ppat.1008608 (PMC7347233; doi:10.1371/journal.ppat.1008608)
Supplement: S1 File — (ZIP) [file ppat.1008608.s013.zip › N5_AT3_tuber.txt]

Reference Position	Type	Length	Reference	Allele	SNP	Zygosity	Count	Coverage	Frequency	Forward/reverse balance	Average quality	Overlapping annotations	Coding region change	Amino acid change	Sample
390	SNV	1	A	G	390(A/G)	Heterozygous	1884	9425	19.98938992	0.486730361	36.7096603	CDS: P1, Misc.: FILTER	P1:c.275A>G	P1:p.Tyr92Cys	N5_AT3_tuber
1565	SNV	1	G	A	1565(G/A)	Heterozygous	69	6405	1.077283372	0.15942029	36.82608696	CDS: HC-Pro, Misc.: FILTER	HC-Pro:c.625G>A	HC-Pro:p.Asp209Asn	N5_AT3_tuber
2308	SNV	1	G	A	2308(G/A)	Heterozygous	5862	7535	77.79694758	0.037700444	36.76902081	CDS: HC-Pro, Misc.: FILTER	HC-Pro:c.1368G>A		N5_AT3_tuber
3517	SNV	1	C	T	3517(C/T)	Heterozygous	580	2989	19.4044831	0.35862069	36.88275862	CDS: 6K1, Misc.: FILTER	6K1:c.87C>T		N5_AT3_tuber
4303	SNV	1	A	G	4303(A/G)	Heterozygous	118	3850	3.064935065	0.457627119	36.74576271	CDS: CI, Misc.: FILTER	CI:c.717A>G		N5_AT3_tuber
4408	SNV	1	A	G	4408(A/G)	Heterozygous	22	3896	0.564681725	0.409090909	36.54545455	CDS: CI, Misc.: FILTER	CI:c.822A>G	CI:p.Ile274Met	N5_AT3_tuber
5353	SNV	1	G	A	5353(G/A)	Heterozygous	3327	3371	98.69474933	0.484220018	36.8232642	CDS: CI, Misc.: FILTER	CI:c.1767G>A		N5_AT3_tuber
5591	SNV	1	A	G	5591(A/G)	Heterozygous	2738	3491	78.43024921	0.448502557	36.81263696	CDS: 6K2, Misc.: FILTER	6K2:c.103A>G	6K2:p.Ile35Val	N5_AT3_tuber
5695	SNV	1	C	T	5695(C/T)	Heterozygous	1830	18728	9.771465186	0.097814208	36.90163934	CDS: VPg, Misc.: FILTER	VPg:c.51C>T		N5_AT3_tuber
6112	SNV	1	T	C	6112(T/C)	Heterozygous	124	5800	2.137931034	0.467741935	36.82258065	CDS: VPg, Misc.: FILTER	VPg:c.468T>C		N5_AT3_tuber
6332	SNV	1	A	C	6332(A/C)	Heterozygous	107	5516	1.939811458	0.411214953	36.73831776	CDS: NIa, Misc.: FILTER	NIa:c.124A>C	NIa:p.Ile42Leu	N5_AT3_tuber
7516	SNV	1	A	G	7516(A/G)	Heterozygous	4380	23240	18.84681583	0.41803653	36.80479452	CDS: NIb, Misc.: FILTER	NIb:c.576A>G		N5_AT3_tuber
8086	SNV	1	T	C	8086(T/C)	Heterozygous	430	24193	1.77737362	0.41627907	36.81860465	CDS: NIb, Misc.: FILTER	NIb:c.1146T>C		N5_AT3_tuber
8306	SNV	1	T	G	8306(T/G)	Heterozygous	244	17569	1.388809836	0.262295082	36.85245902	CDS: NIb, Misc.: FILTER	NIb:c.1366T>G	NIb:p.Ser456Ala	N5_AT3_tuber
8551	SNV	1	G	A	8551(G/A)	Heterozygous	276	19394	1.423120553	0.391304348	36.85507246	CDS: CP, Misc.: FILTER	CP:c.54G>A		N5_AT3_tuber
8671	SNV	1	G	T	8671(G/T)	Heterozygous	212	9963	2.127873131	0.16509434	36.61320755	CDS: CP, Misc.: FILTER	CP:c.174G>T	CP:p.Lys58Asn	N5_AT3_tuber
8698	SNV	1	G	A	8698(G/A)	Heterozygous	58	9095	0.637713029	0.137931034	36.93103448	CDS: CP, Misc.: FILTER	CP:c.201G>A		N5_AT3_tuber
8890	SNV	1	T	C	8890(T/C)	Heterozygous	2839	17972	15.79679501	0.494892568	36.72243748	CDS: CP, Misc.: FILTER	CP:c.393T>C		N5_AT3_tuber
8949	SNV	1	A	G	8949(A/G)	Heterozygous	357	18989	1.88003581	0.478991597	36.77030812	CDS: CP, Misc.: FILTER	CP:c.452A>G	CP:p.Asn151Ser	N5_AT3_tuber
