# Supplementary material for: Transmission modes affect the population structure of potato virus Y in potato
Source: PLoS Pathog. 2020 Jun 23;16(6):e1008608. doi: 10.1371/journal.ppat.1008608 (PMC7347233; doi:10.1371/journal.ppat.1008608)
Supplement: S1 File — (ZIP) [file ppat.1008608.s013.zip › N5_AT5_leaf.txt]

Reference Position	Type	Length	Reference	Allele	SNP	Zygosity	Count	Coverage	Frequency	Forward/reverse balance	Average quality	Overlapping annotations	Coding region change	Amino acid change	Sample
2038	SNV	1	A	G	2038(A/G)	Heterozygous	1201	87497	1.37261849	0.302248127	36.75353872	CDS: HC-Pro, Misc.: FILTER	HC-Pro:c.1098A>G		N5_AT5_leaf
3346	SNV	1	A	G	3346(A/G)	Heterozygous	1074	17433	6.160729651	0.173184358	36.7113594	CDS: P3, Misc.: FILTER	P3:c.1011A>G		N5_AT5_leaf
3397	SNV	1	A	G	3397(A/G)	Heterozygous	257	18848	1.363539898	0.194552529	36.58754864	CDS: P3, Misc.: FILTER	P3:c.1062A>G		N5_AT5_leaf
4154	SNV	1	T	G	4154(T/G)	Heterozygous	1371	38347	3.575247086	0.444201313	36.69365427	CDS: CI, Misc.: FILTER	CI:c.568T>G	CI:p.Leu190Val	N5_AT5_leaf
4513	SNV	1	A	G	4513(A/G)	Heterozygous	475	29033	1.6360693	0.469473684	36.72631579	CDS: CI, Misc.: FILTER	CI:c.927A>G		N5_AT5_leaf
5119	SNV	1	C	T	5119(C/T)	Heterozygous	1412	23402	6.033672336	0.461756374	36.67988669	CDS: CI, Misc.: FILTER	CI:c.1533C>T		N5_AT5_leaf
5353	SNV	1	G	A	5353(G/A)	Heterozygous	28245	28658	98.55886663	0.460612498	36.81136484	CDS: CI, Misc.: FILTER	CI:c.1767G>A		N5_AT5_leaf
5591	SNV	1	A	G	5591(A/G)	Heterozygous	124	26720	0.464071856	0.475806452	36.80645161	CDS: 6K2, Misc.: FILTER	6K2:c.103A>G	6K2:p.Ile35Val	N5_AT5_leaf
5930	SNV	1	A	G	5930(A/G)	Heterozygous	1111	107012	1.038201323	0.214221422	36.79117912	CDS: VPg, Misc.: FILTER	VPg:c.286A>G	VPg:p.Ile96Val	N5_AT5_leaf
6109	SNV	1	T	C	6109(T/C)	Heterozygous	56	47753	0.117270119	0.482142857	36.57142857	CDS: VPg, Misc.: FILTER	VPg:c.465T>C		N5_AT5_leaf
