# Supplementary material for: Transmission modes affect the population structure of potato virus Y in potato
Source: PLoS Pathog. 2020 Jun 23;16(6):e1008608. doi: 10.1371/journal.ppat.1008608 (PMC7347233; doi:10.1371/journal.ppat.1008608)
Supplement: S1 File — (ZIP) [file ppat.1008608.s013.zip › N5_IT1_tuber.txt]

Reference Position	Type	Length	Reference	Allele	SNP	Zygosity	Count	Coverage	Frequency	Forward/reverse balance	Average quality	Overlapping annotations	Coding region change	Amino acid change	Sample
339	SNV	1	T	C	339(T/C)	Heterozygous	905	10156	8.910988578	0.165745856	36.90497238	CDS: P1, Misc.: FILTER	P1:c.224T>C	P1:p.Val75Ala	N5_IT1_tuber
459	SNV	1	A	G	459(A/G)	Heterozygous	440	6490	6.779661017	0.395454545	36.91818182	CDS: P1, Misc.: FILTER	P1:c.344A>G	P1:p.Lys115Arg	N5_IT1_tuber
512	SNV	1	A	C	512(A/C)	Heterozygous	534	6640	8.042168675	0.413857678	36.70037453	CDS: P1, Misc.: FILTER	P1:c.397A>C	P1:p.Thr133Pro	N5_IT1_tuber
1010	SNV	1	G	A	1010(G/A)	Heterozygous	247	7526	3.281955886	0.417004049	36.90283401	CDS: HC-Pro, Misc.: FILTER	HC-Pro:c.70G>A	HC-Pro:p.Ala24Thr	N5_IT1_tuber
1285	SNV	1	G	A	1285(G/A)	Heterozygous	143	6747	2.119460501	0.370629371	36.94405594	CDS: HC-Pro, Misc.: FILTER	HC-Pro:c.345G>A		N5_IT1_tuber
2156	SNV	1	G	A	2156(G/A)	Heterozygous	116	6351	1.826484018	0.422413793	36.79310345	CDS: HC-Pro, Misc.: FILTER	HC-Pro:c.1216G>A	HC-Pro:p.Val406Ile	N5_IT1_tuber
2611	SNV	1	A	G	2611(A/G)	Heterozygous	9	4446	0.20242915	0	37	CDS: P3, Misc.: FILTER	P3:c.276A>G		N5_IT1_tuber
2710	SNV	1	T	C	2710(T/C)	Heterozygous	8	4327	0.184885602	0.375	37	CDS: P3, Misc.: FILTER	P3:c.375T>C		N5_IT1_tuber
2860	SNV	1	A	C	2860(A/C)	Heterozygous	3	2715	0.110497238	0	37	CDS: P3, CDS: Pipo, Misc.: FILTER	P3:c.525A>C; Pipo:c.10A>C	Pipo:p.Lys4Gln	N5_IT1_tuber
3579	SNV	1	G	A	3579(G/A)	Heterozygous	20	5663	0.353169698	0.45	37	CDS: 6K1, Misc.: FILTER	6K1:c.149G>A	6K1:p.Arg50Lys	N5_IT1_tuber
5410	SNV	1	G	A	5410(G/A)	Heterozygous	144	4225	3.408284024	0.430555556	36.91666667	CDS: CI, Misc.: FILTER	CI:c.1824G>A		N5_IT1_tuber
5561	SNV	1	A	G	5561(A/G)	Heterozygous	150	4018	3.733200597	0.473333333	36.6	CDS: 6K2, Misc.: FILTER	6K2:c.73A>G	6K2:p.Ile25Val	N5_IT1_tuber
6028	SNV	1	C	T	6028(C/T)	Heterozygous	50	4732	1.056635672	0.32	36.68	CDS: VPg, Misc.: FILTER	VPg:c.384C>T		N5_IT1_tuber
6163	SNV	1	A	G	6163(A/G)	Heterozygous	12	4941	0.242865817	0.416666667	36.33333333	CDS: VPg, Misc.: FILTER	VPg:c.519A>G	VPg:p.Ile173Met	N5_IT1_tuber
6350	SNV	1	T	C	6350(T/C)	Heterozygous	68	3714	1.83091007	0.147058824	36.64705882	CDS: NIa, Misc.: FILTER	NIa:c.142T>C	NIa:p.Phe48Leu	N5_IT1_tuber
6460	SNV	1	C	T	6460(C/T)	Heterozygous	2233	3332	67.01680672	0.331840573	36.29690999	CDS: NIa, Misc.: FILTER	NIa:c.252C>T		N5_IT1_tuber
6523	SNV	1	G	A	6523(G/A)	Heterozygous	2308	4049	57.00172882	0.489601386	36.77556326	CDS: NIa, Misc.: FILTER	NIa:c.315G>A		N5_IT1_tuber
7177	SNV	1	T	C	7177(T/C)	Heterozygous	63	5437	1.158727239	0.444444444	36.80952381	CDS: NIb, Misc.: FILTER	NIb:c.237T>C		N5_IT1_tuber
8530	SNV	1	T	C	8530(T/C)	Heterozygous	13	8438	0.154064944	0.153846154	36.69230769	CDS: CP, Misc.: FILTER	CP:c.33T>C		N5_IT1_tuber
