# Supplementary material for: Transmission modes affect the population structure of potato virus Y in potato
Source: PLoS Pathog. 2020 Jun 23;16(6):e1008608. doi: 10.1371/journal.ppat.1008608 (PMC7347233; doi:10.1371/journal.ppat.1008608)
Supplement: S1 File — (ZIP) [file ppat.1008608.s013.zip › N5_IT2_leaf.txt]

Reference Position	Type	Length	Reference	Allele	SNP	Zygosity	Count	Coverage	Frequency	Forward/reverse balance	Average quality	Overlapping annotations	Coding region change	Amino acid change	Sample
124	SNV	1	T	A	124(T/A)	Heterozygous	1602	39297	4.076647072	0.001872659	36.85518102	CDS: P1, Misc.: FILTER	P1:c.9T>A		N5_IT2_leaf
277	SNV	1	A	G	277(A/G)	Heterozygous	999	11846	8.433226406	0.241241241	36.85185185	CDS: P1, Misc.: FILTER	P1:c.162A>G		N5_IT2_leaf
339	SNV	1	T	C	339(T/C)	Heterozygous	2267	16612	13.64676138	0.337009263	36.7071019	CDS: P1, Misc.: FILTER	P1:c.224T>C	P1:p.Val75Ala	N5_IT2_leaf
389	SNV	1	T	G	389(T/G)	Heterozygous	208	15805	1.316039228	0.456730769	36.74967674	CDS: P1, Misc.: FILTER	P1:c.274T>G	P1:p.Tyr92Asp	N5_IT2_leaf
459	SNV	1	A	G	459(A/G)	Heterozygous	704	16284	4.323262098	0.426136364	36.84375	CDS: P1, Misc.: FILTER	P1:c.344A>G	P1:p.Lys115Arg	N5_IT2_leaf
582	SNV	1	A	T	582(A/T)	Heterozygous	363	16795	2.161357547	0.432506887	36.82369146	CDS: P1, Misc.: FILTER	P1:c.467A>T	P1:p.Gln156Leu	N5_IT2_leaf
681	SNV	1	G	A	681(G/A)	Heterozygous	1378	17749	7.76381768	0.421625544	36.73076923	CDS: P1, Misc.: FILTER	P1:c.566G>A	P1:p.Cys189Tyr	N5_IT2_leaf
744	SNV	1	T	G	744(T/G)	Heterozygous	1390	17024	8.164943609	0.470503597	36.72446043	CDS: P1, Misc.: FILTER	P1:c.629T>G	P1:p.Val210Gly	N5_IT2_leaf
1197	SNV	1	G	T	1197(G/T)	Heterozygous	424	14625	2.899145299	0.41745283	36.66037736	CDS: HC-Pro, Misc.: FILTER	HC-Pro:c.257G>T	HC-Pro:p.Ser86Ile	N5_IT2_leaf
1249	SNV	1	A	G	1249(A/G)	Heterozygous	755	15062	5.012614527	0.466225166	36.8781457	CDS: HC-Pro, Misc.: FILTER	HC-Pro:c.309A>G		N5_IT2_leaf
1665	SNV	1	C	T	1665(C/T)	Heterozygous	321	8998	3.567459435	0.317757009	36.66978193	CDS: HC-Pro, Misc.: FILTER	HC-Pro:c.725C>T	HC-Pro:p.Ala242Val	N5_IT2_leaf
1736	SNV	1	C	T	1736(C/T)	Heterozygous	429	15275	2.808510638	0.414918415	36.72494172	CDS: HC-Pro, Misc.: FILTER	HC-Pro:c.796C>T		N5_IT2_leaf
1915	SNV	1	T	C	1915(T/C)	Heterozygous	991	14433	6.866209381	0.478304743	36.48133199	CDS: HC-Pro, Misc.: FILTER	HC-Pro:c.975T>C		N5_IT2_leaf
2611	SNV	1	A	G	2611(A/G)	Heterozygous	52	4721	1.101461555	0.346153846	36.84615385	CDS: P3, Misc.: FILTER	P3:c.276A>G		N5_IT2_leaf
2629	SNV	1	A	G	2629(A/G)	Heterozygous	16	4314	0.370885489	0.4375	37	CDS: P3, Misc.: FILTER	P3:c.294A>G		N5_IT2_leaf
2710	SNV	1	T	C	2710(T/C)	Heterozygous	66	4764	1.385390428	0.333333333	36.66666667	CDS: P3, Misc.: FILTER	P3:c.375T>C		N5_IT2_leaf
2791	SNV	1	T	A	2791(T/A)	Heterozygous	39	3670	1.0626703	0.435897436	36.33333333	CDS: P3, Misc.: FILTER	P3:c.456T>A	P3:p.Asp152Glu	N5_IT2_leaf
3298	SNV	1	G	A	3298(G/A)	Heterozygous	497	4118	12.06896552	0.412474849	36.78672032	CDS: P3, Misc.: FILTER	P3:c.963G>A		N5_IT2_leaf
3535	SNV	1	C	A	3535(C/A)	Heterozygous	51	4858	1.049814739	0.411764706	37	CDS: 6K1, Misc.: FILTER	6K1:c.105C>A		N5_IT2_leaf
3579	SNV	1	G	A	3579(G/A)	Heterozygous	8	5350	0.14953271	0.5	37	CDS: 6K1, Misc.: FILTER	6K1:c.149G>A	6K1:p.Arg50Lys	N5_IT2_leaf
3694	SNV	1	C	T	3694(C/T)	Heterozygous	48	4747	1.011164946	0.375	36.83333333	CDS: CI, Misc.: FILTER	CI:c.108C>T		N5_IT2_leaf
4093	SNV	1	T	C	4093(T/C)	Heterozygous	160	6437	2.485629952	0.475	36.8	CDS: CI, Misc.: FILTER	CI:c.507T>C		N5_IT2_leaf
4574	SNV	1	T	C	4574(T/C)	Heterozygous	54	5070	1.065088757	0.388888889	36.74074074	CDS: CI, Misc.: FILTER	CI:c.988T>C		N5_IT2_leaf
4630	SNV	1	A	G	4630(A/G)	Heterozygous	147	4739	3.101920236	0.462585034	36.83673469	CDS: CI, Misc.: FILTER	CI:c.1044A>G		N5_IT2_leaf
4921	SNV	1	T	C	4921(T/C)	Heterozygous	71	3924	1.809378186	0.183098592	36.83098592	CDS: CI, Misc.: FILTER	CI:c.1335T>C		N5_IT2_leaf
5146	SNV	1	A	G	5146(A/G)	Heterozygous	202	4374	4.618198445	0.455445545	36.62376238	CDS: CI, Misc.: FILTER	CI:c.1560A>G		N5_IT2_leaf
5161	SNV	1	A	G	5161(A/G)	Heterozygous	170	4434	3.834009923	0.494117647	36.68235294	CDS: CI, Misc.: FILTER	CI:c.1575A>G		N5_IT2_leaf
5521	SNV	1	A	G	5521(A/G)	Heterozygous	322	4931	6.530115595	0.450310559	36.8136646	CDS: 6K2, Misc.: FILTER	6K2:c.33A>G		N5_IT2_leaf
5599	SNV	1	C	T	5599(C/T)	Heterozygous	130	4919	2.64281358	0.492307692	36.6	CDS: 6K2, Misc.: FILTER	6K2:c.111C>T		N5_IT2_leaf
5635	SNV	1	G	A	5635(G/A)	Heterozygous	6	4080	0.147058824	0.333333333	36.33333333	CDS: 6K2, Misc.: FILTER	6K2:c.147G>A		N5_IT2_leaf
5842	SNV	1	T	C	5842(T/C)	Heterozygous	14	10737	0.130390239	0.285714286	36	CDS: VPg, Misc.: FILTER	VPg:c.198T>C		N5_IT2_leaf
6140	SNV	1	T	C	6140(T/C)	Heterozygous	26	7407	0.351019306	0.461538462	36.84615385	CDS: VPg, Misc.: FILTER	VPg:c.496T>C		N5_IT2_leaf
6163	SNV	1	A	G	6163(A/G)	Heterozygous	2040	7726	26.40434895	0.469117647	36.78039216	CDS: VPg, Misc.: FILTER	VPg:c.519A>G	VPg:p.Ile173Met	N5_IT2_leaf
6268	SNV	1	A	G	6268(A/G)	Heterozygous	11	7607	0.144603655	0.181818182	36.63636364	CDS: NIa, Misc.: FILTER	NIa:c.60A>G		N5_IT2_leaf
6460	SNV	1	C	T	6460(C/T)	Heterozygous	971	6929	14.01356617	0.126673532	36.64984552	CDS: NIa, Misc.: FILTER	NIa:c.252C>T		N5_IT2_leaf
6478	SNV	1	T	C	6478(T/C)	Heterozygous	85	7382	1.151449472	0.470588235	36.67058824	CDS: NIa, Misc.: FILTER	NIa:c.270T>C		N5_IT2_leaf
6833	SNV	1	A	G	6833(A/G)	Heterozygous	118	7432	1.587728741	0.313559322	36.83050847	CDS: NIa, Misc.: FILTER	NIa:c.625A>G	NIa:p.Thr209Ala	N5_IT2_leaf
7000	SNV	1	A	G	7000(A/G)	Heterozygous	9	7980	0.112781955	0.444444444	37	CDS: NIb, Misc.: FILTER	NIb:c.60A>G		N5_IT2_leaf
7090	SNV	1	T	C	7090(T/C)	Heterozygous	187	8234	2.271071168	0.427807487	36.73262032	CDS: NIb, Misc.: FILTER	NIb:c.150T>C		N5_IT2_leaf
7297	SNV	1	C	T	7297(C/T)	Heterozygous	147	13467	1.09155714	0.210884354	36.68707483	CDS: NIb, Misc.: FILTER	NIb:c.357C>T		N5_IT2_leaf
8170	SNV	1	T	G	8170(T/G)	Heterozygous	56	30955	0.180907769	0.482142857	36.85714286	CDS: NIb, Misc.: FILTER	NIb:c.1230T>G		N5_IT2_leaf
8179	SNV	1	G	A	8179(G/A)	Heterozygous	6382	30248	21.09891563	0.447508618	36.7171733	CDS: NIb, Misc.: FILTER	NIb:c.1239G>A		N5_IT2_leaf
8423	SNV	1	C	T	8423(C/T)	Heterozygous	220	21846	1.007049345	0.213636364	36.33636364	CDS: NIb, Misc.: FILTER	NIb:c.1483C>T		N5_IT2_leaf
8467	SNV	1	C	T	8467(C/T)	Heterozygous	490	23020	2.12858384	0.383673469	36.8	CDS: NIb, Misc.: FILTER	NIb:c.1527C>T		N5_IT2_leaf
8471	SNV	1	T	C	8471(T/C)	Heterozygous	2412	22657	10.64571656	0.410033167	36.79288043	CDS: NIb, Misc.: FILTER	NIb:c.1531T>C	NIb:p.Phe511Leu	N5_IT2_leaf
8476	SNV	1	T	C	8476(T/C)	Heterozygous	407	22717	1.791609808	0.43980344	36.74447174	CDS: NIb, Misc.: FILTER	NIb:c.1536T>C		N5_IT2_leaf
8530	SNV	1	T	C	8530(T/C)	Heterozygous	4845	25010	19.3722511	0.493498452	36.74241486	CDS: CP, Misc.: FILTER	CP:c.33T>C		N5_IT2_leaf
8593	SNV	1	G	A	8593(G/A)	Heterozygous	272	25416	1.070192005	0.253676471	36.85294118	CDS: CP, Misc.: FILTER	CP:c.96G>A		N5_IT2_leaf
8684	SNV	1	A	G	8684(A/G)	Heterozygous	130	11622	1.118568233	0.138461538	36.76923077	CDS: CP, Misc.: FILTER	CP:c.187A>G	CP:p.Thr63Ala	N5_IT2_leaf
9079	SNV	1	T	C	9079(T/C)	Heterozygous	548	17759	3.085759333	0.352189781	36.72627737	CDS: CP, Misc.: FILTER	CP:c.582T>C		N5_IT2_leaf
