# Supplementary material for: Transmission modes affect the population structure of potato virus Y in potato
Source: PLoS Pathog. 2020 Jun 23;16(6):e1008608. doi: 10.1371/journal.ppat.1008608 (PMC7347233; doi:10.1371/journal.ppat.1008608)
Supplement: S1 File — (ZIP) [file ppat.1008608.s013.zip › N5_IT2_tuber.txt]

Reference Position	Type	Length	Reference	Allele	SNP	Zygosity	Count	Coverage	Frequency	Forward/reverse balance	Average quality	Overlapping annotations	Coding region change	Amino acid change	Sample
277	SNV	1	A	G	277(A/G)	Heterozygous	12	6007	0.199766939	0.25	37	CDS: P1, Misc.: FILTER	P1:c.162A>G		N5_IT2_tuber
339	SNV	1	T	C	339(T/C)	Heterozygous	368	7334	5.017725661	0.3125	36.69021739	CDS: P1, Misc.: FILTER	P1:c.224T>C	P1:p.Val75Ala	N5_IT2_tuber
459	SNV	1	A	G	459(A/G)	Heterozygous	1299	6942	18.71218669	0.422632794	36.80292533	CDS: P1, Misc.: FILTER	P1:c.344A>G	P1:p.Lys115Arg	N5_IT2_tuber
565	SNV	1	T	C	565(T/C)	Heterozygous	955	7426	12.86022085	0.458638743	36.6921466	CDS: P1, Misc.: FILTER	P1:c.450T>C		N5_IT2_tuber
681	SNV	1	G	A	681(G/A)	Heterozygous	18	7901	0.227819263	0.5	37	CDS: P1, Misc.: FILTER	P1:c.566G>A	P1:p.Cys189Tyr	N5_IT2_tuber
744	SNV	1	T	G	744(T/G)	Heterozygous	16	7651	0.20912299	0.5	36.75	CDS: P1, Misc.: FILTER	P1:c.629T>G	P1:p.Val210Gly	N5_IT2_tuber
1736	SNV	1	C	T	1736(C/T)	Heterozygous	30	6328	0.474083439	0.4	36.86666667	CDS: HC-Pro, Misc.: FILTER	HC-Pro:c.796C>T		N5_IT2_tuber
1915	SNV	1	T	C	1915(T/C)	Heterozygous	33	6229	0.529780061	0.454545455	36.21212121	CDS: HC-Pro, Misc.: FILTER	HC-Pro:c.975T>C		N5_IT2_tuber
2629	SNV	1	A	G	2629(A/G)	Heterozygous	34	1915	1.775456919	0.5	36.88235294	CDS: P3, Misc.: FILTER	P3:c.294A>G		N5_IT2_tuber
2686	SNV	1	A	G	2686(A/G)	Heterozygous	25	2009	1.244400199	0.4	36.44	CDS: P3, Misc.: FILTER	P3:c.351A>G		N5_IT2_tuber
3152	SNV	1	G	A	3152(G/A)	Heterozygous	25	2453	1.019160212	0.32	36.68	CDS: P3, Misc.: FILTER	P3:c.817G>A	P3:p.Val273Ile	N5_IT2_tuber
3163	SNV	1	T	G	3163(T/G)	Heterozygous	30	2583	1.161440186	0.5	36.33333333	CDS: P3, Misc.: FILTER	P3:c.828T>G	P3:p.Ile276Met	N5_IT2_tuber
3298	SNV	1	G	A	3298(G/A)	Heterozygous	5	1736	0.288018433	0.2	37	CDS: P3, Misc.: FILTER	P3:c.963G>A		N5_IT2_tuber
3579	SNV	1	G	A	3579(G/A)	Heterozygous	36	2445	1.472392638	0.5	36.88888889	CDS: 6K1, Misc.: FILTER	6K1:c.149G>A	6K1:p.Arg50Lys	N5_IT2_tuber
4093	SNV	1	T	C	4093(T/C)	Heterozygous	380	2792	13.61031519	0.465789474	36.86315789	CDS: CI, Misc.: FILTER	CI:c.507T>C		N5_IT2_tuber
4201	SNV	1	T	C	4201(T/C)	Heterozygous	84	2750	3.054545455	0.476190476	36.71428571	CDS: CI, Misc.: FILTER	CI:c.615T>C		N5_IT2_tuber
4630	SNV	1	A	G	4630(A/G)	Heterozygous	601	2193	27.40538076	0.4359401	36.73876872	CDS: CI, Misc.: FILTER	CI:c.1044A>G		N5_IT2_tuber
4970	SNV	1	A	G	4970(A/G)	Heterozygous	19	1804	1.053215078	0.368421053	37	CDS: CI, Misc.: FILTER	CI:c.1384A>G	CI:p.Ile462Val	N5_IT2_tuber
5397	SNV	1	G	A	5397(G/A)	Heterozygous	22	2150	1.023255814	0.409090909	37	CDS: CI, Misc.: FILTER	CI:c.1811G>A	CI:p.Ser604Asn	N5_IT2_tuber
5521	SNV	1	A	G	5521(A/G)	Heterozygous	3	2092	0.143403442	0.333333333	35.66666667	CDS: 6K2, Misc.: FILTER	6K2:c.33A>G		N5_IT2_tuber
5545	SNV	1	A	G	5545(A/G)	Heterozygous	247	2172	11.37200737	0.433198381	36.82186235	CDS: 6K2, Misc.: FILTER	6K2:c.57A>G		N5_IT2_tuber
5635	SNV	1	G	A	5635(G/A)	Heterozygous	25	1965	1.272264631	0.4	37	CDS: 6K2, Misc.: FILTER	6K2:c.147G>A		N5_IT2_tuber
5905	SNV	1	G	T	5905(G/T)	Heterozygous	147	10026	1.466187911	0.170068027	36.87755102	CDS: VPg, Misc.: FILTER	VPg:c.261G>T	VPg:p.Glu87Asp	N5_IT2_tuber
5925	SNV	1	G	T	5925(G/T)	Heterozygous	152	9833	1.545815112	0.144736842	36.72368421	CDS: VPg, Misc.: FILTER	VPg:c.281G>T	VPg:p.Arg94Ile	N5_IT2_tuber
6140	SNV	1	T	C	6140(T/C)	Heterozygous	35	3425	1.02189781	0.342857143	36.77142857	CDS: VPg, Misc.: FILTER	VPg:c.496T>C		N5_IT2_tuber
6163	SNV	1	A	G	6163(A/G)	Heterozygous	424	3541	11.97401864	0.495283019	36.77358491	CDS: VPg, Misc.: FILTER	VPg:c.519A>G	VPg:p.Ile173Met	N5_IT2_tuber
6268	SNV	1	A	G	6268(A/G)	Heterozygous	68	3257	2.087810869	0.455882353	36.73529412	CDS: NIa, Misc.: FILTER	NIa:c.60A>G		N5_IT2_tuber
6332	SNV	1	A	C	6332(A/C)	Heterozygous	40	2840	1.408450704	0.375	36.7	CDS: NIa, Misc.: FILTER	NIa:c.124A>C	NIa:p.Ile42Leu	N5_IT2_tuber
6460	SNV	1	C	T	6460(C/T)	Heterozygous	1183	2711	43.6370343	0.147083686	36.55874894	CDS: NIa, Misc.: FILTER	NIa:c.252C>T		N5_IT2_tuber
6761	SNV	1	G	A	6761(G/A)	Heterozygous	37	3620	1.022099448	0.486486486	36.56756757	CDS: NIa, Misc.: FILTER	NIa:c.553G>A	NIa:p.Asp185Asn	N5_IT2_tuber
6988	SNV	1	A	C	6988(A/C)	Heterozygous	131	3612	3.626799557	0.419847328	36.86259542	CDS: NIb, Misc.: FILTER	NIb:c.48A>C	NIb:p.Gln16His	N5_IT2_tuber
7153	SNV	1	G	A	7153(G/A)	Heterozygous	13	3933	0.330536486	0.461538462	36.69230769	CDS: NIb, Misc.: FILTER	NIb:c.213G>A		N5_IT2_tuber
8137	SNV	1	C	T	8137(C/T)	Heterozygous	514	15219	3.377357251	0.480544747	36.75486381	CDS: NIb, Misc.: FILTER	NIb:c.1197C>T		N5_IT2_tuber
8170	SNV	1	T	G	8170(T/G)	Heterozygous	164	14735	1.112996267	0.469512195	36.82926829	CDS: NIb, Misc.: FILTER	NIb:c.1230T>G		N5_IT2_tuber
8179	SNV	1	G	A	8179(G/A)	Heterozygous	827	14533	5.690497488	0.466747279	36.65659008	CDS: NIb, Misc.: FILTER	NIb:c.1239G>A		N5_IT2_tuber
8263	SNV	1	C	T	8263(C/T)	Heterozygous	121	11371	1.064110456	0.314049587	36.60330579	CDS: NIb, Misc.: FILTER	NIb:c.1323C>T		N5_IT2_tuber
8471	SNV	1	T	C	8471(T/C)	Heterozygous	490	11522	4.2527339	0.471428571	36.73469388	CDS: NIb, Misc.: FILTER	NIb:c.1531T>C	NIb:p.Phe511Leu	N5_IT2_tuber
8530	SNV	1	T	C	8530(T/C)	Heterozygous	1151	12133	9.486524355	0.478714162	36.74630756	CDS: CP, Misc.: FILTER	CP:c.33T>C		N5_IT2_tuber
9079	SNV	1	T	C	9079(T/C)	Heterozygous	1251	8835	14.15959253	0.371702638	36.7186251	CDS: CP, Misc.: FILTER	CP:c.582T>C		N5_IT2_tuber
