# Supplementary material for: Transmission modes affect the population structure of potato virus Y in potato
Source: PLoS Pathog. 2020 Jun 23;16(6):e1008608. doi: 10.1371/journal.ppat.1008608 (PMC7347233; doi:10.1371/journal.ppat.1008608)
Supplement: S1 File — (ZIP) [file ppat.1008608.s013.zip › N5_MI1_leaf.txt]

Reference Position	Type	Length	Reference	Allele	SNP	Zygosity	Count	Coverage	Frequency	Forward/reverse balance	Average quality	Overlapping annotations	Coding region change	Amino acid change	Sample
205	SNV	1	A	G	205(A/G)	Heterozygous	169	8558	1.974760458	0.142011834	36.5739645	CDS: P1, Misc.: FILTER	P1:c.90A>G		N5_MI1_leaf
307	SNV	1	T	C	307(T/C)	Heterozygous	85	10591	0.802568218	0.035294118	36.90588235	CDS: P1, Misc.: FILTER	P1:c.192T>C		N5_MI1_leaf
409	SNV	1	G	A	409(G/A)	Heterozygous	71	5226	1.358591657	0.450704225	36.6056338	CDS: P1, Misc.: FILTER	P1:c.294G>A		N5_MI1_leaf
467	SNV	1	T	G	467(T/G)	Heterozygous	201	5228	3.844682479	0.492537313	36.86069652	CDS: P1, Misc.: FILTER	P1:c.352T>G	P1:p.Ser118Ala	N5_MI1_leaf
560	SNV	1	C	A	560(C/A)	Heterozygous	34	6018	0.564971751	0.352941176	36.58823529	CDS: P1, Misc.: FILTER	P1:c.445C>A	P1:p.His149Asn	N5_MI1_leaf
1292	SNV	1	C	T	1292(C/T)	Heterozygous	22	5569	0.395043994	0.409090909	36.45454545	CDS: HC-Pro, Misc.: FILTER	HC-Pro:c.352C>T		N5_MI1_leaf
1377	SNV	1	A	G	1377(A/G)	Heterozygous	7	5459	0.128228613	0.428571429	35.57142857	CDS: HC-Pro, Misc.: FILTER	HC-Pro:c.437A>G	HC-Pro:p.Asn146Ser	N5_MI1_leaf
1747	SNV	1	T	C	1747(T/C)	Heterozygous	47	7098	0.662158354	0.468085106	36.91489362	CDS: HC-Pro, Misc.: FILTER	HC-Pro:c.807T>C		N5_MI1_leaf
2656	SNV	1	T	C	2656(T/C)	Heterozygous	5	1878	0.266240682	0.2	37	CDS: P3, Misc.: FILTER	P3:c.321T>C		N5_MI1_leaf
2886	SNV	1	A	G	2886(A/G)	Heterozygous	10	1505	0.664451827	0.2	37	CDS: P3, CDS: Pipo, Misc.: FILTER	P3:c.551A>G; Pipo:c.36A>G	P3:p.Asp184Gly	N5_MI1_leaf
4216	SNV	1	G	A	4216(G/A)	Heterozygous	4	1963	0.20376974	0.25	37	CDS: CI, Misc.: FILTER	CI:c.630G>A		N5_MI1_leaf
4468	SNV	1	G	A	4468(G/A)	Heterozygous	36	2556	1.408450704	0.333333333	36.88888889	CDS: CI, Misc.: FILTER	CI:c.882G>A		N5_MI1_leaf
4612	SNV	1	T	C	4612(T/C)	Heterozygous	13	2466	0.527169505	0.384615385	37	CDS: CI, Misc.: FILTER	CI:c.1026T>C		N5_MI1_leaf
4867	SNV	1	A	T	4867(A/T)	Heterozygous	183	2032	9.005905512	0.355191257	36.65027322	CDS: CI, Misc.: FILTER	CI:c.1281A>T		N5_MI1_leaf
4987	SNV	1	A	G	4987(A/G)	Heterozygous	18	1948	0.924024641	0.5	37	CDS: CI, Misc.: FILTER	CI:c.1401A>G		N5_MI1_leaf
5344	SNV	1	A	G	5344(A/G)	Heterozygous	38	2592	1.466049383	0.5	36.78947368	CDS: CI, Misc.: FILTER	CI:c.1758A>G		N5_MI1_leaf
5353	SNV	1	G	A	5353(G/A)	Heterozygous	218	2632	8.282674772	0.463302752	36.98165138	CDS: CI, Misc.: FILTER	CI:c.1767G>A		N5_MI1_leaf
5521	SNV	1	A	G	5521(A/G)	Heterozygous	5	2418	0.206782465	0.2	37	CDS: 6K2, Misc.: FILTER	6K2:c.33A>G		N5_MI1_leaf
5543	SNV	1	T	C	5543(T/C)	Heterozygous	29	2102	1.37963844	0.344827586	37	CDS: 6K2, Misc.: FILTER	6K2:c.55T>C		N5_MI1_leaf
5866	SNV	1	C	T	5866(C/T)	Heterozygous	1403	31401	4.468010573	0.02637206	36.07056308	CDS: VPg, Misc.: FILTER	VPg:c.222C>T		N5_MI1_leaf
6209	SNV	1	G	T	6209(G/T)	Heterozygous	27	2775	0.972972973	0.444444444	36.62962963	CDS: NIa, Misc.: FILTER	NIa:c.1G>T	NIa:p.Ala1Ser	N5_MI1_leaf
6311	SNV	1	T	C	6311(T/C)	Heterozygous	19	2755	0.689655172	0.315789474	36.26315789	CDS: NIa, Misc.: FILTER	NIa:c.103T>C	NIa:p.Phe35Leu	N5_MI1_leaf
7060	SNV	1	G	A	7060(G/A)	Heterozygous	45	3862	1.165199379	0.222222222	37	CDS: NIb, Misc.: FILTER	NIb:c.120G>A		N5_MI1_leaf
7636	SNV	1	C	T	7636(C/T)	Heterozygous	101	8110	1.245376079	0.287128713	36.92079208	CDS: NIb, Misc.: FILTER	NIb:c.696C>T		N5_MI1_leaf
