# Supplementary material for: Transmission modes affect the population structure of potato virus Y in potato
Source: PLoS Pathog. 2020 Jun 23;16(6):e1008608. doi: 10.1371/journal.ppat.1008608 (PMC7347233; doi:10.1371/journal.ppat.1008608)
Supplement: S1 File — (ZIP) [file ppat.1008608.s013.zip › N5_MI1_tuber.txt]

Reference Position	Type	Length	Reference	Allele	SNP	Zygosity	Count	Coverage	Frequency	Forward/reverse balance	Average quality	Overlapping annotations	Coding region change	Amino acid change	Sample
205	SNV	1	A	G	205(A/G)	Heterozygous	2346	18551	12.64621853	0.169650469	36.60997442	CDS: P1, Misc.: FILTER	P1:c.90A>G		N5_MI1_tuber
467	SNV	1	T	G	467(T/G)	Heterozygous	254	20497	1.239205737	0.448818898	36.88976378	CDS: P1, Misc.: FILTER	P1:c.352T>G	P1:p.Ser118Ala	N5_MI1_tuber
514	SNV	1	A	G	514(A/G)	Heterozygous	714	17495	4.081166047	0.450980392	36.80112045	CDS: P1, Misc.: FILTER	P1:c.399A>G		N5_MI1_tuber
631	SNV	1	T	A	631(T/A)	Heterozygous	1277	23523	5.428729329	0.499608457	36.70947533	CDS: P1, Misc.: FILTER	P1:c.516T>A	P1:p.Ser172Arg	N5_MI1_tuber
1003	SNV	1	C	T	1003(C/T)	Heterozygous	1579	20404	7.73867869	0.466751108	36.77960735	CDS: HC-Pro, Misc.: FILTER	HC-Pro:c.63C>T		N5_MI1_tuber
1668	SNV	1	A	G	1668(A/G)	Heterozygous	177	11831	1.496069648	0.406779661	36.55932203	CDS: HC-Pro, Misc.: FILTER	HC-Pro:c.728A>G	HC-Pro:p.Tyr243Cys	N5_MI1_tuber
1747	SNV	1	T	C	1747(T/C)	Heterozygous	26	20820	0.124879923	0.423076923	36.84615385	CDS: HC-Pro, Misc.: FILTER	HC-Pro:c.807T>C		N5_MI1_tuber
2656	SNV	1	T	C	2656(T/C)	Heterozygous	36	5451	0.660429279	0.305555556	36.66666667	CDS: P3, Misc.: FILTER	P3:c.321T>C		N5_MI1_tuber
3502	SNV	1	T	C	3502(T/C)	Heterozygous	7	5190	0.134874759	0.285714286	37	CDS: 6K1, Misc.: FILTER	6K1:c.72T>C		N5_MI1_tuber
4612	SNV	1	T	C	4612(T/C)	Heterozygous	13	5728	0.226955307	0.384615385	36.69230769	CDS: CI, Misc.: FILTER	CI:c.1026T>C		N5_MI1_tuber
5344	SNV	1	A	G	5344(A/G)	Heterozygous	783	6227	12.57427333	0.491698595	36.77011494	CDS: CI, Misc.: FILTER	CI:c.1758A>G		N5_MI1_tuber
5353	SNV	1	G	A	5353(G/A)	Heterozygous	1617	6207	26.05123248	0.487940631	36.83178726	CDS: CI, Misc.: FILTER	CI:c.1767G>A		N5_MI1_tuber
5458	SNV	1	G	A	5458(G/A)	Heterozygous	361	5505	6.557674841	0.390581717	36.67867036	CDS: CI, Misc.: FILTER	CI:c.1872G>A		N5_MI1_tuber
5866	SNV	1	C	T	5866(C/T)	Heterozygous	493	26487	1.861290444	0.223123732	36.07099391	CDS: VPg, Misc.: FILTER	VPg:c.222C>T		N5_MI1_tuber
5881	SNV	1	G	A	5881(G/A)	Heterozygous	1103	25737	4.285658779	0.218495014	36.88032638	CDS: VPg, Misc.: FILTER	VPg:c.237G>A		N5_MI1_tuber
5905	SNV	1	G	A	5905(G/A)	Heterozygous	257	25316	1.015168273	0.221789883	36.92217899	CDS: VPg, Misc.: FILTER	VPg:c.261G>A		N5_MI1_tuber
6059	SNV	1	A	G	6059(A/G)	Heterozygous	108	9962	1.084119655	0.398148148	36.88888889	CDS: VPg, Misc.: FILTER	VPg:c.415A>G	VPg:p.Ile139Val	N5_MI1_tuber
6209	SNV	1	G	T	6209(G/T)	Heterozygous	1245	10150	12.26600985	0.493172691	36.74618474	CDS: NIa, Misc.: FILTER	NIa:c.1G>T	NIa:p.Ala1Ser	N5_MI1_tuber
6313	SNV	1	C	A	6313(C/A)	Heterozygous	181	9970	1.815446339	0.46961326	36.79005525	CDS: NIa, Misc.: FILTER	NIa:c.105C>A	NIa:p.Phe35Leu	N5_MI1_tuber
6420	SNV	1	G	A	6420(G/A)	Heterozygous	31	10099	0.306961085	0.483870968	36.87096774	CDS: NIa, Misc.: FILTER	NIa:c.212G>A	NIa:p.Ser71Asn	N5_MI1_tuber
6428	SNV	1	G	A	6428(G/A)	Heterozygous	107	9942	1.076242205	0.495327103	36.77572203	CDS: NIa, Misc.: FILTER	NIa:c.220G>A	NIa:p.Val74Ile	N5_MI1_tuber
6566	SNV	1	C	T	6566(C/T)	Heterozygous	205	10501	1.952195029	0.473170732	36.6	CDS: NIa, Misc.: FILTER	NIa:c.358C>T	NIa:p.His120Tyr	N5_MI1_tuber
6706	SNV	1	A	G	6706(A/G)	Heterozygous	325	9980	3.256513026	0.470769231	36.93230769	CDS: NIa, Misc.: FILTER	NIa:c.498A>G	NIa:p.Ile166Met	N5_MI1_tuber
6854	SNV	1	A	G	6854(A/G)	Heterozygous	93	9186	1.012410189	0.397849462	36.6344086	CDS: NIa, Misc.: FILTER	NIa:c.646A>G	NIa:p.Lys216Glu	N5_MI1_tuber
6946	SNV	1	A	C	6946(A/C)	Heterozygous	140	10249	1.365986926	0.457142857	36.82857143	CDS: NIb, Misc.: FILTER	NIb:c.6A>C	NIb:p.Lys2Asn	N5_MI1_tuber
7636	SNV	1	C	T	7636(C/T)	Heterozygous	84	38200	0.219895288	0.369047619	36.73809524	CDS: NIb, Misc.: FILTER	NIb:c.696C>T		N5_MI1_tuber
7960	SNV	1	A	T	7960(A/T)	Heterozygous	2489	42194	5.898942978	0.468059462	36.74367216	CDS: NIb, Misc.: FILTER	NIb:c.1020A>T	NIb:p.Glu340Asp	N5_MI1_tuber
8138	SNV	1	C	A	8138(C/A)	Heterozygous	1229	39781	3.089414545	0.456468674	36.75257166	CDS: NIb, Misc.: FILTER	NIb:c.1198C>A	NIb:p.Leu400Met	N5_MI1_tuber
