# Supplementary material for: Transmission modes affect the population structure of potato virus Y in potato
Source: PLoS Pathog. 2020 Jun 23;16(6):e1008608. doi: 10.1371/journal.ppat.1008608 (PMC7347233; doi:10.1371/journal.ppat.1008608)
Supplement: S1 File — (ZIP) [file ppat.1008608.s013.zip › N5_MI2_leaf.txt]

Reference Position	Type	Length	Reference	Allele	SNP	Zygosity	Count	Coverage	Frequency	Forward/reverse balance	Average quality	Overlapping annotations	Coding region change	Amino acid change	Sample
205	SNV	1	A	G	205(A/G)	Heterozygous	149	15936	0.93498996	0.22147651	36.54362416	CDS: P1, Misc.: FILTER	P1:c.90A>G		N5_MI2_leaf
412	SNV	1	A	G	412(A/G)	Heterozygous	363	14230	2.5509487	0.457300275	36.69421488	CDS: P1, Misc.: FILTER	P1:c.297A>G		N5_MI2_leaf
467	SNV	1	T	G	467(T/G)	Heterozygous	588	14827	3.96573818	0.450680272	36.78571429	CDS: P1, Misc.: FILTER	P1:c.352T>G	P1:p.Ser118Ala	N5_MI2_leaf
1983	SNV	1	A	G	1983(A/G)	Heterozygous	66	12025	0.548856549	0.409090909	36.87878788	CDS: HC-Pro, Misc.: FILTER	HC-Pro:c.1043A>G	HC-Pro:p.Gln348Arg	N5_MI2_leaf
4297	SNV	1	C	T	4297(C/T)	Heterozygous	139	5574	2.493720847	0.482014388	36.85611511	CDS: CI, Misc.: FILTER	CI:c.711C>T		N5_MI2_leaf
4612	SNV	1	T	C	4612(T/C)	Heterozygous	145	4892	2.964022895	0.489655172	36.71034483	CDS: CI, Misc.: FILTER	CI:c.1026T>C		N5_MI2_leaf
4621	SNV	1	C	T	4621(C/T)	Heterozygous	174	4823	3.607713042	0.482758621	36.83908046	CDS: CI, Misc.: FILTER	CI:c.1035C>T		N5_MI2_leaf
4921	SNV	1	T	C	4921(T/C)	Heterozygous	81	3749	2.160576154	0.148148148	36.90123457	CDS: CI, Misc.: FILTER	CI:c.1335T>C		N5_MI2_leaf
4937	SNV	1	C	A	4937(C/A)	Heterozygous	163	3525	4.624113475	0.226993865	36.59509202	CDS: CI, Misc.: FILTER	CI:c.1351C>A		N5_MI2_leaf
4987	SNV	1	A	G	4987(A/G)	Heterozygous	22	3580	0.61452514	0.272727273	37	CDS: CI, Misc.: FILTER	CI:c.1401A>G		N5_MI2_leaf
5353	SNV	1	G	A	5353(G/A)	Heterozygous	101	4869	2.074347915	0.465346535	36.68316832	CDS: CI, Misc.: FILTER	CI:c.1767G>A		N5_MI2_leaf
5356	SNV	1	T	C	5356(T/C)	Heterozygous	225	4769	4.717970224	0.457777778	36.78666667	CDS: CI, Misc.: FILTER	CI:c.1770T>C		N5_MI2_leaf
5543	SNV	1	T	C	5543(T/C)	Heterozygous	477	5040	9.464285714	0.427672956	36.64150943	CDS: 6K2, Misc.: FILTER	6K2:c.55T>C		N5_MI2_leaf
5866	SNV	1	C	T	5866(C/T)	Heterozygous	3679	22237	16.54449791	0.167708616	36.02989943	CDS: VPg, Misc.: FILTER	VPg:c.222C>T		N5_MI2_leaf
5881	SNV	1	G	A	5881(G/A)	Heterozygous	57	21660	0.263157895	0.140350877	36.8245614	CDS: VPg, Misc.: FILTER	VPg:c.237G>A		N5_MI2_leaf
6209	SNV	1	G	T	6209(G/T)	Heterozygous	45	7637	0.589236611	0.444444444	36.51111111	CDS: NIa, Misc.: FILTER	NIa:c.1G>T	NIa:p.Ala1Ser	N5_MI2_leaf
6850	SNV	1	A	G	6850(A/G)	Heterozygous	194	6935	2.79740447	0.494845361	36.78350515	CDS: NIa, Misc.: FILTER	NIa:c.642A>G		N5_MI2_leaf
7675	SNV	1	C	T	7675(C/T)	Heterozygous	484	29090	1.663801994	0.462809917	36.81818182	CDS: NIb, Misc.: FILTER	NIb:c.735C>T		N5_MI2_leaf
7846	SNV	1	C	T	7846(C/T)	Heterozygous	3054	30205	10.11090879	0.463981663	36.74590701	CDS: NIb, Misc.: FILTER	NIb:c.906C>T		N5_MI2_leaf
