# Supplementary material for: Transmission modes affect the population structure of potato virus Y in potato
Source: PLoS Pathog. 2020 Jun 23;16(6):e1008608. doi: 10.1371/journal.ppat.1008608 (PMC7347233; doi:10.1371/journal.ppat.1008608)
Supplement: S1 File — (ZIP) [file ppat.1008608.s013.zip › N5_MI2_tuber.txt]

Reference Position	Type	Length	Reference	Allele	SNP	Zygosity	Count	Coverage	Frequency	Forward/reverse balance	Average quality	Overlapping annotations	Coding region change	Amino acid change	Sample
892	SNV	1	T	C	892(T/C)	Heterozygous	876	17459	5.0174695	0.455479452	36.71232877	CDS: P1, Misc.: FILTER	P1:c.777T>C		N5_MI2_tuber
1927	SNV	1	C	T	1927(C/T)	Heterozygous	156	13530	1.152993348	0.429487179	36.58333333	CDS: HC-Pro, Misc.: FILTER	HC-Pro:c.987C>T		N5_MI2_tuber
2053	SNV	1	C	T	2053(C/T)	Heterozygous	533	15286	3.486850713	0.367729831	36.81988743	CDS: HC-Pro, Misc.: FILTER	HC-Pro:c.1113C>T		N5_MI2_tuber
3031	SNV	1	A	G	3031(A/G)	Heterozygous	183	4912	3.725570033	0.464480874	36.7704918	CDS: P3, CDS: Pipo, Misc.: FILTER	P3:c.696A>G; Pipo:c.181A>G	Pipo:p.Thr61Ala	N5_MI2_tuber
4081	SNV	1	A	G	4081(A/G)	Heterozygous	1739	6064	28.67744063	0.458309373	36.76768258	CDS: CI, Misc.: FILTER	CI:c.495A>G		N5_MI2_tuber
4612	SNV	1	T	C	4612(T/C)	Heterozygous	703	5037	13.95672027	0.440967283	36.72972973	CDS: CI, Misc.: FILTER	CI:c.1026T>C		N5_MI2_tuber
4621	SNV	1	C	T	4621(C/T)	Heterozygous	11	4989	0.220485067	0.454545455	37	CDS: CI, Misc.: FILTER	CI:c.1035C>T		N5_MI2_tuber
5543	SNV	1	T	C	5543(T/C)	Heterozygous	2616	4953	52.81647486	0.452217125	36.72324159	CDS: 6K2, Misc.: FILTER	6K2:c.55T>C		N5_MI2_tuber
6396	SNV	1	C	T	6396(C/T)	Heterozygous	411	8795	4.673109721	0.489051095	36.74209246	CDS: NIa, Misc.: FILTER	NIa:c.188C>T	NIa:p.Thr63Ile	N5_MI2_tuber
6431	SNV	1	T	C	6431(T/C)	Heterozygous	118	8478	1.391837698	0.449152542	36.59322034	CDS: NIa, Misc.: FILTER	NIa:c.223T>C		N5_MI2_tuber
6706	SNV	1	A	G	6706(A/G)	Heterozygous	10	8423	0.118722545	0.5	36.6	CDS: NIa, Misc.: FILTER	NIa:c.498A>G	NIa:p.Ile166Met	N5_MI2_tuber
6788	SNV	1	G	A	6788(G/A)	Heterozygous	116	7575	1.531353135	0.439655172	36.5862069	CDS: NIa, Misc.: FILTER	NIa:c.580G>A	NIa:p.Asp194Asn	N5_MI2_tuber
6850	SNV	1	A	G	6850(A/G)	Heterozygous	15	7923	0.189322226	0.333333333	37	CDS: NIa, Misc.: FILTER	NIa:c.642A>G		N5_MI2_tuber
6911	SNV	1	T	C	6911(T/C)	Heterozygous	324	7877	4.113241082	0.398148148	36.69753086	CDS: NIa, Misc.: FILTER	NIa:c.703T>C		N5_MI2_tuber
7846	SNV	1	C	T	7846(C/T)	Heterozygous	17063	32440	52.59864365	0.474711364	36.7199789	CDS: NIb, Misc.: FILTER	NIb:c.906C>T		N5_MI2_tuber
8504	SNV	1	G	A	8504(G/A)	Heterozygous	455	21381	2.128057621	0.472527473	36.75384615	CDS: CP, Misc.: FILTER	CP:c.7G>A	CP:p.Asp3Asn	N5_MI2_tuber
8536	SNV	1	G	A	8536(G/A)	Heterozygous	552	29806	1.851976112	0.380434783	36.72101449	CDS: CP, Misc.: FILTER	CP:c.39G>A		N5_MI2_tuber
8707	SNV	1	A	G	8707(A/G)	Heterozygous	192	13460	1.426448737	0.104166667	36.85416667	CDS: CP, Misc.: FILTER	CP:c.210A>G		N5_MI2_tuber
