# Supplementary material for: Transmission modes affect the population structure of potato virus Y in potato
Source: PLoS Pathog. 2020 Jun 23;16(6):e1008608. doi: 10.1371/journal.ppat.1008608 (PMC7347233; doi:10.1371/journal.ppat.1008608)
Supplement: S1 File — (ZIP) [file ppat.1008608.s013.zip › N5_MI3_leaf.txt]

Reference Position	Type	Length	Reference	Allele	SNP	Zygosity	Count	Coverage	Frequency	Forward/reverse balance	Average quality	Overlapping annotations	Coding region change	Amino acid change	Sample
205	SNV	1	A	G	205(A/G)	Heterozygous	15	11403	0.13154433	0.2	35.46666667	CDS: P1, Misc.: FILTER	P1:c.90A>G		N5_MI3_leaf
388	SNV	1	A	G	388(A/G)	Heterozygous	159	8294	1.917048469	0.490566038	36.47169811	CDS: P1, Misc.: FILTER	P1:c.273A>G		N5_MI3_leaf
412	SNV	1	A	G	412(A/G)	Heterozygous	151	8481	1.780450419	0.410596026	36.65562914	CDS: P1, Misc.: FILTER	P1:c.297A>G		N5_MI3_leaf
430	SNV	1	C	T	430(C/T)	Heterozygous	130	8587	1.513916385	0.384615385	36.84615385	CDS: P1, Misc.: FILTER	P1:c.315C>T		N5_MI3_leaf
467	SNV	1	T	G	467(T/G)	Heterozygous	170	8768	1.938868613	0.441176471	36.83529412	CDS: P1, Misc.: FILTER	P1:c.352T>G	P1:p.Ser118Ala	N5_MI3_leaf
1179	SNV	1	T	C	1179(T/C)	Heterozygous	183	7996	2.288644322	0.393442623	36.7704918	CDS: HC-Pro, Misc.: FILTER	HC-Pro:c.239T>C	HC-Pro:p.Ile80Thr	N5_MI3_leaf
1501	SNV	1	C	T	1501(C/T)	Heterozygous	150	6704	2.237470167	0.36	36.97333333	CDS: HC-Pro, Misc.: FILTER	HC-Pro:c.561C>T		N5_MI3_leaf
1983	SNV	1	A	G	1983(A/G)	Heterozygous	216	6505	3.320522675	0.277777778	36.68981481	CDS: HC-Pro, Misc.: FILTER	HC-Pro:c.1043A>G	HC-Pro:p.Gln348Arg	N5_MI3_leaf
2158	SNV	1	T	C	2158(T/C)	Heterozygous	197	9677	2.035754883	0.365482234	36.66497462	CDS: HC-Pro, Misc.: FILTER	HC-Pro:c.1218T>C		N5_MI3_leaf
2482	SNV	1	A	G	2482(A/G)	Heterozygous	418	22475	1.859844271	0.222488038	36.81818182	CDS: P3, Misc.: FILTER	P3:c.147A>G		N5_MI3_leaf
3496	SNV	1	G	A	3496(G/A)	Heterozygous	49	2224	2.20323741	0.224489796	36.83673469	CDS: 6K1, Misc.: FILTER	6K1:c.66G>A	6K1:p.Met22Ile	N5_MI3_leaf
4045	SNV	1	T	C	4045(T/C)	Heterozygous	22	3000	0.733333333	0.454545455	36.81818182	CDS: CI, Misc.: FILTER	CI:c.459T>C		N5_MI3_leaf
4297	SNV	1	C	T	4297(C/T)	Heterozygous	51	2994	1.703406814	0.392156863	36.60784314	CDS: CI, Misc.: FILTER	CI:c.711C>T		N5_MI3_leaf
4612	SNV	1	T	C	4612(T/C)	Heterozygous	53	2257	2.348249889	0.433962264	36.77358491	CDS: CI, Misc.: FILTER	CI:c.1026T>C		N5_MI3_leaf
4621	SNV	1	C	T	4621(C/T)	Heterozygous	177	2231	7.933662035	0.395480226	36.75706215	CDS: CI, Misc.: FILTER	CI:c.1035C>T		N5_MI3_leaf
4921	SNV	1	T	C	4921(T/C)	Heterozygous	69	1770	3.898305085	0.217391304	36.88405797	CDS: CI, Misc.: FILTER	CI:c.1335T>C		N5_MI3_leaf
4937	SNV	1	C	A	4937(C/A)	Heterozygous	103	1753	5.875641757	0.213592233	36.80582524	CDS: CI, Misc.: FILTER	CI:c.1351C>A		N5_MI3_leaf
4987	SNV	1	A	G	4987(A/G)	Heterozygous	105	1787	5.875769446	0.228571429	36.28571429	CDS: CI, Misc.: FILTER	CI:c.1401A>G		N5_MI3_leaf
5168	SNV	1	A	G	5168(A/G)	Heterozygous	24	2199	1.091405184	0.458333333	36.66666667	CDS: CI, Misc.: FILTER	CI:c.1582A>G	CI:p.Ser528Gly	N5_MI3_leaf
5353	SNV	1	G	A	5353(G/A)	Heterozygous	114	2577	4.423748545	0.412280702	36.66666667	CDS: CI, Misc.: FILTER	CI:c.1767G>A		N5_MI3_leaf
5356	SNV	1	T	C	5356(T/C)	Heterozygous	107	2512	4.25955414	0.420560748	36.77570093	CDS: CI, Misc.: FILTER	CI:c.1770T>C		N5_MI3_leaf
5543	SNV	1	T	C	5543(T/C)	Heterozygous	147	2372	6.197301855	0.448979592	36.86394558	CDS: 6K2, Misc.: FILTER	6K2:c.55T>C		N5_MI3_leaf
5842	SNV	1	T	C	5842(T/C)	Heterozygous	51	5512	0.925253991	0.392156863	37	CDS: VPg, Misc.: FILTER	VPg:c.198T>C		N5_MI3_leaf
5866	SNV	1	C	T	5866(C/T)	Heterozygous	1200	10397	11.5417909	0.246666667	36.54	CDS: VPg, Misc.: FILTER	VPg:c.222C>T		N5_MI3_leaf
5911	SNV	1	C	T	5911(C/T)	Heterozygous	490	9886	4.956504147	0.185714286	36.86938776	CDS: VPg, Misc.: FILTER	VPg:c.267C>T		N5_MI3_leaf
6209	SNV	1	G	T	6209(G/T)	Heterozygous	8	4214	0.189843379	0.5	35.5	CDS: NIa, Misc.: FILTER	NIa:c.1G>T	NIa:p.Ala1Ser	N5_MI3_leaf
6850	SNV	1	A	G	6850(A/G)	Heterozygous	331	3881	8.528729709	0.450151057	36.8489426	CDS: NIa, Misc.: FILTER	NIa:c.642A>G		N5_MI3_leaf
7001	SNV	1	A	C	7001(A/C)	Heterozygous	59	4398	1.341518872	0.423728814	36.86440678	CDS: NIb, Misc.: FILTER	NIb:c.61A>C	NIb:p.Met21Leu	N5_MI3_leaf
7060	SNV	1	G	A	7060(G/A)	Heterozygous	6	4384	0.136861314	0.333333333	37	CDS: NIb, Misc.: FILTER	NIb:c.120G>A		N5_MI3_leaf
7732	SNV	1	T	C	7732(T/C)	Heterozygous	270	16635	1.623083859	0.492592593	36.67407407	CDS: NIb, Misc.: FILTER	NIb:c.792T>C		N5_MI3_leaf
7737	SNV	1	T	C	7737(T/C)	Heterozygous	294	16463	1.785822754	0.401360544	36.70068027	CDS: NIb, Misc.: FILTER	NIb:c.797T>C	NIb:p.Ile266Thr	N5_MI3_leaf
7846	SNV	1	C	T	7846(C/T)	Heterozygous	1251	17801	7.027695073	0.446043165	36.72022382	CDS: NIb, Misc.: FILTER	NIb:c.906C>T		N5_MI3_leaf
8062	SNV	1	A	G	8062(A/G)	Heterozygous	442	18319	2.412795458	0.452488688	36.80090498	CDS: NIb, Misc.: FILTER	NIb:c.1122A>G		N5_MI3_leaf
