# Supplementary material for: Transmission modes affect the population structure of potato virus Y in potato
Source: PLoS Pathog. 2020 Jun 23;16(6):e1008608. doi: 10.1371/journal.ppat.1008608 (PMC7347233; doi:10.1371/journal.ppat.1008608)
Supplement: S1 File — (ZIP) [file ppat.1008608.s013.zip › N5_MI3_tuber.txt]

Reference Position	Type	Length	Reference	Allele	SNP	Zygosity	Count	Coverage	Frequency	Forward/reverse balance	Average quality	Overlapping annotations	Coding region change	Amino acid change	Sample
468	SNV	1	C	T	468(C/T)	Heterozygous	1265	33428	3.784252722	0.456916996	36.76600791	CDS: P1, Misc.: FILTER	P1:c.353C>T	P1:p.Ser118Leu	N5_MI3_tuber
1668	SNV	1	A	G	1668(A/G)	Heterozygous	36	19289	0.18663487	0.388888889	36.05555556	CDS: HC-Pro, Misc.: FILTER	HC-Pro:c.728A>G	HC-Pro:p.Tyr243Cys	N5_MI3_tuber
1973	SNV	1	A	G	1973(A/G)	Heterozygous	271	26665	1.01631352	0.343173432	36.85239852	CDS: HC-Pro, Misc.: FILTER	HC-Pro:c.1033A>G	HC-Pro:p.Ile345Val	N5_MI3_tuber
2623	SNV	1	G	A	2623(G/A)	Heterozygous	208	5458	3.810919751	0.389423077	36.79807692	CDS: P3, Misc.: FILTER	P3:c.288G>A		N5_MI3_tuber
3682	SNV	1	C	T	3682(C/T)	Heterozygous	167	5939	2.811921199	0.48502994	36.92814371	CDS: CI, Misc.: FILTER	CI:c.96C>T		N5_MI3_tuber
4084	SNV	1	T	C	4084(T/C)	Heterozygous	626	7076	8.846806105	0.46485623	36.76996805	CDS: CI, Misc.: FILTER	CI:c.498T>C		N5_MI3_tuber
4297	SNV	1	C	T	4297(C/T)	Heterozygous	27	7001	0.385659192	0.481481481	36.85185185	CDS: CI, Misc.: FILTER	CI:c.711C>T		N5_MI3_tuber
4621	SNV	1	C	T	4621(C/T)	Heterozygous	43	5911	0.727457283	0.488372093	37	CDS: CI, Misc.: FILTER	CI:c.1035C>T		N5_MI3_tuber
4741	SNV	1	T	C	4741(T/C)	Heterozygous	52	4963	1.047753375	0.461538462	36.69230769	CDS: CI, Misc.: FILTER	CI:c.1155T>C		N5_MI3_tuber
4921	SNV	1	T	C	4921(T/C)	Heterozygous	133	4953	2.685241268	0.240601504	36.81954887	CDS: CI, Misc.: FILTER	CI:c.1335T>C		N5_MI3_tuber
4937	SNV	1	C	A	4937(C/A)	Heterozygous	227	4812	4.717373234	0.246696035	36.69162996	CDS: CI, Misc.: FILTER	CI:c.1351C>A		N5_MI3_tuber
5138	SNV	1	T	C	5138(T/C)	Heterozygous	149	5747	2.592657038	0.483221477	36.69127517	CDS: CI, Misc.: FILTER	CI:c.1552T>C		N5_MI3_tuber
5254	SNV	1	A	G	5254(A/G)	Heterozygous	59	5571	1.059055825	0.338983051	36.45762712	CDS: CI, Misc.: FILTER	CI:c.1668A>G		N5_MI3_tuber
5353	SNV	1	G	A	5353(G/A)	Heterozygous	149	6341	2.3497871	0.483221477	36.74496644	CDS: CI, Misc.: FILTER	CI:c.1767G>A		N5_MI3_tuber
5447	SNV	1	T	C	5447(T/C)	Heterozygous	96	5967	1.608848668	0.489583333	36.75	CDS: CI, Misc.: FILTER	CI:c.1861T>C		N5_MI3_tuber
5866	SNV	1	C	T	5866(C/T)	Heterozygous	86	38619	0.222688314	0.302325581	35.93023256	CDS: VPg, Misc.: FILTER	VPg:c.222C>T		N5_MI3_tuber
5908	SNV	1	C	T	5908(C/T)	Heterozygous	397	37754	1.051544207	0.146095718	36.88413098	CDS: VPg, Misc.: FILTER	VPg:c.264C>T		N5_MI3_tuber
5911	SNV	1	C	T	5911(C/T)	Heterozygous	278	37712	0.737165889	0.435251799	36.58992806	CDS: VPg, Misc.: FILTER	VPg:c.267C>T		N5_MI3_tuber
6420	SNV	1	G	A	6420(G/A)	Heterozygous	316	22845	1.383234844	0.46835443	36.75316456	CDS: NIa, Misc.: FILTER	NIa:c.212G>A	NIa:p.Ser71Asn	N5_MI3_tuber
6850	SNV	1	A	G	6850(A/G)	Heterozygous	53	20956	0.252910861	0.433962264	36.39622642	CDS: NIa, Misc.: FILTER	NIa:c.642A>G		N5_MI3_tuber
6924	SNV	1	A	G	6924(A/G)	Heterozygous	8703	21536	40.41140416	0.408135126	36.71481098	CDS: NIa, Misc.: FILTER	NIa:c.716A>G	NIa:p.Asp239Gly	N5_MI3_tuber
7069	SNV	1	T	C	7069(T/C)	Heterozygous	891	21450	4.153846154	0.46352413	36.83613917	CDS: NIb, Misc.: FILTER	NIb:c.129T>C		N5_MI3_tuber
8062	SNV	1	A	G	8062(A/G)	Heterozygous	122	76636	0.159194112	0.43442623	36.68852459	CDS: NIb, Misc.: FILTER	NIb:c.1122A>G		N5_MI3_tuber
8146	SNV	1	T	C	8146(T/C)	Heterozygous	7566	72754	10.39942821	0.464710547	36.79381443	CDS: NIb, Misc.: FILTER	NIb:c.1206T>C		N5_MI3_tuber
8451	SNV	1	C	A	8451(C/A)	Heterozygous	852	62463	1.364007492	0.424882629	36.79812207	CDS: NIb, Misc.: FILTER	NIb:c.1511C>A	NIb:p.Ala504Asp	N5_MI3_tuber
8545	SNV	1	A	G	8545(A/G)	Heterozygous	4333	76094	5.694272873	0.309716132	36.78167551	CDS: CP, Misc.: FILTER	CP:c.48A>G		N5_MI3_tuber
