# Supplementary material for: Transmission modes affect the population structure of potato virus Y in potato
Source: PLoS Pathog. 2020 Jun 23;16(6):e1008608. doi: 10.1371/journal.ppat.1008608 (PMC7347233; doi:10.1371/journal.ppat.1008608)
Supplement: S1 File — (ZIP) [file ppat.1008608.s013.zip › N5_MI5_leaf.txt]

Reference Position	Type	Length	Reference	Allele	SNP	Zygosity	Count	Coverage	Frequency	Forward/reverse balance	Average quality	Overlapping annotations	Coding region change	Amino acid change	Sample
430	SNV	1	C	T	430(C/T)	Heterozygous	159	7323	2.171241295	0.490566038	36.61006289	CDS: P1, Misc.: FILTER	P1:c.315C>T		N5_MI5_leaf
1243	SNV	1	T	C	1243(T/C)	Heterozygous	69	6554	1.052792188	0.47826087	36.39130435	CDS: HC-Pro, Misc.: FILTER	HC-Pro:c.303T>C		N5_MI5_leaf
1983	SNV	1	A	G	1983(A/G)	Heterozygous	248	5845	4.242942686	0.306451613	36.68548387	CDS: HC-Pro, Misc.: FILTER	HC-Pro:c.1043A>G	HC-Pro:p.Gln348Arg	N5_MI5_leaf
4126	SNV	1	T	C	4126(T/C)	Heterozygous	272	2775	9.801801802	0.433823529	36.76470588	CDS: CI, Misc.: FILTER	CI:c.540T>C		N5_MI5_leaf
4418	SNV	1	G	A	4418(G/A)	Heterozygous	36	2649	1.359003398	0.388888889	37	CDS: CI, Misc.: FILTER	CI:c.832G>A	CI:p.Val278Ile	N5_MI5_leaf
4621	SNV	1	C	T	4621(C/T)	Heterozygous	1051	2139	49.13510986	0.470980019	36.74881066	CDS: CI, Misc.: FILTER	CI:c.1035C>T		N5_MI5_leaf
4937	SNV	1	C	A	4937(C/A)	Heterozygous	257	1828	14.05908096	0.229571984	36.72762646	CDS: CI, Misc.: FILTER	CI:c.1351C>A		N5_MI5_leaf
5866	SNV	1	C	T	5866(C/T)	Heterozygous	58	10982	0.528136951	0.25862069	36.01724138	CDS: VPg, Misc.: FILTER	VPg:c.222C>T		N5_MI5_leaf
5911	SNV	1	C	T	5911(C/T)	Heterozygous	218	10099	2.158629567	0.178899083	36.78899083	CDS: VPg, Misc.: FILTER	VPg:c.267C>T		N5_MI5_leaf
6271	SNV	1	A	C	6271(A/C)	Heterozygous	39	3756	1.038338658	0.435897436	36.8974359	CDS: NIa, Misc.: FILTER	NIa:c.63A>C		N5_MI5_leaf
6850	SNV	1	A	G	6850(A/G)	Heterozygous	1650	3308	49.87908102	0.466060606	36.82424242	CDS: NIa, Misc.: FILTER	NIa:c.642A>G		N5_MI5_leaf
6890	SNV	1	A	C	6890(A/C)	Heterozygous	39	3413	1.142689716	0.384615385	36.8974359	CDS: NIa, Misc.: FILTER	NIa:c.682A>C	NIa:p.Thr228Pro	N5_MI5_leaf
7723	SNV	1	T	C	7723(T/C)	Heterozygous	1484	14130	10.502477	0.485849057	36.7574124	CDS: NIb, Misc.: FILTER	NIb:c.783T>C		N5_MI5_leaf
8062	SNV	1	A	G	8062(A/G)	Heterozygous	6973	14329	48.66354945	0.431091352	36.78703571	CDS: NIb, Misc.: FILTER	NIb:c.1122A>G		N5_MI5_leaf
8281	SNV	1	A	G	8281(A/G)	Heterozygous	3297	9667	34.10572049	0.256900212	36.59872611	CDS: NIb, Misc.: FILTER	NIb:c.1341A>G		N5_MI5_leaf
