# Supplementary material for: Transmission modes affect the population structure of potato virus Y in potato
Source: PLoS Pathog. 2020 Jun 23;16(6):e1008608. doi: 10.1371/journal.ppat.1008608 (PMC7347233; doi:10.1371/journal.ppat.1008608)
Supplement: S1 File — (ZIP) [file ppat.1008608.s013.zip › N5_source_leaf.txt]

Reference Position	Type	Length	Reference	Allele	SNP	Zygosity	Count	Coverage	Frequency	Forward/reverse balance	Average quality	Overlapping annotations	Coding region change	Amino acid change	Sample
205	SNV	1	A	G	205(A/G)	Heterozygous	18	8510	0.211515864	0.277777778	36.22222222	CDS: P1, Misc.: FILTER	P1:c.90A>G		N5_source_leaf
307	SNV	1	T	C	307(T/C)	Heterozygous	169	8704	1.941636029	0.189349112	36.95266272	CDS: P1, Misc.: FILTER	P1:c.192T>C		N5_source_leaf
467	SNV	1	T	G	467(T/G)	Heterozygous	146	5289	2.760446209	0.431506849	36.84931507	CDS: P1, Misc.: FILTER	P1:c.352T>G	P1:p.Ser118Ala	N5_source_leaf
560	SNV	1	C	A	560(C/A)	Heterozygous	214	6248	3.425096031	0.425233645	36.79439252	CDS: P1, Misc.: FILTER	P1:c.445C>A	P1:p.His149Asn	N5_source_leaf
1292	SNV	1	C	T	1292(C/T)	Heterozygous	104	5452	1.90755686	0.403846154	36.63461538	CDS: HC-Pro, Misc.: FILTER	HC-Pro:c.352C>T		N5_source_leaf
1665	SNV	1	C	T	1665(C/T)	Heterozygous	7	3174	0.220541903	0.428571429	36.42857143	CDS: HC-Pro, Misc.: FILTER	HC-Pro:c.725C>T	HC-Pro:p.Ala242Val	N5_source_leaf
1747	SNV	1	T	C	1747(T/C)	Heterozygous	121	7127	1.697769047	0.462809917	36.61983471	CDS: HC-Pro, Misc.: FILTER	HC-Pro:c.807T>C		N5_source_leaf
2860	SNV	1	A	C	2860(A/C)	Heterozygous	2	1350	0.148148148	0	37	CDS: P3, CDS: Pipo, Misc.: FILTER	P3:c.525A>C; Pipo:c.10A>C	Pipo:p.Lys4Gln	N5_source_leaf
2886	SNV	1	A	G	2886(A/G)	Heterozygous	42	1618	2.595797281	0.238095238	37	CDS: P3, CDS: Pipo, Misc.: FILTER	P3:c.551A>G; Pipo:c.36A>G	P3:p.Asp184Gly	N5_source_leaf
4867	SNV	1	A	T	4867(A/T)	Heterozygous	157	2075	7.56626506	0.337579618	36.63057325	CDS: CI, Misc.: FILTER	CI:c.1281A>T		N5_source_leaf
5353	SNV	1	G	A	5353(G/A)	Heterozygous	390	2748	14.19213974	0.41025641	36.93846154	CDS: CI, Misc.: FILTER	CI:c.1767G>A		N5_source_leaf
6311	SNV	1	T	C	6311(T/C)	Heterozygous	46	2962	1.553004727	0.47826087	36.91304348	CDS: NIa, Misc.: FILTER	NIa:c.103T>C	NIa:p.Phe35Leu	N5_source_leaf
8545	SNV	1	A	G	8545(A/G)	Heterozygous	9	8674	0.103758358	0.444444444	37	CDS: CP, Misc.: FILTER	CP:c.48A>G		N5_source_leaf
8818	SNV	1	A	G	8818(A/G)	Heterozygous	51	4466	1.141961487	0.078431373	36.76470588	CDS: CP, Misc.: FILTER	CP:c.321A>G		N5_source_leaf
