# Supplementary material for: Transmission modes affect the population structure of potato virus Y in potato
Source: PLoS Pathog. 2020 Jun 23;16(6):e1008608. doi: 10.1371/journal.ppat.1008608 (PMC7347233; doi:10.1371/journal.ppat.1008608)
Supplement: S1 File — (ZIP) [file ppat.1008608.s013.zip › N5_source_tuber.txt]

Reference Position	Type	Length	Reference	Allele	SNP	Zygosity	Count	Coverage	Frequency	Forward/reverse balance	Average quality	Overlapping annotations	Coding region change	Amino acid change	Sample
1003	SNV	1	C	T	1003(C/T)	Heterozygous	41	36850	0.111261872	0.414634146	36.90243902	CDS: HC-Pro, Misc.: FILTER	HC-Pro:c.63C>T		N5_source_tuber
1665	SNV	1	C	T	1665(C/T)	Heterozygous	164	16997	0.964876155	0.493902439	36.87804878	CDS: HC-Pro, Misc.: FILTER	HC-Pro:c.725C>T	HC-Pro:p.Ala242Val	N5_source_tuber
2623	SNV	1	G	A	2623(G/A)	Heterozygous	12	9209	0.130307308	0.25	37	CDS: P3, Misc.: FILTER	P3:c.288G>A		N5_source_tuber
2773	SNV	1	C	T	2773(C/T)	Heterozygous	1292	10194	12.67412203	0.470588235	36.88235294	CDS: P3, Misc.: FILTER	P3:c.438C>T		N5_source_tuber
3124	SNV	1	T	C	3124(T/C)	Heterozygous	1117	10214	10.93597024	0.478066249	36.91047449	CDS: P3, Misc.: FILTER	P3:c.789T>C		N5_source_tuber
3579	SNV	1	G	A	3579(G/A)	Heterozygous	86	11551	0.744524284	0.441860465	36.90697674	CDS: 6K1, Misc.: FILTER	6K1:c.149G>A	6K1:p.Arg50Lys	N5_source_tuber
4216	SNV	1	G	A	4216(G/A)	Heterozygous	13	8385	0.15503876	0.307692308	37	CDS: CI, Misc.: FILTER	CI:c.630G>A		N5_source_tuber
5353	SNV	1	G	A	5353(G/A)	Heterozygous	13	12245	0.106165782	0.307692308	37	CDS: CI, Misc.: FILTER	CI:c.1767G>A		N5_source_tuber
5992	SNV	1	A	C	5992(A/C)	Heterozygous	393	10952	3.588385683	0.463104326	36.88295165	CDS: VPg, Misc.: FILTER	VPg:c.348A>C	VPg:p.Gln116His	N5_source_tuber
6112	SNV	1	T	C	6112(T/C)	Heterozygous	287	18431	1.557159134	0.331010453	36.73519164	CDS: VPg, Misc.: FILTER	VPg:c.468T>C		N5_source_tuber
6396	SNV	1	C	T	6396(C/T)	Heterozygous	20	14629	0.136714745	0.45	37	CDS: NIa, Misc.: FILTER	NIa:c.188C>T	NIa:p.Thr63Ile	N5_source_tuber
6788	SNV	1	G	A	6788(G/A)	Heterozygous	14	13566	0.103199174	0.357142857	36.42857143	CDS: NIa, Misc.: FILTER	NIa:c.580G>A	NIa:p.Asp194Asn	N5_source_tuber
6818	SNV	1	G	A	6818(G/A)	Heterozygous	1140	14385	7.924921794	0.443859649	36.73859649	CDS: NIa, Misc.: FILTER	NIa:c.610G>A	NIa:p.Val204Ile	N5_source_tuber
6924	SNV	1	A	G	6924(A/G)	Heterozygous	17	15301	0.111103849	0.470588235	37	CDS: NIa, Misc.: FILTER	NIa:c.716A>G	NIa:p.Asp239Gly	N5_source_tuber
7522	SNV	1	A	G	7522(A/G)	Heterozygous	773	46660	1.656665238	0.437257439	36.79818887	CDS: NIb, Misc.: FILTER	NIb:c.582A>G		N5_source_tuber
7972	SNV	1	G	T	7972(G/T)	Heterozygous	3640	63192	5.760222813	0.453021978	36.88626374	CDS: NIb, Misc.: FILTER	NIb:c.1032G>T		N5_source_tuber
8530	SNV	1	T	C	8530(T/C)	Heterozygous	3567	33798	10.55387893	0.345948977	36.65573311	CDS: CP, Misc.: FILTER	CP:c.33T>C		N5_source_tuber
8707	SNV	1	A	G	8707(A/G)	Heterozygous	31	22701	0.136557861	0.161290323	36.67741935	CDS: CP, Misc.: FILTER	CP:c.210A>G		N5_source_tuber
8818	SNV	1	A	G	8818(A/G)	Heterozygous	15	14930	0.100468855	0.2	36.73333333	CDS: CP, Misc.: FILTER	CP:c.321A>G		N5_source_tuber
