# Supplementary material for: Transmission modes affect the population structure of potato virus Y in potato
Source: PLoS Pathog. 2020 Jun 23;16(6):e1008608. doi: 10.1371/journal.ppat.1008608 (PMC7347233; doi:10.1371/journal.ppat.1008608)
Supplement: S1 File — (ZIP) [file ppat.1008608.s013.zip › N_founding_leaf.txt]

Reference Position	Type	Length	Reference	Allele	SNP	Zygosity	Count	Coverage	Frequency	Forward/reverse balance	Average quality	Overlapping annotations	Coding region change	Amino acid change	Sample
277	SNV	1	A	G	277(A/G)	Heterozygous	28	16585	0.168827254	0.107142857	37	CDS: P1, Misc.: FILTER	P1:c.162A>G		N_founding_leaf
391	SNV	1	T	C	391(T/C)	Heterozygous	37	23061	0.16044404	0.243243243	36.51351351	CDS: P1, Misc.: FILTER	P1:c.276T>C		N_founding_leaf
402	SNV	1	T	C	402(T/C)	Heterozygous	36	20993	0.171485733	0.305555556	37	CDS: P1, Misc.: FILTER	P1:c.287T>C	P1:p.Met96Thr	N_founding_leaf
516	SNV	1	C	T	516(C/T)	Heterozygous	290	22448	1.291874555	0.437931034	36.90344828	CDS: P1, Misc.: FILTER	P1:c.401C>T	P1:p.Ala134Val	N_founding_leaf
878	SNV	1	C	T	878(C/T)	Heterozygous	489	27635	1.769495205	0.411042945	36.89775051	CDS: P1, Misc.: FILTER	P1:c.763C>T		N_founding_leaf
1012	SNV	1	A	G	1012(A/G)	Heterozygous	79	26421	0.29900458	0.316455696	36.82278481	CDS: HC-Pro, Misc.: FILTER	HC-Pro:c.72A>G		N_founding_leaf
1036	SNV	1	T	C	1036(T/C)	Heterozygous	74	26752	0.276614833	0.459459459	36.7027027	CDS: HC-Pro, Misc.: FILTER	HC-Pro:c.96T>C		N_founding_leaf
1084	SNV	1	G	A	1084(G/A)	Heterozygous	30	23796	0.126071609	0.433333333	36.86666667	CDS: HC-Pro, Misc.: FILTER	HC-Pro:c.144G>A		N_founding_leaf
1117	SNV	1	G	A	1117(G/A)	Heterozygous	31	23181	0.13373021	0.258064516	36.35483871	CDS: HC-Pro, Misc.: FILTER	HC-Pro:c.177G>A		N_founding_leaf
1131	SNV	1	C	T	1131(C/T)	Heterozygous	334	22911	1.457815023	0.497005988	36.86826347	CDS: HC-Pro, Misc.: FILTER	HC-Pro:c.191C>T	HC-Pro:p.Thr64Ile	N_founding_leaf
1179	SNV	1	T	C	1179(T/C)	Heterozygous	423	26659	1.586706178	0.442080378	36.72104019	CDS: HC-Pro, Misc.: FILTER	HC-Pro:c.239T>C	HC-Pro:p.Ile80Thr	N_founding_leaf
1237	SNV	1	T	C	1237(T/C)	Heterozygous	226	20862	1.083309366	0.349557522	36.91150442	CDS: HC-Pro, Misc.: FILTER	HC-Pro:c.297T>C		N_founding_leaf
1285	SNV	1	G	A	1285(G/A)	Heterozygous	68	23387	0.290759824	0.338235294	36.55882353	CDS: HC-Pro, Misc.: FILTER	HC-Pro:c.345G>A		N_founding_leaf
1377	SNV	1	A	G	1377(A/G)	Heterozygous	221	21880	1.010054845	0.438914027	36.74660633	CDS: HC-Pro, Misc.: FILTER	HC-Pro:c.437A>G	HC-Pro:p.Asn146Ser	N_founding_leaf
1513	SNV	1	A	G	1513(A/G)	Heterozygous	584	14988	3.896450494	0.143835616	36.74315068	CDS: HC-Pro, Misc.: FILTER	HC-Pro:c.573A>G		N_founding_leaf
2284	SNV	1	T	C	2284(T/C)	Heterozygous	328	32260	1.016738996	0.362804878	36.54268293	CDS: HC-Pro, Misc.: FILTER	HC-Pro:c.1344T>C		N_founding_leaf
2419	SNV	1	G	A	2419(G/A)	Heterozygous	49	16436	0.298126065	0.06122449	36.91836735	CDS: P3, Misc.: FILTER	P3:c.84G>A		N_founding_leaf
2644	SNV	1	A	G	2644(A/G)	Heterozygous	8	7519	0.106397127	0.125	37	CDS: P3, Misc.: FILTER	P3:c.309A>G		N_founding_leaf
2656	SNV	1	T	C	2656(T/C)	Heterozygous	104	7576	1.372756072	0.403846154	36.84615385	CDS: P3, Misc.: FILTER	P3:c.321T>C		N_founding_leaf
2860	SNV	1	A	C	2860(A/C)	Heterozygous	1150	5090	22.59332024	0.367826087	36.59304348	CDS: P3, CDS: Pipo, Misc.: FILTER	P3:c.525A>C; Pipo:c.10A>C	Pipo:p.Lys4Gln	N_founding_leaf
3078	SNV	1	A	G	3078(A/G)	Heterozygous	100	7896	1.266464032	0.49	36.6	CDS: P3, Misc.: FILTER	P3:c.743A>G	P3:p.Asn248Ser	N_founding_leaf
3331	SNV	1	A	G	3331(A/G)	Heterozygous	88	6978	1.261106334	0.363636364	36.75	CDS: P3, Misc.: FILTER	P3:c.996A>G		N_founding_leaf
3394	SNV	1	G	A	3394(G/A)	Heterozygous	145	8390	1.728247914	0.434482759	36.73793103	CDS: P3, Misc.: FILTER	P3:c.1059G>A		N_founding_leaf
3457	SNV	1	A	G	3457(A/G)	Heterozygous	58	8774	0.661043994	0.465517241	36.79310345	CDS: 6K1, Misc.: FILTER	6K1:c.27A>G		N_founding_leaf
3502	SNV	1	T	C	3502(T/C)	Heterozygous	161	8875	1.814084507	0.465838509	36.95031056	CDS: 6K1, Misc.: FILTER	6K1:c.72T>C		N_founding_leaf
3579	SNV	1	G	A	3579(G/A)	Heterozygous	12	11296	0.106232295	0.5	37	CDS: 6K1, Misc.: FILTER	6K1:c.149G>A	6K1:p.Arg50Lys	N_founding_leaf
3604	SNV	1	C	T	3604(C/T)	Heterozygous	115	10273	1.119439307	0.47826087	36.53043478	CDS: CI, Misc.: FILTER	CI:c.18C>T		N_founding_leaf
3663	SNV	1	A	G	3663(A/G)	Heterozygous	12	8175	0.146788991	0.5	37	CDS: CI, Misc.: FILTER	CI:c.77A>G	CI:p.Lys26Arg	N_founding_leaf
4042	SNV	1	C	A	4042(C/A)	Heterozygous	185	9274	1.99482424	0.481081081	36.82702703	CDS: CI, Misc.: FILTER	CI:c.456C>A		N_founding_leaf
4045	SNV	1	T	C	4045(T/C)	Heterozygous	116	9207	1.259910937	0.49137931	36.82758621	CDS: CI, Misc.: FILTER	CI:c.459T>C		N_founding_leaf
4216	SNV	1	G	A	4216(G/A)	Heterozygous	330	8027	4.111124953	0.354545455	36.92727273	CDS: CI, Misc.: FILTER	CI:c.630G>A		N_founding_leaf
4351	SNV	1	G	A	4351(G/A)	Heterozygous	300	12613	2.378498375	0.303333333	36.88	CDS: CI, Misc.: FILTER	CI:c.765G>A		N_founding_leaf
4408	SNV	1	A	G	4408(A/G)	Heterozygous	12	9799	0.122461476	0.25	36.66666667	CDS: CI, Misc.: FILTER	CI:c.822A>G	CI:p.Ile274Met	N_founding_leaf
4513	SNV	1	A	G	4513(A/G)	Heterozygous	43	12698	0.338636006	0.395348837	36.76744186	CDS: CI, Misc.: FILTER	CI:c.927A>G		N_founding_leaf
4930	SNV	1	T	C	4930(T/C)	Heterozygous	10	9277	0.107793468	0.4	37	CDS: CI, Misc.: FILTER	CI:c.1344T>C		N_founding_leaf
5056	SNV	1	G	A	5056(G/A)	Heterozygous	111	7962	1.39412208	0.468468468	36.89189189	CDS: CI, Misc.: FILTER	CI:c.1470G>A		N_founding_leaf
5150	SNV	1	A	G	5150(A/G)	Heterozygous	98	8573	1.143123761	0.459183673	36.95918367	CDS: CI, Misc.: FILTER	CI:c.1564A>G	CI:p.Ile522Val	N_founding_leaf
5455	SNV	1	G	A	5455(G/A)	Heterozygous	105	9919	1.058574453	0.342857143	36.92380952	CDS: CI, Misc.: FILTER	CI:c.1869G>A		N_founding_leaf
5521	SNV	1	A	G	5521(A/G)	Heterozygous	3154	10193	30.94280389	0.422003805	36.84495878	CDS: 6K2, Misc.: FILTER	6K2:c.33A>G		N_founding_leaf
5630	SNV	1	A	G	5630(A/G)	Heterozygous	92	8870	1.037204059	0.467391304	36.95652174	CDS: 6K2, Misc.: FILTER	6K2:c.142A>G	6K2:p.Thr48Ala	N_founding_leaf
5677	SNV	1	G	A	5677(G/A)	Heterozygous	240	34624	0.693160813	0.1875	36.81666667	CDS: VPg, Misc.: FILTER	VPg:c.33G>A		N_founding_leaf
5842	SNV	1	T	C	5842(T/C)	Heterozygous	524	22087	2.372436275	0.188931298	36.91221374	CDS: VPg, Misc.: FILTER	VPg:c.198T>C		N_founding_leaf
5917	SNV	1	T	C	5917(T/C)	Heterozygous	144	135358	0.106384551	0.034722222	36.77777778	CDS: VPg, Misc.: FILTER	VPg:c.273T>C		N_founding_leaf
6109	SNV	1	T	C	6109(T/C)	Heterozygous	422	17563	2.402778569	0.362559242	36.90047393	CDS: VPg, Misc.: FILTER	VPg:c.465T>C		N_founding_leaf
6148	SNV	1	A	G	6148(A/G)	Heterozygous	178	15191	1.171746429	0.382022472	36.92134831	CDS: VPg, Misc.: FILTER	VPg:c.504A>G		N_founding_leaf
6163	SNV	1	A	G	6163(A/G)	Heterozygous	26	14150	0.183745583	0.346153846	37	CDS: VPg, Misc.: FILTER	VPg:c.519A>G	VPg:p.Ile173Met	N_founding_leaf
6454	SNV	1	T	A	6454(T/A)	Heterozygous	210	10468	2.006113871	0.428571429	36.86666667	CDS: NIa, Misc.: FILTER	NIa:c.246T>A		N_founding_leaf
6539	SNV	1	T	C	6539(T/C)	Heterozygous	210	11742	1.788451712	0.476190476	36.85714286	CDS: NIa, Misc.: FILTER	NIa:c.331T>C		N_founding_leaf
6769	SNV	1	A	G	6769(A/G)	Heterozygous	550	13195	4.168245548	0.410909091	36.65454545	CDS: NIa, Misc.: FILTER	NIa:c.561A>G		N_founding_leaf
6772	SNV	1	T	C	6772(T/C)	Heterozygous	42	13001	0.323052073	0.285714286	36.66666667	CDS: NIa, Misc.: FILTER	NIa:c.564T>C		N_founding_leaf
6820	SNV	1	A	G	6820(A/G)	Heterozygous	128	13626	0.939380596	0.4375	36.84375	CDS: NIa, Misc.: FILTER	NIa:c.612A>G		N_founding_leaf
7000	SNV	1	A	G	7000(A/G)	Heterozygous	256	14076	1.818698494	0.46875	36.87427044	CDS: NIb, Misc.: FILTER	NIb:c.60A>G		N_founding_leaf
7088	SNV	1	G	A	7088(G/A)	Heterozygous	33	16219	0.203465072	0.303030303	36.6969697	CDS: NIb, Misc.: FILTER	NIb:c.148G>A	NIb:p.Ala50Thr	N_founding_leaf
7153	SNV	1	G	A	7153(G/A)	Heterozygous	264	15700	1.681528662	0.496212121	36.87878788	CDS: NIb, Misc.: FILTER	NIb:c.213G>A		N_founding_leaf
7231	SNV	1	T	G	7231(T/G)	Heterozygous	343	48035	0.714062663	0.104956268	36.88338192	CDS: NIb, Misc.: FILTER	NIb:c.291T>G		N_founding_leaf
7543	SNV	1	G	A	7543(G/A)	Heterozygous	64	43616	0.146735143	0.421875	37	CDS: NIb, Misc.: FILTER	NIb:c.603G>A		N_founding_leaf
7735	SNV	1	C	T	7735(C/T)	Heterozygous	118	48117	0.245235572	0.491525424	36.86440678	CDS: NIb, Misc.: FILTER	NIb:c.795C>T		N_founding_leaf
7910	SNV	1	G	A	7910(G/A)	Heterozygous	86	55733	0.154307143	0.406976744	36.74418605	CDS: NIb, Misc.: FILTER	NIb:c.970G>A	NIb:p.Val324Ile	N_founding_leaf
7950	SNV	1	A	G	7950(A/G)	Heterozygous	853	64185	1.328970943	0.420867526	36.86869871	CDS: NIb, Misc.: FILTER	NIb:c.1010A>G	NIb:p.Glu337Gly	N_founding_leaf
7975	SNV	1	T	C	7975(T/C)	Heterozygous	264	60630	0.435428006	0.439393939	36.87121212	CDS: NIb, Misc.: FILTER	NIb:c.1035T>C		N_founding_leaf
8314	SNV	1	G	A	8314(G/A)	Heterozygous	967	48653	1.987544447	0.427094105	36.76835574	CDS: NIb, Misc.: FILTER	NIb:c.1374G>A		N_founding_leaf
8536	SNV	1	G	A	8536(G/A)	Heterozygous	84	32165	0.261153428	0.261904762	36.9047619	CDS: CP, Misc.: FILTER	CP:c.39G>A		N_founding_leaf
8629	SNV	1	G	A	8629(G/A)	Heterozygous	60	18781	0.319471807	0.083333333	36.7	CDS: CP, Misc.: FILTER	CP:c.132G>A		N_founding_leaf
8689	SNV	1	A	G	8689(A/G)	Heterozygous	286	20044	1.426860906	0.101398601	36.74125874	CDS: CP, Misc.: FILTER	CP:c.192A>G		N_founding_leaf
8818	SNV	1	A	G	8818(A/G)	Heterozygous	23	16487	0.139503852	0.391304348	36.56521739	CDS: CP, Misc.: FILTER	CP:c.321A>G		N_founding_leaf
