# Supplementary material for: Transmission modes affect the population structure of potato virus Y in potato
Source: PLoS Pathog. 2020 Jun 23;16(6):e1008608. doi: 10.1371/journal.ppat.1008608 (PMC7347233; doi:10.1371/journal.ppat.1008608)
Supplement: S1 File — (ZIP) [file ppat.1008608.s013.zip › O3_AT1_leaf.txt]

Reference Position	Type	Length	Reference	Allele	SNP	Zygosity	Count	Coverage	Frequency	Forward/reverse balance	Average quality	Overlapping annotations	Coding region change	Amino acid change	Sample	Organ
1190	SNV	1	C	T	1190(C/T)	Heterozygous	443	27676	1.600664836	0.467268623	36.97291196	CDS: HC-Pro	HC-Pro:c.213C>T		O3_AT1_leaf	leaf
4797	SNV	1	T	C	4797(T/C)	Heterozygous	20	11486	0.174125022	0.1	37	CDS: CI	CI:c.1174T>C	CI:p.Tyr392His	O3_AT1_leaf	leaf
4964	SNV	1	G	A	4964(G/A)	Heterozygous	16	14432	0.110864745	0.1875	36.75	CDS: CI	CI:c.1341G>A		O3_AT1_leaf	leaf
5402	SNV	1	A	G	5402(A/G)	Heterozygous	390	28654	1.361066518	0.412820513	36.93333333	CDS: CI	CI:c.1779A>G		O3_AT1_leaf	leaf
5941	SNV	1	A	G	5941(A/G)	Heterozygous	42	30603	0.137241447	0.380952381	36.57142857	CDS: VPg	VPg:c.260A>G	VPg:p.Glu87Gly	O3_AT1_leaf	leaf
8927	SNV	1	T	C	8927(T/C)	Heterozygous	37737	88178	42.79638912	0.376129528	36.88229059	CDS: CP	CP:c.393T>C		O3_AT1_leaf	leaf
