# Supplementary material for: Transmission modes affect the population structure of potato virus Y in potato
Source: PLoS Pathog. 2020 Jun 23;16(6):e1008608. doi: 10.1371/journal.ppat.1008608 (PMC7347233; doi:10.1371/journal.ppat.1008608)
Supplement: S1 File — (ZIP) [file ppat.1008608.s013.zip › O3_AT1_tuber.txt]

Reference Position	Type	Length	Reference	Allele	SNP	Zygosity	Count	Coverage	Frequency	Forward/reverse balance	Average quality	Overlapping annotations	Coding region change	Amino acid change	Sample	Organ
1190	SNV	1	C	T	1190(C/T)	Heterozygous	53	34180	0.155061439	0.490566038	36.8490566	CDS: HC-Pro	HC-Pro:c.213C>T		O3_AT1_tuber	tuber
2815	SNV	1	A	G	2815(A/G)	Heterozygous	4579	18217	25.13586211	0.39943219	36.87158768	CDS: P3	P3:c.443A>G	P3:p.Asn148Ser	O3_AT1_tuber	tuber
3395	SNV	1	T	C	3395(T/C)	Heterozygous	862	18856	4.571489181	0.400232019	36.92111369	CDS: P3	P3:c.1023T>C		O3_AT1_tuber	tuber
4241	SNV	1	A	G	4241(A/G)	Heterozygous	254	20670	1.228834059	0.476377953	36.79527559	CDS: CI	CI:c.618A>G		O3_AT1_tuber	tuber
4797	SNV	1	T	C	4797(T/C)	Heterozygous	21	12385	0.169559952	0.19047619	37	CDS: CI	CI:c.1174T>C	CI:p.Tyr392His	O3_AT1_tuber	tuber
5726	SNV	1	C	T	5726(C/T)	Heterozygous	942	27322	3.447771027	0.498938429	36.89171975	CDS: VPg	VPg:c.45C>T		O3_AT1_tuber	tuber
6875	SNV	1	G	T	6875(G/T)	Heterozygous	307	28602	1.073351514	0.433224756	36.81107492	CDS: NIa	NIa:c.630G>T		O3_AT1_tuber	tuber
8927	SNV	1	T	C	8927(T/C)	Heterozygous	42911	51425	83.44385027	0.429050826	36.90538557	CDS: CP	CP:c.393T>C		O3_AT1_tuber	tuber
9217	SNV	1	C	T	9217(C/T)	Heterozygous	660	33310	1.981386971	0.434848485	36.71212121	CDS: CP	CP:c.683C>T	CP:p.Ala228Val	O3_AT1_tuber	tuber
