# Supplementary material for: Transmission modes affect the population structure of potato virus Y in potato
Source: PLoS Pathog. 2020 Jun 23;16(6):e1008608. doi: 10.1371/journal.ppat.1008608 (PMC7347233; doi:10.1371/journal.ppat.1008608)
Supplement: S1 File — (ZIP) [file ppat.1008608.s013.zip › O3_AT2_leaf.txt]

Reference Position	Type	Length	Reference	Allele	SNP	Zygosity	Count	Coverage	Frequency	Forward/reverse balance	Average quality	Overlapping annotations	Coding region change	Amino acid change	Sample	Organ
989	SNV	1	C	T	989(C/T)	Heterozygous	7	5995	0.11676397	0.428571429	37	CDS: HC-Pro	HC-Pro:c.12C>T		O3_AT2_leaf	leaf
1979	SNV	1	T	G	1979(T/G)	Heterozygous	4034	7243	55.69515394	0.450173525	36.82697075	CDS: HC-Pro	HC-Pro:c.1002T>G	HC-Pro:p.Asp334Glu	O3_AT2_leaf	leaf
4964	SNV	1	G	A	4964(G/A)	Heterozygous	10	6729	0.148610492	0.3	35	CDS: CI	CI:c.1341G>A		O3_AT2_leaf	leaf
5726	SNV	1	C	T	5726(C/T)	Heterozygous	13	7253	0.179236178	0.461538462	35.92307692	CDS: VPg	VPg:c.45C>T		O3_AT2_leaf	leaf
7227	SNV	1	A	G	7227(A/G)	Heterozygous	258	7429	3.472876565	0.496124031	36.72868217	CDS: NIb	NIb:c.250A>G	NIb:p.Ile84Val	O3_AT2_leaf	leaf
8927	SNV	1	T	C	8927(T/C)	Heterozygous	14981	33863	44.24002599	0.373606568	36.78759762	CDS: CP	CP:c.393T>C		O3_AT2_leaf	leaf
