# Supplementary material for: Transmission modes affect the population structure of potato virus Y in potato
Source: PLoS Pathog. 2020 Jun 23;16(6):e1008608. doi: 10.1371/journal.ppat.1008608 (PMC7347233; doi:10.1371/journal.ppat.1008608)
Supplement: S1 File — (ZIP) [file ppat.1008608.s013.zip › O3_AT2_tuber.txt]

Reference Position	Type	Length	Reference	Allele	SNP	Zygosity	Count	Coverage	Frequency	Forward/reverse balance	Average quality	Overlapping annotations	Coding region change	Amino acid change	Sample	Organ
409	SNV	1	G	A	409(G/A)	Heterozygous	152	14860	1.022880215	0.263157895	36.77631579	CDS: P1	P1:c.257G>A	P1:p.Arg86Lys	O3_AT2_tuber	tuber
1979	SNV	1	T	G	1979(T/G)	Heterozygous	906	16289	5.56203573	0.447019868	36.83443709	CDS: HC-Pro	HC-Pro:c.1002T>G	HC-Pro:p.Asp334Glu	O3_AT2_tuber	tuber
3296	SNV	1	G	A	3296(G/A)	Heterozygous	268	9399	2.851367167	0.473880597	36.95522388	CDS: P3	P3:c.924G>A		O3_AT2_tuber	tuber
3947	SNV	1	T	C	3947(T/C)	Heterozygous	2846	8990	31.65739711	0.47997189	36.8411806	CDS: CI	CI:c.324T>C		O3_AT2_tuber	tuber
4797	SNV	1	T	C	4797(T/C)	Heterozygous	12	4198	0.285850405	0.166666667	36.66666667	CDS: CI	CI:c.1174T>C	CI:p.Tyr392His	O3_AT2_tuber	tuber
4964	SNV	1	G	A	4964(G/A)	Heterozygous	15	8574	0.174947516	0.333333333	36.46666667	CDS: CI	CI:c.1341G>A		O3_AT2_tuber	tuber
5941	SNV	1	A	G	5941(A/G)	Heterozygous	147	12938	1.136187973	0.455782313	36.80952381	CDS: VPg	VPg:c.260A>G	VPg:p.Glu87Gly	O3_AT2_tuber	tuber
6126	SNV	1	G	A	6126(G/A)	Heterozygous	227	13908	1.632154156	0.436123348	36.83259912	CDS: VPg	VPg:c.445G>A	VPg:p.Val149Ile	O3_AT2_tuber	tuber
6968	SNV	1	G	A	6968(G/A)	Heterozygous	388	13294	2.918609899	0.391752577	36.82989691	CDS: NIa	NIa:c.723G>A		O3_AT2_tuber	tuber
8234	SNV	1	C	T	8234(C/T)	Heterozygous	1129	30783	3.667608745	0.386182462	36.67050487	CDS: NIb	NIb:c.1257C>T		O3_AT2_tuber	tuber
8927	SNV	1	T	C	8927(T/C)	Heterozygous	27299	46803	58.32745764	0.380673285	36.77076083	CDS: CP	CP:c.393T>C		O3_AT2_tuber	tuber
