# Supplementary material for: Transmission modes affect the population structure of potato virus Y in potato
Source: PLoS Pathog. 2020 Jun 23;16(6):e1008608. doi: 10.1371/journal.ppat.1008608 (PMC7347233; doi:10.1371/journal.ppat.1008608)
Supplement: S1 File — (ZIP) [file ppat.1008608.s013.zip › O3_AT3_leaf.txt]

Reference Position	Type	Length	Reference	Allele	SNP	Zygosity	Count	Coverage	Frequency	Forward/reverse balance	Average quality	Overlapping annotations	Coding region change	Amino acid change	Sample	Organ
827	SNV	1	C	T	827(C/T)	Heterozygous	94	4250	2.211764706	0.29787234	36.78723404	CDS: P1	P1:c.675C>T		O3_AT3_leaf	leaf
1979	SNV	1	T	G	1979(T/G)	Heterozygous	6052	7922	76.39484979	0.442002644	36.87442168	CDS: HC-Pro	HC-Pro:c.1002T>G	HC-Pro:p.Asp334Glu	O3_AT3_leaf	leaf
4059	SNV	1	A	G	4059(A/G)	Heterozygous	173	8489	2.037931441	0.421965318	36.68786127	CDS: CI	CI:c.436A>G	CI:p.Ile146Val	O3_AT3_leaf	leaf
4797	SNV	1	T	C	4797(T/C)	Heterozygous	5	3904	0.12807377	0.2	37	CDS: CI	CI:c.1174T>C	CI:p.Tyr392His	O3_AT3_leaf	leaf
4964	SNV	1	G	A	4964(G/A)	Heterozygous	36	13671	0.263331139	0.222222222	36.44444444	CDS: CI	CI:c.1341G>A		O3_AT3_leaf	leaf
5213	SNV	1	T	C	5213(T/C)	Heterozygous	264	12354	2.136959689	0.435606061	36.64393939	CDS: CI	CI:c.1590T>C		O3_AT3_leaf	leaf
5598	SNV	1	A	G	5598(A/G)	Heterozygous	149	11924	1.249580678	0.463087248	36.83892617	CDS: 6K2	6K2:c.73A>G	6K2:p.Ile25Val	O3_AT3_leaf	leaf
5955	SNV	1	G	A	5955(G/A)	Heterozygous	191	14578	1.310193442	0.471204188	36.78010471	CDS: VPg	VPg:c.274G>A	VPg:p.Asp92Asn	O3_AT3_leaf	leaf
7125	SNV	1	G	A	7125(G/A)	Heterozygous	195	12914	1.509989159	0.487179487	36.7025641	CDS: NIb	NIb:c.148G>A	NIb:p.Ala50Thr	O3_AT3_leaf	leaf
7274	SNV	1	C	T	7274(C/T)	Heterozygous	60	12795	0.468933177	0.483333333	36.7	CDS: NIb	NIb:c.297C>T		O3_AT3_leaf	leaf
8501	SNV	1	G	A	8501(G/A)	Heterozygous	335	28075	1.193232413	0.450746269	36.85074627	CDS: NIb	NIb:c.1524G>A		O3_AT3_leaf	leaf
8927	SNV	1	T	C	8927(T/C)	Heterozygous	24447	32138	76.06882818	0.424305641	36.77526895	CDS: CP	CP:c.393T>C		O3_AT3_leaf	leaf
9242	SNV	1	C	T	9242(C/T)	Heterozygous	214	13633	1.569720531	0.448598131	36.71028037	CDS: CP	CP:c.708C>T		O3_AT3_leaf	leaf
