# Supplementary material for: Transmission modes affect the population structure of potato virus Y in potato
Source: PLoS Pathog. 2020 Jun 23;16(6):e1008608. doi: 10.1371/journal.ppat.1008608 (PMC7347233; doi:10.1371/journal.ppat.1008608)
Supplement: S1 File — (ZIP) [file ppat.1008608.s013.zip › O3_AT3_tuber.txt]

Reference Position	Type	Length	Reference	Allele	SNP	Zygosity	Count	Coverage	Frequency	Forward/reverse balance	Average quality	Overlapping annotations	Coding region change	Amino acid change	Sample	Organ
519	SNV	1	G	A	519(G/A)	Heterozygous	99	5769	1.716068643	0.494949495	36.45454545	CDS: P1	P1:c.367G>A	P1:p.Gly123Arg	O3_AT3_tuber	tuber
1370	SNV	1	G	A	1370(G/A)	Heterozygous	217	6888	3.150406504	0.483870968	36.80645161	CDS: HC-Pro	HC-Pro:c.393G>A		O3_AT3_tuber	tuber
1979	SNV	1	T	G	1979(T/G)	Heterozygous	2986	7366	40.53760521	0.452779638	36.79973208	CDS: HC-Pro	HC-Pro:c.1002T>G	HC-Pro:p.Asp334Glu	O3_AT3_tuber	tuber
2469	SNV	1	T	C	2469(T/C)	Heterozygous	212	7727	2.743626246	0.495283019	36.77358491	CDS: P3	P3:c.97T>C		O3_AT3_tuber	tuber
4797	SNV	1	T	C	4797(T/C)	Heterozygous	46	3527	1.304224553	0.130434783	36.82608696	CDS: CI	CI:c.1174T>C	CI:p.Tyr392His	O3_AT3_tuber	tuber
4917	SNV	1	G	T	4917(G/T)	Heterozygous	4	2109	0.189663348	0.25	34.5	CDS: CI	CI:c.1294G>T	CI:p.Ala432Ser	O3_AT3_tuber	tuber
4964	SNV	1	G	A	4964(G/A)	Heterozygous	16	3874	0.413009809	0.375	37	CDS: CI	CI:c.1341G>A		O3_AT3_tuber	tuber
5177	SNV	1	A	G	5177(A/G)	Heterozygous	211	5355	3.940242764	0.483412322	36.77251185	CDS: CI	CI:c.1554A>G		O3_AT3_tuber	tuber
5213	SNV	1	T	C	5213(T/C)	Heterozygous	11	5213	0.211010934	0.363636364	37	CDS: CI	CI:c.1590T>C		O3_AT3_tuber	tuber
6126	SNV	1	G	A	6126(G/A)	Heterozygous	25	5489	0.455456367	0.44	36.68	CDS: VPg	VPg:c.445G>A	VPg:p.Val149Ile	O3_AT3_tuber	tuber
6953	SNV	1	C	T	6953(C/T)	Heterozygous	87	5862	1.484135107	0.448275862	36.74712644	CDS: NIa	NIa:c.708C>T		O3_AT3_tuber	tuber
7274	SNV	1	C	T	7274(C/T)	Heterozygous	351	6458	5.435119232	0.455840456	36.73219373	CDS: NIb	NIb:c.297C>T		O3_AT3_tuber	tuber
8084	SNV	1	G	A	8084(G/A)	Heterozygous	3204	17838	17.96165489	0.102684145	36.64918851	CDS: NIb	NIb:c.1107G>A		O3_AT3_tuber	tuber
8129	SNV	1	A	T	8129(A/T)	Heterozygous	175	15015	1.165501166	0.222857143	36.77142857	CDS: NIb	NIb:c.1152A>T		O3_AT3_tuber	tuber
8584	SNV	1	C	T	8584(C/T)	Heterozygous	165	10963	1.505062483	0.490909091	36.68484848	CDS: CP	CP:c.50C>T	CP:p.Pro17Leu	O3_AT3_tuber	tuber
8927	SNV	1	T	C	8927(T/C)	Heterozygous	11757	28953	40.60719096	0.373904908	36.76677724	CDS: CP	CP:c.393T>C		O3_AT3_tuber	tuber
