# Supplementary material for: Transmission modes affect the population structure of potato virus Y in potato
Source: PLoS Pathog. 2020 Jun 23;16(6):e1008608. doi: 10.1371/journal.ppat.1008608 (PMC7347233; doi:10.1371/journal.ppat.1008608)
Supplement: S1 File — (ZIP) [file ppat.1008608.s013.zip › O3_AT5_leaf.txt]

Reference Position	Type	Length	Reference	Allele	SNP	Zygosity	Count	Coverage	Frequency	Forward/reverse balance	Average quality	Overlapping annotations	Coding region change	Amino acid change	Sample	Organ
1979	SNV	1	T	G	1979(T/G)	Heterozygous	19915	20148	98.84355767	0.441375847	36.85664072	CDS: HC-Pro	HC-Pro:c.1002T>G	HC-Pro:p.Asp334Glu	O3_AT5_leaf	leaf
4964	SNV	1	G	A	4964(G/A)	Heterozygous	24	15229	0.157594064	0.166666667	36.41666667	CDS: CI	CI:c.1341G>A		O3_AT5_leaf	leaf
8927	SNV	1	T	C	8927(T/C)	Heterozygous	28542	39900	71.53383459	0.407539766	36.78764628	CDS: CP	CP:c.393T>C		O3_AT5_leaf	leaf
9217	SNV	1	C	T	9217(C/T)	Heterozygous	22	15945	0.137974287	0.454545455	35.86363636	CDS: CP	CP:c.683C>T	CP:p.Ala228Val	O3_AT5_leaf	leaf
