# Supplementary material for: Transmission modes affect the population structure of potato virus Y in potato
Source: PLoS Pathog. 2020 Jun 23;16(6):e1008608. doi: 10.1371/journal.ppat.1008608 (PMC7347233; doi:10.1371/journal.ppat.1008608)
Supplement: S1 File — (ZIP) [file ppat.1008608.s013.zip › O3_IT1_leaf.txt]

Reference Position	Type	Length	Reference	Allele	SNP	Zygosity	Count	Coverage	Frequency	Forward/reverse balance	Average quality	Overlapping annotations	Coding region change	Amino acid change	Sample	Organ
160	SNV	1	T	C	160(T/C)	Heterozygous	65958	266542	24.74581867	0.008202189	36.8673095	CDS: P1	P1:c.8T>C	P1:p.Ile3Thr	O3_IT1_leaf	leaf
981	SNV	1	A	G	981(A/G)	Heterozygous	725	91850	0.78933043	0.482758621	36.63310345	CDS: HC-Pro	HC-Pro:c.4A>G	HC-Pro:p.Ile2Val	O3_IT1_leaf	leaf
1152	SNV	1	A	G	1152(A/G)	Heterozygous	129	88803	0.145265363	0.449612403	36.89147287	CDS: HC-Pro	HC-Pro:c.175A>G	HC-Pro:p.Lys59Glu	O3_IT1_leaf	leaf
1619	SNV	1	C	T	1619(C/T)	Heterozygous	1995	109494	1.822017645	0.490726817	36.83558897	CDS: HC-Pro	HC-Pro:c.642C>T		O3_IT1_leaf	leaf
2267	SNV	1	C	T	2267(C/T)	Heterozygous	2144	107551	1.993472864	0.486007463	36.79011194	CDS: HC-Pro	HC-Pro:c.1290C>T		O3_IT1_leaf	leaf
2345	SNV	1	A	G	2345(A/G)	Heterozygous	39278	99436	39.50078442	0.488899638	36.78165894	CDS: HC-Pro	HC-Pro:c.1368A>G		O3_IT1_leaf	leaf
2968	SNV	1	G	A	2968(G/A)	Heterozygous	876	67764	1.292721799	0.388127854	36.76484018	CDS: P3, CDS: Pipo	Pipo:c.[81G>A]; P3:c.[596G>A]	P3:p.[Arg199Lys]	O3_IT1_leaf	leaf
2993	SNV	1	C	T	2993(C/T)	Heterozygous	1499	65444	2.290507915	0.432955304	36.7191461	CDS: P3, CDS: Pipo	P3:c.[621C>T]; Pipo:c.[106C>T]	Pipo:p.[His36Tyr]	O3_IT1_leaf	leaf
3626	SNV	1	C	T	3626(C/T)	Heterozygous	1619	75910	2.132788829	0.467572576	36.84311303	CDS: CI	CI:c.3C>T		O3_IT1_leaf	leaf
4043	SNV	1	A	T	4043(A/T)	Heterozygous	1561	70987	2.198994182	0.445868033	36.79115951	CDS: CI	CI:c.420A>T		O3_IT1_leaf	leaf
4496	SNV	1	C	T	4496(C/T)	Heterozygous	1793	70498	2.543334563	0.49135527	36.77356386	CDS: CI	CI:c.873C>T		O3_IT1_leaf	leaf
4742	SNV	1	A	C	4742(A/C)	Heterozygous	431	60135	0.716720712	0.350348028	36.73549884	CDS: CI	CI:c.1119A>C		O3_IT1_leaf	leaf
4964	SNV	1	G	A	4964(G/A)	Heterozygous	175	81271	0.215328961	0.354285714	36.40571429	CDS: CI	CI:c.1341G>A		O3_IT1_leaf	leaf
6010	SNV	1	A	G	6010(A/G)	Heterozygous	168	108430	0.15493867	0.416666667	36.77380952	CDS: VPg	VPg:c.329A>G	VPg:p.Asn110Ser	O3_IT1_leaf	leaf
6329	SNV	1	G	A	6329(G/A)	Heterozygous	6737	152391	4.420864749	0.17055069	36.74231854	CDS: NIa	NIa:c.84G>A		O3_IT1_leaf	leaf
6732	SNV	1	C	T	6732(C/T)	Heterozygous	7731	102434	7.547298748	0.486353641	36.77105161	CDS: NIa	NIa:c.487C>T		O3_IT1_leaf	leaf
7964	SNV	1	T	C	7964(T/C)	Heterozygous	3373	75763	4.452041234	0.117699377	36.92291728	CDS: NIb	NIb:c.987T>C		O3_IT1_leaf	leaf
8132	SNV	1	A	G	8132(A/G)	Heterozygous	3623	339535	1.06704758	0.237096329	36.80623792	CDS: NIb	NIb:c.1155A>G		O3_IT1_leaf	leaf
8219	SNV	1	G	A	8219(G/A)	Heterozygous	3161	271055	1.166183985	0.45776653	36.70136033	CDS: NIb	NIb:c.1242G>A		O3_IT1_leaf	leaf
8486	SNV	1	C	T	8486(C/T)	Heterozygous	9468	249360	3.796920115	0.460287283	36.82615125	CDS: NIb	NIb:c.1509C>T		O3_IT1_leaf	leaf
8753	SNV	1	T	C	8753(T/C)	Heterozygous	2412	136294	1.769703729	0.10655058	36.77736318	CDS: CP	CP:c.219T>C		O3_IT1_leaf	leaf
