# Supplementary material for: Transmission modes affect the population structure of potato virus Y in potato
Source: PLoS Pathog. 2020 Jun 23;16(6):e1008608. doi: 10.1371/journal.ppat.1008608 (PMC7347233; doi:10.1371/journal.ppat.1008608)
Supplement: S1 File — (ZIP) [file ppat.1008608.s013.zip › O3_IT1_tuber.txt]

Reference Position	Type	Length	Reference	Allele	SNP	Zygosity	Count	Coverage	Frequency	Forward/reverse balance	Average quality	Overlapping annotations	Coding region change	Amino acid change	Sample	Organ
160	SNV	1	T	C	160(T/C)	Heterozygous	324	2855	11.34851138	0.00308642	36.98765432	CDS: P1	P1:c.8T>C	P1:p.Ile3Thr	O3_IT1_tuber	tuber
981	SNV	1	A	G	981(A/G)	Heterozygous	3	1910	0.157068063	0.333333333	37	CDS: HC-Pro	HC-Pro:c.4A>G	HC-Pro:p.Ile2Val	O3_IT1_tuber	tuber
2345	SNV	1	A	G	2345(A/G)	Heterozygous	587	2633	22.29396126	0.494037479	36.85008518	CDS: HC-Pro	HC-Pro:c.1368A>G		O3_IT1_tuber	tuber
5041	SNV	1	T	C	5041(T/C)	Heterozygous	19	1783	1.065619742	0.421052632	36.78947368	CDS: CI	CI:c.1418T>C	CI:p.Val473Ala	O3_IT1_tuber	tuber
6096	SNV	1	A	G	6096(A/G)	Heterozygous	4	2181	0.183402109	0.25	37	CDS: VPg	VPg:c.415A>G	VPg:p.Ile139Val	O3_IT1_tuber	tuber
6329	SNV	1	G	A	6329(G/A)	Heterozygous	6	2317	0.258955546	0	35.33333333	CDS: NIa	NIa:c.84G>A		O3_IT1_tuber	tuber
6732	SNV	1	C	T	6732(C/T)	Heterozygous	503	1946	25.84789311	0.343936382	36.85685885	CDS: NIa	NIa:c.487C>T		O3_IT1_tuber	tuber
7964	SNV	1	T	C	7964(T/C)	Heterozygous	177	1107	15.98915989	0.073446328	37	CDS: NIb	NIb:c.987T>C		O3_IT1_tuber	tuber
8486	SNV	1	C	T	8486(C/T)	Heterozygous	69	5614	1.229070182	0.333333333	37	CDS: NIb	NIb:c.1509C>T		O3_IT1_tuber	tuber
