# Supplementary material for: Transmission modes affect the population structure of potato virus Y in potato
Source: PLoS Pathog. 2020 Jun 23;16(6):e1008608. doi: 10.1371/journal.ppat.1008608 (PMC7347233; doi:10.1371/journal.ppat.1008608)
Supplement: S1 File — (ZIP) [file ppat.1008608.s013.zip › O3_IT2_leaf.txt]

Reference Position	Type	Length	Reference	Allele	SNP	Zygosity	Count	Coverage	Frequency	Forward/reverse balance	Average quality	Overlapping annotations	Coding region change	Amino acid change	Sample	Organ
160	SNV	1	T	C	160(T/C)	Heterozygous	19281	63132	30.54077172	0.004356621	36.85903221	CDS: P1	P1:c.8T>C	P1:p.Ile3Thr	O3_IT2_leaf	leaf
162	SNV	1	T	C	162(T/C)	Heterozygous	649	63579	1.020777301	0.003081664	36.82126348	CDS: P1	P1:c.10T>C	P1:p.Tyr4His	O3_IT2_leaf	leaf
371	SNV	1	T	C	371(T/C)	Heterozygous	960	21737	4.41643281	0.390625	36.69166667	CDS: P1	P1:c.219T>C		O3_IT2_leaf	leaf
426	SNV	1	T	C	426(T/C)	Heterozygous	686	18886	3.632320237	0.459183673	36.7696793	CDS: P1	P1:c.274T>C	P1:p.Tyr92His	O3_IT2_leaf	leaf
701	SNV	1	A	G	701(A/G)	Heterozygous	626	17198	3.639958135	0.356230032	36.79073482	CDS: P1	P1:c.549A>G		O3_IT2_leaf	leaf
782	SNV	1	A	G	782(A/G)	Heterozygous	255	13222	1.928603842	0.211764706	36.70980392	CDS: P1	P1:c.630A>G		O3_IT2_leaf	leaf
863	SNV	1	C	A	863(C/A)	Heterozygous	221	14582	1.515567138	0.389140271	36.86425339	CDS: P1	P1:c.711C>A		O3_IT2_leaf	leaf
981	SNV	1	A	G	981(A/G)	Heterozygous	8966	19534	45.89945736	0.493419585	36.7505019	CDS: HC-Pro	HC-Pro:c.4A>G	HC-Pro:p.Ile2Val	O3_IT2_leaf	leaf
1124	SNV	1	G	A	1124(G/A)	Heterozygous	1089	16282	6.688367522	0.477502296	36.71349862	CDS: HC-Pro	HC-Pro:c.147G>A		O3_IT2_leaf	leaf
1152	SNV	1	A	G	1152(A/G)	Heterozygous	508	18767	2.706879096	0.474409449	36.81889764	CDS: HC-Pro	HC-Pro:c.175A>G	HC-Pro:p.Lys59Glu	O3_IT2_leaf	leaf
1244	SNV	1	G	A	1244(G/A)	Heterozygous	32	20637	0.155061298	0.46875	36.6875	CDS: HC-Pro	HC-Pro:c.267G>A		O3_IT2_leaf	leaf
2345	SNV	1	A	G	2345(A/G)	Heterozygous	11254	21716	51.82354025	0.476630531	36.78247734	CDS: HC-Pro	HC-Pro:c.1368A>G		O3_IT2_leaf	leaf
2831	SNV	1	C	T	2831(C/T)	Heterozygous	40	10958	0.365030115	0.35	36.6	CDS: P3	P3:c.459C>T		O3_IT2_leaf	leaf
3407	SNV	1	A	G	3407(A/G)	Heterozygous	19	14122	0.13454185	0.473684211	36.78947368	CDS: P3	P3:c.1035A>G		O3_IT2_leaf	leaf
3626	SNV	1	C	T	3626(C/T)	Heterozygous	6717	15190	44.2198815	0.45958017	36.86571386	CDS: CI	CI:c.3C>T		O3_IT2_leaf	leaf
4154	SNV	1	T	C	4154(T/C)	Heterozygous	208	15381	1.352317795	0.456730769	36.80769231	CDS: CI	CI:c.531T>C		O3_IT2_leaf	leaf
4742	SNV	1	A	C	4742(A/C)	Heterozygous	345	11588	2.977217812	0.339130435	36.69855072	CDS: CI	CI:c.1119A>C		O3_IT2_leaf	leaf
4964	SNV	1	G	A	4964(G/A)	Heterozygous	86	17045	0.504546788	0.290697674	36.90697674	CDS: CI	CI:c.1341G>A		O3_IT2_leaf	leaf
5041	SNV	1	T	C	5041(T/C)	Heterozygous	555	20296	2.734528971	0.491891892	36.74774775	CDS: CI	CI:c.1418T>C	CI:p.Val473Ala	O3_IT2_leaf	leaf
6179	SNV	1	A	C	6179(A/C)	Heterozygous	768	21936	3.501094092	0.497395833	36.75520833	CDS: VPg	VPg:c.498A>C		O3_IT2_leaf	leaf
6329	SNV	1	G	A	6329(G/A)	Heterozygous	1105	30041	3.678306315	0.170135747	36.72126697	CDS: NIa	NIa:c.84G>A		O3_IT2_leaf	leaf
6431	SNV	1	T	C	6431(T/C)	Heterozygous	258	136664	0.188784171	0.480620155	36.74031008	CDS: NIa	NIa:c.186T>C		O3_IT2_leaf	leaf
6554	SNV	1	T	C	6554(T/C)	Heterozygous	336	30661	1.095854669	0.258928571	36.81547619	CDS: NIa	NIa:c.309T>C		O3_IT2_leaf	leaf
6732	SNV	1	C	T	6732(C/T)	Heterozygous	1994	22182	8.98927058	0.483951856	36.71514544	CDS: NIa	NIa:c.487C>T		O3_IT2_leaf	leaf
7036	SNV	1	C	T	7036(C/T)	Heterozygous	827	23899	3.460395832	0.487303507	36.75090689	CDS: NIb	NIb:c.59C>T	NIb:p.Thr20Ile	O3_IT2_leaf	leaf
7964	SNV	1	T	C	7964(T/C)	Heterozygous	3285	16946	19.38510563	0.099543379	36.94277017	CDS: NIb	NIb:c.987T>C		O3_IT2_leaf	leaf
8486	SNV	1	C	T	8486(C/T)	Heterozygous	1606	46468	3.456141861	0.447073474	36.82938979	CDS: NIb	NIb:c.1509C>T		O3_IT2_leaf	leaf
