# Supplementary material for: Transmission modes affect the population structure of potato virus Y in potato
Source: PLoS Pathog. 2020 Jun 23;16(6):e1008608. doi: 10.1371/journal.ppat.1008608 (PMC7347233; doi:10.1371/journal.ppat.1008608)
Supplement: S1 File — (ZIP) [file ppat.1008608.s013.zip › O3_IT2_tuber.txt]

Reference Position	Type	Length	Reference	Allele	SNP	Zygosity	Count	Coverage	Frequency	Forward/reverse balance	Average quality	Overlapping annotations	Coding region change	Amino acid change	Sample	Organ
160	SNV	1	T	C	160(T/C)	Heterozygous	439	22114	1.985167767	0.002277904	36.82232346	CDS: P1	P1:c.8T>C	P1:p.Ile3Thr	O3_IT2_tuber	tuber
162	SNV	1	T	C	162(T/C)	Heterozygous	352	22194	1.586014238	0.002840909	36.79545455	CDS: P1	P1:c.10T>C	P1:p.Tyr4His	O3_IT2_tuber	tuber
371	SNV	1	T	C	371(T/C)	Heterozygous	199	8226	2.419158765	0.336683417	36.5879397	CDS: P1	P1:c.219T>C		O3_IT2_tuber	tuber
426	SNV	1	T	C	426(T/C)	Heterozygous	78	7474	1.043617875	0.307692308	36.94871795	CDS: P1	P1:c.274T>C	P1:p.Tyr92His	O3_IT2_tuber	tuber
701	SNV	1	A	G	701(A/G)	Heterozygous	49	5112	0.958528951	0.204081633	37	CDS: P1	P1:c.549A>G		O3_IT2_tuber	tuber
863	SNV	1	C	A	863(C/A)	Heterozygous	422	4524	9.328028294	0.372037915	36.75829384	CDS: P1	P1:c.711C>A		O3_IT2_tuber	tuber
981	SNV	1	A	G	981(A/G)	Heterozygous	81	5999	1.350225038	0.49382716	36.67901235	CDS: HC-Pro	HC-Pro:c.4A>G	HC-Pro:p.Ile2Val	O3_IT2_tuber	tuber
989	SNV	1	C	T	989(C/T)	Heterozygous	50	5881	0.850195545	0.46	36.92	CDS: HC-Pro	HC-Pro:c.12C>T		O3_IT2_tuber	tuber
1124	SNV	1	G	A	1124(G/A)	Heterozygous	1559	4935	31.59067882	0.4233483	36.70493906	CDS: HC-Pro	HC-Pro:c.147G>A		O3_IT2_tuber	tuber
1152	SNV	1	A	G	1152(A/G)	Heterozygous	215	5865	3.665814152	0.479069767	36.83255814	CDS: HC-Pro	HC-Pro:c.175A>G	HC-Pro:p.Lys59Glu	O3_IT2_tuber	tuber
2345	SNV	1	A	G	2345(A/G)	Heterozygous	286	7864	3.636826043	0.468531469	36.77622378	CDS: HC-Pro	HC-Pro:c.1368A>G		O3_IT2_tuber	tuber
2831	SNV	1	C	T	2831(C/T)	Heterozygous	190	3473	5.470774547	0.426315789	36.65263158	CDS: P3	P3:c.459C>T		O3_IT2_tuber	tuber
3407	SNV	1	A	G	3407(A/G)	Heterozygous	95	3807	2.495403205	0.410526316	36.78947368	CDS: P3	P3:c.1035A>G		O3_IT2_tuber	tuber
3626	SNV	1	C	T	3626(C/T)	Heterozygous	52	4095	1.26984127	0.461538462	37	CDS: CI	CI:c.3C>T		O3_IT2_tuber	tuber
4742	SNV	1	A	C	4742(A/C)	Heterozygous	88	2716	3.24005891	0.363636364	36.68181818	CDS: CI	CI:c.1119A>C		O3_IT2_tuber	tuber
4964	SNV	1	G	A	4964(G/A)	Heterozygous	17	6203	0.274060938	0.176470588	36.52941176	CDS: CI	CI:c.1341G>A		O3_IT2_tuber	tuber
5041	SNV	1	T	C	5041(T/C)	Heterozygous	445	7447	5.975560628	0.357303371	36.79775281	CDS: CI	CI:c.1418T>C	CI:p.Val473Ala	O3_IT2_tuber	tuber
6096	SNV	1	A	G	6096(A/G)	Heterozygous	159	7131	2.229701304	0.490566038	36.72327044	CDS: VPg	VPg:c.415A>G	VPg:p.Ile139Val	O3_IT2_tuber	tuber
6179	SNV	1	A	C	6179(A/C)	Heterozygous	70	7243	0.966450366	0.342857143	36.88571429	CDS: VPg	VPg:c.498A>C		O3_IT2_tuber	tuber
6329	SNV	1	G	A	6329(G/A)	Heterozygous	92	7756	1.186178442	0.141304348	36.91304348	CDS: NIa	NIa:c.84G>A		O3_IT2_tuber	tuber
6587	SNV	1	C	T	6587(C/T)	Heterozygous	364	8300	4.385542169	0.291208791	36.79120879	CDS: NIa	NIa:c.342C>T		O3_IT2_tuber	tuber
6732	SNV	1	C	T	6732(C/T)	Heterozygous	670	6616	10.12696493	0.417910448	36.62985075	CDS: NIa	NIa:c.487C>T		O3_IT2_tuber	tuber
7036	SNV	1	C	T	7036(C/T)	Heterozygous	256	6691	3.826034972	0.44140625	36.6796875	CDS: NIb	NIb:c.59C>T	NIb:p.Thr20Ile	O3_IT2_tuber	tuber
7163	SNV	1	C	T	7163(C/T)	Heterozygous	101	6758	1.494525007	0.356435644	36.74257426	CDS: NIb	NIb:c.186C>T		O3_IT2_tuber	tuber
7964	SNV	1	T	C	7964(T/C)	Heterozygous	2004	4754	42.1539756	0.081337325	36.95409182	CDS: NIb	NIb:c.987T>C		O3_IT2_tuber	tuber
8486	SNV	1	C	T	8486(C/T)	Heterozygous	766	11930	6.42078793	0.496083551	36.85117493	CDS: NIb	NIb:c.1509C>T		O3_IT2_tuber	tuber
