# Supplementary material for: Transmission modes affect the population structure of potato virus Y in potato
Source: PLoS Pathog. 2020 Jun 23;16(6):e1008608. doi: 10.1371/journal.ppat.1008608 (PMC7347233; doi:10.1371/journal.ppat.1008608)
Supplement: S1 File — (ZIP) [file ppat.1008608.s013.zip › O3_MI1_leaf.txt]

Reference Position	Type	Length	Reference	Allele	SNP	Zygosity	Count	Coverage	Frequency	Forward/reverse balance	Average quality	Overlapping annotations	Coding region change	Amino acid change	Sample
431	SNV	1	C	T	431(C/T)	Heterozygous	54	3363	1.605709188	0.333333333	36.66666667	CDS: P1	P1:c.279C>T		O3_MI1_leaf
513	SNV	1	C	T	513(C/T)	Heterozygous	57	3381	1.685891748	0.473684211	36.61403509	CDS: P1	P1:c.361C>T		O3_MI1_leaf
629	SNV	1	G	A	629(G/A)	Heterozygous	66	2722	2.42468773	0.318181818	36.87878788	CDS: P1	P1:c.477G>A		O3_MI1_leaf
977	SNV	1	G	A	977(G/A)	Heterozygous	61	2947	2.069901595	0.459016393	36.54098361	CDS: P1	P1:c.825G>A		O3_MI1_leaf
989	SNV	1	C	T	989(C/T)	Heterozygous	217	2707	8.016254156	0.488479263	36.73271889	CDS: HC-Pro	HC-Pro:c.12C>T		O3_MI1_leaf
1247	SNV	1	C	T	1247(C/T)	Heterozygous	18	3246	0.554528651	0.333333333	36.77777778	CDS: HC-Pro	HC-Pro:c.270C>T		O3_MI1_leaf
1430	SNV	1	A	G	1430(A/G)	Heterozygous	51	3294	1.548269581	0.470588235	36.84313725	CDS: HC-Pro	HC-Pro:c.453A>G		O3_MI1_leaf
1466	SNV	1	A	G	1466(A/G)	Heterozygous	170	3681	4.618310242	0.447058824	36.82352941	CDS: HC-Pro	HC-Pro:c.489A>G		O3_MI1_leaf
1499	SNV	1	G	A	1499(G/A)	Heterozygous	38	3429	1.108194809	0.5	36.57894737	CDS: HC-Pro	HC-Pro:c.522G>A		O3_MI1_leaf
1704	SNV	1	T	C	1704(T/C)	Heterozygous	9	3417	0.263388938	0.444444444	37	CDS: HC-Pro	HC-Pro:c.727T>C	HC-Pro:p.Tyr243His	O3_MI1_leaf
3110	SNV	1	T	C	3110(T/C)	Heterozygous	49	1946	2.517985612	0.469387755	36.71428571	CDS: P3, CDS: Pipo	Pipo:c.[223T>C]; P3:c.[738T>C]	Pipo:p.[*75Gln]	O3_MI1_leaf
4041	SNV	1	A	G	4041(A/G)	Heterozygous	5	2210	0.226244344	0.4	36.2	CDS: CI	CI:c.418A>G	CI:p.Ile140Val	O3_MI1_leaf
4580	SNV	1	T	C	4580(T/C)	Heterozygous	39	2550	1.529411765	0.487179487	36.79487179	CDS: CI	CI:c.957T>C		O3_MI1_leaf
4634	SNV	1	T	C	4634(T/C)	Heterozygous	98	3065	3.197389886	0.428571429	37	CDS: CI	CI:c.1011T>C		O3_MI1_leaf
4917	SNV	1	G	T	4917(G/T)	Heterozygous	31	198	15.65656566	0.35483871	36.67741935	CDS: CI	CI:c.1294G>T	CI:p.Ala432Ser	O3_MI1_leaf
4997	SNV	1	C	T	4997(C/T)	Heterozygous	57	2280	2.5	0.350877193	36.8245614	CDS: CI	CI:c.1374C>T		O3_MI1_leaf
5588	SNV	1	C	T	5588(C/T)	Heterozygous	206	3799	5.4224796	0.32038835	36.54368932	CDS: 6K2	6K2:c.63C>T		O3_MI1_leaf
6010	SNV	1	A	G	6010(A/G)	Heterozygous	245	4193	5.843071786	0.457142857	36.91836735	CDS: VPg	VPg:c.329A>G	VPg:p.Asn110Ser	O3_MI1_leaf
6182	SNV	1	G	A	6182(G/A)	Heterozygous	53	5005	1.058941059	0.452830189	36.58490566	CDS: VPg	VPg:c.501G>A		O3_MI1_leaf
7408	SNV	1	C	A	7408(C/A)	Heterozygous	5	3543	0.141123342	0.4	37	CDS: NIb	NIb:c.431C>A	NIb:p.Thr144Asn	O3_MI1_leaf
8467	SNV	1	C	T	8467(C/T)	Heterozygous	291	7993	3.6406856	0.419243986	36.80756014	CDS: NIb	NIb:c.1490C>T	NIb:p.Ala497Val	O3_MI1_leaf
