# Supplementary material for: Transmission modes affect the population structure of potato virus Y in potato
Source: PLoS Pathog. 2020 Jun 23;16(6):e1008608. doi: 10.1371/journal.ppat.1008608 (PMC7347233; doi:10.1371/journal.ppat.1008608)
Supplement: S1 File — (ZIP) [file ppat.1008608.s013.zip › O3_MI1_tuber.txt]

Reference Position	Type	Length	Reference	Allele	SNP	Zygosity	Count	Coverage	Frequency	Forward/reverse balance	Average quality	Overlapping annotations	Coding region change	Amino acid change	Sample	Organ
827	SNV	1	C	T	827(C/T)	Heterozygous	49	4748	1.032013479	0.142857143	36.51020408	CDS: P1	P1:c.675C>T		O3_MI1_tuber	tuber
1382	SNV	1	A	C	1382(A/C)	Heterozygous	191	4707	4.057786276	0.35078534	36.91623037	CDS: HC-Pro	HC-Pro:c.405A>C	HC-Pro:p.Gln135His	O3_MI1_tuber	tuber
1414	SNV	1	A	G	1414(A/G)	Heterozygous	127	5183	2.450318348	0.440944882	36.77952756	CDS: HC-Pro	HC-Pro:c.437A>G	HC-Pro:p.Asn146Ser	O3_MI1_tuber	tuber
3087	SNV	1	G	A	3087(G/A)	Heterozygous	87	3506	2.481460354	0.379310345	36.81609195	CDS: P3, CDS: Pipo	P3:c.[715G>A]; Pipo:c.[200G>A]	P3:p.[Ala239Thr]; Pipo:p.[Cys67Tyr]	O3_MI1_tuber	tuber
4964	SNV	1	G	A	4964(G/A)	Heterozygous	9	3069	0.293255132	0.222222222	37	CDS: CI	CI:c.1341G>A		O3_MI1_tuber	tuber
4997	SNV	1	C	T	4997(C/T)	Heterozygous	5	3907	0.127975429	0	37	CDS: CI	CI:c.1374C>T		O3_MI1_tuber	tuber
5588	SNV	1	C	T	5588(C/T)	Heterozygous	3441	5406	63.65149834	0.382446963	36.77506539	CDS: 6K2	6K2:c.63C>T		O3_MI1_tuber	tuber
6656	SNV	1	C	T	6656(C/T)	Heterozygous	76	6329	1.200821615	0.289473684	36.84210526	CDS: NIa	NIa:c.411C>T		O3_MI1_tuber	tuber
7541	SNV	1	A	G	7541(A/G)	Heterozygous	3164	5119	61.80894706	0.480088496	36.91972187	CDS: NIb	NIb:c.564A>G		O3_MI1_tuber	tuber
8504	SNV	1	T	C	8504(T/C)	Heterozygous	1064	11880	8.956228956	0.371240602	36.88345865	CDS: NIb	NIb:c.1527T>C		O3_MI1_tuber	tuber
