# Supplementary material for: Transmission modes affect the population structure of potato virus Y in potato
Source: PLoS Pathog. 2020 Jun 23;16(6):e1008608. doi: 10.1371/journal.ppat.1008608 (PMC7347233; doi:10.1371/journal.ppat.1008608)
Supplement: S1 File — (ZIP) [file ppat.1008608.s013.zip › O3_MI2_leaf.txt]

Reference Position	Type	Length	Reference	Allele	SNP	Zygosity	Count	Coverage	Frequency	Forward/reverse balance	Average quality	Overlapping annotations	Coding region change	Amino acid change	Sample	Organ
431	SNV	1	C	T	431(C/T)	Heterozygous	136	36822	0.369344414	0.352941176	36.35294118	CDS: P1	P1:c.279C>T		O3_MI2_leaf	leaf
455	SNV	1	T	C	455(T/C)	Heterozygous	122	35259	0.346010948	0.409836066	36.40163934	CDS: P1	P1:c.303T>C		O3_MI2_leaf	leaf
508	SNV	1	A	T	508(A/T)	Heterozygous	550	32016	1.717891054	0.472727273	36.74909091	CDS: P1	P1:c.356A>T	P1:p.Gln119Leu	O3_MI2_leaf	leaf
578	SNV	1	G	A	578(G/A)	Heterozygous	368	28569	1.288109489	0.402173913	36.66847826	CDS: P1	P1:c.426G>A		O3_MI2_leaf	leaf
629	SNV	1	G	A	629(G/A)	Heterozygous	1883	27201	6.922539613	0.43866171	36.84917685	CDS: P1	P1:c.477G>A		O3_MI2_leaf	leaf
977	SNV	1	G	A	977(G/A)	Heterozygous	125	30849	0.40519952	0.472	36.568	CDS: P1	P1:c.825G>A		O3_MI2_leaf	leaf
989	SNV	1	C	T	989(C/T)	Heterozygous	7448	29540	25.21327014	0.491675618	36.74530075	CDS: HC-Pro	HC-Pro:c.12C>T		O3_MI2_leaf	leaf
1247	SNV	1	C	T	1247(C/T)	Heterozygous	1889	33694	5.606339408	0.472736898	36.71625199	CDS: HC-Pro	HC-Pro:c.270C>T		O3_MI2_leaf	leaf
1430	SNV	1	A	G	1430(A/G)	Heterozygous	722	38733	1.86404358	0.45567867	36.74792244	CDS: HC-Pro	HC-Pro:c.453A>G		O3_MI2_leaf	leaf
1466	SNV	1	A	G	1466(A/G)	Heterozygous	117	39411	0.296871432	0.41025641	36.76068376	CDS: HC-Pro	HC-Pro:c.489A>G		O3_MI2_leaf	leaf
1704	SNV	1	T	C	1704(T/C)	Heterozygous	41	34427	0.119092573	0.414634146	36.70731707	CDS: HC-Pro	HC-Pro:c.727T>C	HC-Pro:p.Tyr243His	O3_MI2_leaf	leaf
2288	SNV	1	T	C	2288(T/C)	Heterozygous	603	39125	1.541214058	0.459369818	36.69817579	CDS: HC-Pro	HC-Pro:c.1311T>C		O3_MI2_leaf	leaf
3110	SNV	1	T	C	3110(T/C)	Heterozygous	784	22382	3.502814762	0.450255102	36.67346939	CDS: P3, CDS: Pipo	Pipo:c.[223T>C]; P3:c.[738T>C]	Pipo:p.[*75Gln]	O3_MI2_leaf	leaf
4355	SNV	1	T	C	4355(T/C)	Heterozygous	136	25619	0.530856005	0.345588235	36.63235294	CDS: CI	CI:c.732T>C		O3_MI2_leaf	leaf
4634	SNV	1	T	C	4634(T/C)	Heterozygous	2644	20052	13.18571714	0.419440242	36.83131619	CDS: CI	CI:c.1011T>C		O3_MI2_leaf	leaf
4917	SNV	1	G	T	4917(G/T)	Heterozygous	23	12306	0.186900699	0.130434783	36.82608696	CDS: CI	CI:c.1294G>T	CI:p.Ala432Ser	O3_MI2_leaf	leaf
4964	SNV	1	G	A	4964(G/A)	Heterozygous	151	33206	0.454737096	0.225165563	36.51655629	CDS: CI	CI:c.1341G>A		O3_MI2_leaf	leaf
4997	SNV	1	C	T	4997(C/T)	Heterozygous	1296	31908	4.061677322	0.342592593	36.83796296	CDS: CI	CI:c.1374C>T		O3_MI2_leaf	leaf
5288	SNV	1	G	A	5288(G/A)	Heterozygous	298	31922	0.933525468	0.496644295	36.83892617	CDS: CI	CI:c.1665G>A		O3_MI2_leaf	leaf
5720	SNV	1	T	C	5720(T/C)	Heterozygous	3163	32342	9.779852823	0.423016124	36.82232058	CDS: VPg	VPg:c.39T>C		O3_MI2_leaf	leaf
5819	SNV	1	T	C	5819(T/C)	Heterozygous	304	30496	0.996852046	0.430921053	36.82894737	CDS: VPg	VPg:c.138T>C		O3_MI2_leaf	leaf
6010	SNV	1	A	G	6010(A/G)	Heterozygous	222	32530	0.682446972	0.445945946	36.90990991	CDS: VPg	VPg:c.329A>G	VPg:p.Asn110Ser	O3_MI2_leaf	leaf
8467	SNV	1	C	T	8467(C/T)	Heterozygous	1158	76728	1.509227401	0.469775475	36.69775475	CDS: NIb	NIb:c.1490C>T	NIb:p.Ala497Val	O3_MI2_leaf	leaf
