# Supplementary material for: Transmission modes affect the population structure of potato virus Y in potato
Source: PLoS Pathog. 2020 Jun 23;16(6):e1008608. doi: 10.1371/journal.ppat.1008608 (PMC7347233; doi:10.1371/journal.ppat.1008608)
Supplement: S1 File — (ZIP) [file ppat.1008608.s013.zip › O3_MI2_tuber.txt]

Reference Position	Type	Length	Reference	Allele	SNP	Zygosity	Count	Coverage	Frequency	Forward/reverse balance	Average quality	Overlapping annotations	Coding region change	Amino acid change	Sample	Organ
629	SNV	1	G	A	629(G/A)	Heterozygous	81	41319	0.196035722	0.432098765	36.65432099	CDS: P1	P1:c.477G>A		O3_MI2_tuber	tuber
989	SNV	1	C	T	989(C/T)	Heterozygous	36923	47070	78.44274485	0.486742681	36.75421824	CDS: HC-Pro	HC-Pro:c.12C>T		O3_MI2_tuber	tuber
1247	SNV	1	C	T	1247(C/T)	Heterozygous	2274	51533	4.412706421	0.472295515	36.7880387	CDS: HC-Pro	HC-Pro:c.270C>T		O3_MI2_tuber	tuber
1430	SNV	1	A	G	1430(A/G)	Heterozygous	290	60619	0.478397862	0.448275862	36.75862069	CDS: HC-Pro	HC-Pro:c.453A>G		O3_MI2_tuber	tuber
2474	SNV	1	G	A	2474(G/A)	Heterozygous	3290	64060	5.135810178	0.421580547	36.74528875	CDS: P3	P3:c.102G>A		O3_MI2_tuber	tuber
3037	SNV	1	T	C	3037(T/C)	Heterozygous	424	35424	1.196928636	0.488207547	36.66509434	CDS: P3, CDS: Pipo	P3:c.[665T>C]; Pipo:c.[150T>C]	P3:p.[Ile222Thr]	O3_MI2_tuber	tuber
3110	SNV	1	T	C	3110(T/C)	Heterozygous	324	35754	0.906192314	0.416666667	36.88271605	CDS: P3, CDS: Pipo	Pipo:c.[223T>C]; P3:c.[738T>C]	Pipo:p.[*75Gln]	O3_MI2_tuber	tuber
4067	SNV	1	C	T	4067(C/T)	Heterozygous	421	37782	1.114287227	0.451306413	36.72921615	CDS: CI	CI:c.444C>T		O3_MI2_tuber	tuber
4634	SNV	1	T	C	4634(T/C)	Heterozygous	40	31608	0.12655024	0.4	36.9	CDS: CI	CI:c.1011T>C		O3_MI2_tuber	tuber
4964	SNV	1	G	A	4964(G/A)	Heterozygous	182	36355	0.500618897	0.197802198	36.32967033	CDS: CI	CI:c.1341G>A		O3_MI2_tuber	tuber
4997	SNV	1	C	T	4997(C/T)	Heterozygous	306	38194	0.801172959	0.333333333	36.88235294	CDS: CI	CI:c.1374C>T		O3_MI2_tuber	tuber
5162	SNV	1	C	T	5162(C/T)	Heterozygous	970	44083	2.20039471	0.480412371	36.80824742	CDS: CI	CI:c.1539C>T		O3_MI2_tuber	tuber
5258	SNV	1	A	T	5258(A/T)	Heterozygous	1086	49067	2.213300181	0.47053407	36.70718232	CDS: CI	CI:c.1635A>T		O3_MI2_tuber	tuber
5720	SNV	1	T	C	5720(T/C)	Heterozygous	117	46299	0.252705242	0.452991453	36.86324786	CDS: VPg	VPg:c.39T>C		O3_MI2_tuber	tuber
5977	SNV	1	G	A	5977(G/A)	Heterozygous	1092	48841	2.235826457	0.480769231	36.83699634	CDS: VPg	VPg:c.296G>A	VPg:p.Arg99Lys	O3_MI2_tuber	tuber
6389	SNV	1	C	T	6389(C/T)	Heterozygous	22346	324611	6.883931845	0.468987738	36.85268057	CDS: NIa	NIa:c.144C>T		O3_MI2_tuber	tuber
7922	SNV	1	T	C	7922(T/C)	Heterozygous	25275	50987	49.57145939	0.125974283	36.82239367	CDS: NIb	NIb:c.945T>C		O3_MI2_tuber	tuber
8467	SNV	1	C	T	8467(C/T)	Heterozygous	4694	74656	6.287505358	0.475287601	36.68683426	CDS: NIb	NIb:c.1490C>T	NIb:p.Ala497Val	O3_MI2_tuber	tuber
8576	SNV	1	T	A	8576(T/A)	Heterozygous	689	66643	1.033867023	0.367198839	36.92162554	CDS: CP	CP:c.42T>A	CP:p.Asp14Glu	O3_MI2_tuber	tuber
8609	SNV	1	C	T	8609(C/T)	Heterozygous	1254	61599	2.035747334	0.363636364	36.61403509	CDS: CP	CP:c.75C>T		O3_MI2_tuber	tuber
8622	SNV	1	A	G	8622(A/G)	Heterozygous	2238	60386	3.706157056	0.352546917	36.78194817	CDS: CP	CP:c.88A>G	CP:p.Lys30Glu	O3_MI2_tuber	tuber
9306	SNV	1	A	G	9306(A/G)	Heterozygous	2134	51260	4.163090129	0.463917526	36.84114339	CDS: CP	CP:c.772A>G	CP:p.Met258Val	O3_MI2_tuber	tuber
9428	SNV	1	C	A	9428(C/A)	Heterozygous	36650	74402	49.25942851	0.010068213	36.95383356	3' UTR: 3' UTR			O3_MI2_tuber	tuber
