# Supplementary material for: Transmission modes affect the population structure of potato virus Y in potato
Source: PLoS Pathog. 2020 Jun 23;16(6):e1008608. doi: 10.1371/journal.ppat.1008608 (PMC7347233; doi:10.1371/journal.ppat.1008608)
Supplement: S1 File — (ZIP) [file ppat.1008608.s013.zip › O3_MI3_leaf.txt]

Reference Position	Type	Length	Reference	Allele	SNP	Zygosity	Count	Coverage	Frequency	Forward/reverse balance	Average quality	Overlapping annotations	Coding region change	Amino acid change	Sample	Organ
431	SNV	1	C	T	431(C/T)	Heterozygous	11	8354	0.13167345	0.363636364	37	CDS: P1	P1:c.279C>T		O3_MI3_leaf	leaf
455	SNV	1	T	C	455(T/C)	Heterozygous	135	8215	1.643335362	0.466666667	36.62962963	CDS: P1	P1:c.303T>C		O3_MI3_leaf	leaf
508	SNV	1	A	T	508(A/T)	Heterozygous	454	7600	5.973684211	0.484581498	36.76651982	CDS: P1	P1:c.356A>T	P1:p.Gln119Leu	O3_MI3_leaf	leaf
578	SNV	1	G	A	578(G/A)	Heterozygous	11	6598	0.166717187	0.454545455	37	CDS: P1	P1:c.426G>A		O3_MI3_leaf	leaf
629	SNV	1	G	A	629(G/A)	Heterozygous	873	6483	13.46598797	0.431844215	36.8510882	CDS: P1	P1:c.477G>A		O3_MI3_leaf	leaf
704	SNV	1	T	C	704(T/C)	Heterozygous	18	6418	0.280461203	0.333333333	36.77777778	CDS: P1	P1:c.552T>C		O3_MI3_leaf	leaf
977	SNV	1	G	A	977(G/A)	Heterozygous	11	7204	0.152692948	0.454545455	36.27272727	CDS: P1	P1:c.825G>A		O3_MI3_leaf	leaf
979	SNV	1	G	A	979(G/A)	Heterozygous	92	7177	1.281872649	0.445652174	36.86956522	CDS: HC-Pro	HC-Pro:c.2G>A	HC-Pro:p.Ser1Asn	O3_MI3_leaf	leaf
989	SNV	1	C	T	989(C/T)	Heterozygous	1679	6857	24.48592679	0.49434187	36.66646814	CDS: HC-Pro	HC-Pro:c.12C>T		O3_MI3_leaf	leaf
1247	SNV	1	C	T	1247(C/T)	Heterozygous	415	7869	5.273859448	0.498795181	36.80240964	CDS: HC-Pro	HC-Pro:c.270C>T		O3_MI3_leaf	leaf
1293	SNV	1	C	T	1293(C/T)	Heterozygous	13	8268	0.157232704	0.230769231	37	CDS: HC-Pro	HC-Pro:c.316C>T		O3_MI3_leaf	leaf
1430	SNV	1	A	G	1430(A/G)	Heterozygous	153	8756	1.74737323	0.352941176	36.76470588	CDS: HC-Pro	HC-Pro:c.453A>G		O3_MI3_leaf	leaf
1466	SNV	1	A	G	1466(A/G)	Heterozygous	19	8842	0.214883511	0.473684211	36.78947368	CDS: HC-Pro	HC-Pro:c.489A>G		O3_MI3_leaf	leaf
1499	SNV	1	G	A	1499(G/A)	Heterozygous	163	8520	1.91314554	0.36809816	36.8404908	CDS: HC-Pro	HC-Pro:c.522G>A		O3_MI3_leaf	leaf
1580	SNV	1	T	C	1580(T/C)	Heterozygous	74	8697	0.850868115	0.486486486	36.89189189	CDS: HC-Pro	HC-Pro:c.603T>C		O3_MI3_leaf	leaf
1704	SNV	1	T	C	1704(T/C)	Heterozygous	10	7778	0.128567755	0.3	36	CDS: HC-Pro	HC-Pro:c.727T>C	HC-Pro:p.Tyr243His	O3_MI3_leaf	leaf
2288	SNV	1	T	C	2288(T/C)	Heterozygous	553	9309	5.9404877	0.461121157	36.75768535	CDS: HC-Pro	HC-Pro:c.1311T>C		O3_MI3_leaf	leaf
2959	SNV	1	A	G	2959(A/G)	Heterozygous	16	4749	0.336913034	0.5	36.75	CDS: P3, CDS: Pipo	P3:c.[587A>G]; Pipo:c.[72A>G]	P3:p.[Tyr196Cys]	O3_MI3_leaf	leaf
3074	SNV	1	G	T	3074(G/T)	Heterozygous	5	4908	0.101874491	0.4	37	CDS: P3, CDS: Pipo	P3:c.[702G>T]; Pipo:c.[187G>T]	Pipo:p.[Gly63Cys]	O3_MI3_leaf	leaf
3110	SNV	1	T	C	3110(T/C)	Heterozygous	12	4888	0.245499182	0.166666667	37	CDS: P3, CDS: Pipo	P3:c.[738T>C]; Pipo:c.[223T>C]	Pipo:p.[*75Gln]	O3_MI3_leaf	leaf
3695	SNV	1	A	G	3695(A/G)	Heterozygous	265	5330	4.971857411	0.471698113	36.89433962	CDS: CI	CI:c.72A>G		O3_MI3_leaf	leaf
4041	SNV	1	A	G	4041(A/G)	Heterozygous	48	4617	1.039636127	0.3125	36.625	CDS: CI	CI:c.418A>G	CI:p.Ile140Val	O3_MI3_leaf	leaf
4355	SNV	1	T	C	4355(T/C)	Heterozygous	98	5308	1.846269781	0.459183673	36.65306122	CDS: CI	CI:c.732T>C		O3_MI3_leaf	leaf
4634	SNV	1	T	C	4634(T/C)	Heterozygous	543	4374	12.41426612	0.425414365	36.80847145	CDS: CI	CI:c.1011T>C		O3_MI3_leaf	leaf
4964	SNV	1	G	A	4964(G/A)	Heterozygous	27	8905	0.303200449	0.185185185	36.55555556	CDS: CI	CI:c.1341G>A		O3_MI3_leaf	leaf
4997	SNV	1	C	T	4997(C/T)	Heterozygous	14	7811	0.179234413	0.428571429	37	CDS: CI	CI:c.1374C>T		O3_MI3_leaf	leaf
5288	SNV	1	G	A	5288(G/A)	Heterozygous	68	7727	0.88003106	0.411764706	36.88235294	CDS: CI	CI:c.1665G>A		O3_MI3_leaf	leaf
5615	SNV	1	T	C	5615(T/C)	Heterozygous	57	7574	0.752574597	0.456140351	36.61403509	CDS: 6K2	6K2:c.90T>C		O3_MI3_leaf	leaf
5720	SNV	1	T	C	5720(T/C)	Heterozygous	1737	8101	21.44179731	0.443868739	36.78698906	CDS: VPg	VPg:c.39T>C		O3_MI3_leaf	leaf
5819	SNV	1	T	C	5819(T/C)	Heterozygous	209	7450	2.805369128	0.449760766	36.63636364	CDS: VPg	VPg:c.138T>C		O3_MI3_leaf	leaf
6010	SNV	1	A	G	6010(A/G)	Heterozygous	10	8569	0.116699732	0.3	37	CDS: VPg	VPg:c.329A>G	VPg:p.Asn110Ser	O3_MI3_leaf	leaf
7130	SNV	1	C	T	7130(C/T)	Heterozygous	110	7647	1.438472604	0.409090909	36.81818182	CDS: NIb	NIb:c.153C>T		O3_MI3_leaf	leaf
7408	SNV	1	C	A	7408(C/A)	Heterozygous	97	7348	1.320087099	0.237113402	36.60824742	CDS: NIb	NIb:c.431C>A	NIb:p.Thr144Asn	O3_MI3_leaf	leaf
8467	SNV	1	C	T	8467(C/T)	Heterozygous	166	16480	1.007281553	0.43373494	36.68674699	CDS: NIb	NIb:c.1490C>T	NIb:p.Ala497Val	O3_MI3_leaf	leaf
