# Supplementary material for: Transmission modes affect the population structure of potato virus Y in potato
Source: PLoS Pathog. 2020 Jun 23;16(6):e1008608. doi: 10.1371/journal.ppat.1008608 (PMC7347233; doi:10.1371/journal.ppat.1008608)
Supplement: S1 File — (ZIP) [file ppat.1008608.s013.zip › O3_MI3_tuber.txt]

Reference Position	Type	Length	Reference	Allele	SNP	Zygosity	Count	Coverage	Frequency	Forward/reverse balance	Average quality	Overlapping annotations	Coding region change	Amino acid change	Sample	Organ
508	SNV	1	A	T	508(A/T)	Heterozygous	2761	35042	7.879116489	0.47193046	36.78630931	CDS: P1	P1:c.356A>T	P1:p.Gln119Leu	O3_MI3_tuber	tuber
645	SNV	1	G	C	645(G/C)	Heterozygous	1957	36062	5.426765016	0.443025038	36.83955033	CDS: P1	P1:c.493G>C	P1:p.Val165Leu	O3_MI3_tuber	tuber
1055	SNV	1	G	A	1055(G/A)	Heterozygous	1670	33007	5.059532826	0.431736527	36.61916168	CDS: HC-Pro	HC-Pro:c.78G>A	HC-Pro:p.Met26Ile	O3_MI3_tuber	tuber
1247	SNV	1	C	T	1247(C/T)	Heterozygous	5533	37987	14.56550925	0.49448762	36.77299837	CDS: HC-Pro	HC-Pro:c.270C>T		O3_MI3_tuber	tuber
1430	SNV	1	A	G	1430(A/G)	Heterozygous	2456	41507	5.917074228	0.415309446	36.75895765	CDS: HC-Pro	HC-Pro:c.453A>G		O3_MI3_tuber	tuber
1532	SNV	1	A	G	1532(A/G)	Heterozygous	1059	43581	2.429958009	0.486307838	36.65250236	CDS: HC-Pro	HC-Pro:c.555A>G	HC-Pro:p.Ile185Met	O3_MI3_tuber	tuber
1704	SNV	1	T	C	1704(T/C)	Heterozygous	1755	38797	4.523545635	0.492877493	36.72763533	CDS: HC-Pro	HC-Pro:c.727T>C	HC-Pro:p.Tyr243His	O3_MI3_tuber	tuber
2288	SNV	1	T	C	2288(T/C)	Heterozygous	3299	45005	7.330296634	0.499545317	36.81206426	CDS: HC-Pro	HC-Pro:c.1311T>C		O3_MI3_tuber	tuber
2485	SNV	1	G	A	2485(G/A)	Heterozygous	3743	45359	8.25194559	0.48063051	36.83222831	CDS: P3	P3:c.113G>A	P3:p.Arg38Lys	O3_MI3_tuber	tuber
3250	SNV	1	A	G	3250(A/G)	Heterozygous	965	23140	4.170267934	0.496373057	36.80725389	CDS: P3	P3:c.878A>G	P3:p.Gln293Arg	O3_MI3_tuber	tuber
3583	SNV	1	A	G	3583(A/G)	Heterozygous	589	24274	2.42646453	0.471986418	36.83022071	CDS: 6K1	6K1:c.116A>G	6K1:p.Lys39Arg	O3_MI3_tuber	tuber
3695	SNV	1	A	G	3695(A/G)	Heterozygous	4383	22354	19.60722913	0.492584987	36.76979238	CDS: CI	CI:c.72A>G		O3_MI3_tuber	tuber
4513	SNV	1	C	T	4513(C/T)	Heterozygous	1175	24297	4.835987982	0.491914894	36.93021277	CDS: CI	CI:c.890C>T	CI:p.Ala297Val	O3_MI3_tuber	tuber
4586	SNV	1	T	C	4586(T/C)	Heterozygous	2386	22516	10.59690886	0.442162615	36.82397318	CDS: CI	CI:c.963T>C		O3_MI3_tuber	tuber
4609	SNV	1	T	C	4609(T/C)	Heterozygous	1636	21910	7.466910087	0.45599022	36.78973105	CDS: CI	CI:c.986T>C	CI:p.Phe329Ser	O3_MI3_tuber	tuber
4699	SNV	1	T	C	4699(T/C)	Heterozygous	1829	20728	8.8238132	0.476216512	36.67960634	CDS: CI	CI:c.1076T>C	CI:p.Phe359Ser	O3_MI3_tuber	tuber
4960	SNV	1	A	G	4960(A/G)	Heterozygous	1149	19280	5.959543568	0.321148825	36.70409051	CDS: CI	CI:c.1337A>G	CI:p.Lys446Arg	O3_MI3_tuber	tuber
5114	SNV	1	G	A	5114(G/A)	Heterozygous	3362	19738	17.03313406	0.491969066	36.8215348	CDS: CI	CI:c.1491G>A		O3_MI3_tuber	tuber
5501	SNV	1	G	A	5501(G/A)	Heterozygous	1091	21829	4.997938522	0.424381302	36.4995417	CDS: CI	CI:c.1878G>A		O3_MI3_tuber	tuber
5537	SNV	1	A	T	5537(A/T)	Heterozygous	1085	20406	5.317063609	0.488479263	36.74009217	CDS: 6K2	6K2:c.12A>T		O3_MI3_tuber	tuber
5618	SNV	1	A	G	5618(A/G)	Heterozygous	1145	22100	5.180995475	0.428820961	36.84454148	CDS: 6K2	6K2:c.93A>G		O3_MI3_tuber	tuber
5720	SNV	1	T	C	5720(T/C)	Heterozygous	7524	21668	34.72401698	0.428628389	36.83971292	CDS: VPg	VPg:c.39T>C		O3_MI3_tuber	tuber
5825	SNV	1	T	C	5825(T/C)	Heterozygous	1315	24706	5.322593702	0.442585551	36.67908745	CDS: VPg	VPg:c.144T>C		O3_MI3_tuber	tuber
6270	SNV	1	A	C	6270(A/C)	Heterozygous	1691	29536	5.725216685	0.366055588	36.87817859	CDS: NIa	NIa:c.25A>C		O3_MI3_tuber	tuber
6426	SNV	1	C	T	6426(C/T)	Heterozygous	5356	184384	2.904807359	0.106982823	36.8476475	CDS: NIa	NIa:c.181C>T	NIa:p.His61Tyr	O3_MI3_tuber	tuber
6953	SNV	1	C	T	6953(C/T)	Heterozygous	2197	34122	6.438661274	0.451524807	36.90714611	CDS: NIa	NIa:c.708C>T		O3_MI3_tuber	tuber
8206	SNV	1	T	G	8206(T/G)	Heterozygous	820	43575	1.881812966	0.429268293	36.82682927	CDS: NIb	NIb:c.1229T>G	NIb:p.Leu410Arg	O3_MI3_tuber	tuber
8467	SNV	1	C	T	8467(C/T)	Heterozygous	85	39120	0.217280164	0.494117647	36.62352941	CDS: NIb	NIb:c.1490C>T	NIb:p.Ala497Val	O3_MI3_tuber	tuber
8579	SNV	1	A	G	8579(A/G)	Heterozygous	759	34505	2.199681206	0.434782609	36.828722	CDS: CP	CP:c.45A>G		O3_MI3_tuber	tuber
8681	SNV	1	T	C	8681(T/C)	Heterozygous	2782	29898	9.304970232	0.373831776	36.67217829	CDS: CP	CP:c.147T>C		O3_MI3_tuber	tuber
9014	SNV	1	G	A	9014(G/A)	Heterozygous	724	44128	1.640681653	0.400552486	36.80110497	CDS: CP	CP:c.480G>A	CP:p.Met160Ile	O3_MI3_tuber	tuber
