# Supplementary material for: Transmission modes affect the population structure of potato virus Y in potato
Source: PLoS Pathog. 2020 Jun 23;16(6):e1008608. doi: 10.1371/journal.ppat.1008608 (PMC7347233; doi:10.1371/journal.ppat.1008608)
Supplement: S1 File — (ZIP) [file ppat.1008608.s013.zip › O3_MI5_leaf.txt]

Reference Position	Type	Length	Reference	Allele	SNP	Zygosity	Count	Coverage	Frequency	Forward/reverse balance	Average quality	Overlapping annotations	Coding region change	Amino acid change	Sample	Organ
455	SNV	1	T	C	455(T/C)	Heterozygous	51	8146	0.626074147	0.470588235	36.92156863	CDS: P1	P1:c.303T>C		O3_MI5_leaf	leaf
508	SNV	1	A	T	508(A/T)	Heterozygous	14	7715	0.181464679	0.285714286	36.71428571	CDS: P1	P1:c.356A>T	P1:p.Gln119Leu	O3_MI5_leaf	leaf
587	SNV	1	C	T	587(C/T)	Heterozygous	152	6851	2.218654211	0.394736842	36.69736842	CDS: P1	P1:c.435C>T		O3_MI5_leaf	leaf
629	SNV	1	G	A	629(G/A)	Heterozygous	718	6939	10.34731229	0.440111421	36.87743733	CDS: P1	P1:c.477G>A		O3_MI5_leaf	leaf
704	SNV	1	T	C	704(T/C)	Heterozygous	218	6835	3.189465984	0.339449541	36.80733945	CDS: P1	P1:c.552T>C		O3_MI5_leaf	leaf
979	SNV	1	G	A	979(G/A)	Heterozygous	898	7497	11.97812458	0.498886414	36.80400891	CDS: HC-Pro	HC-Pro:c.2G>A	HC-Pro:p.Ser1Asn	O3_MI5_leaf	leaf
989	SNV	1	C	T	989(C/T)	Heterozygous	916	7268	12.60319207	0.492358079	36.72270742	CDS: HC-Pro	HC-Pro:c.12C>T		O3_MI5_leaf	leaf
1247	SNV	1	C	T	1247(C/T)	Heterozygous	296	7933	3.731249212	0.476351351	36.7972973	CDS: HC-Pro	HC-Pro:c.270C>T		O3_MI5_leaf	leaf
1580	SNV	1	T	C	1580(T/C)	Heterozygous	312	8779	3.553935528	0.435897436	36.94871795	CDS: HC-Pro	HC-Pro:c.603T>C		O3_MI5_leaf	leaf
1704	SNV	1	T	C	1704(T/C)	Heterozygous	12	8138	0.147456377	0.5	35.33333333	CDS: HC-Pro	HC-Pro:c.727T>C	HC-Pro:p.Tyr243His	O3_MI5_leaf	leaf
2288	SNV	1	T	C	2288(T/C)	Heterozygous	13	9469	0.137290105	0.461538462	36.69230769	CDS: HC-Pro	HC-Pro:c.1311T>C		O3_MI5_leaf	leaf
2860	SNV	1	A	G	2860(A/G)	Heterozygous	436	4264	10.22514071	0.493119266	36.81192661	CDS: P3	P3:c.488A>G	P3:p.Asn163Ser	O3_MI5_leaf	leaf
2959	SNV	1	A	G	2959(A/G)	Heterozygous	131	4884	2.682227682	0.435114504	36.8778626	CDS: P3, CDS: Pipo	Pipo:c.[72A>G]; P3:c.[587A>G]	P3:p.[Tyr196Cys]	O3_MI5_leaf	leaf
3074	SNV	1	G	T	3074(G/T)	Heterozygous	62	5176	1.197836167	0.483870968	36.67741935	CDS: P3, CDS: Pipo	P3:c.[702G>T]; Pipo:c.[187G>T]	Pipo:p.[Gly63Cys]	O3_MI5_leaf	leaf
3695	SNV	1	A	G	3695(A/G)	Heterozygous	411	5307	7.744488412	0.469586375	36.76885645	CDS: CI	CI:c.72A>G		O3_MI5_leaf	leaf
4355	SNV	1	T	C	4355(T/C)	Heterozygous	553	5647	9.792810342	0.484629295	36.79385172	CDS: CI	CI:c.732T>C		O3_MI5_leaf	leaf
4634	SNV	1	T	C	4634(T/C)	Heterozygous	346	4651	7.439260374	0.413294798	36.87283237	CDS: CI	CI:c.1011T>C		O3_MI5_leaf	leaf
4964	SNV	1	G	A	4964(G/A)	Heterozygous	11	7877	0.139647074	0.181818182	36.63636364	CDS: CI	CI:c.1341G>A		O3_MI5_leaf	leaf
4984	SNV	1	T	C	4984(T/C)	Heterozygous	316	7557	4.181553527	0.341772152	36.7721519	CDS: CI	CI:c.1361T>C	CI:p.Met454Thr	O3_MI5_leaf	leaf
5288	SNV	1	G	A	5288(G/A)	Heterozygous	144	8916	1.615074024	0.472222222	36.91666667	CDS: CI	CI:c.1665G>A		O3_MI5_leaf	leaf
5615	SNV	1	T	C	5615(T/C)	Heterozygous	244	8446	2.888941511	0.479508197	36.73770492	CDS: 6K2	6K2:c.90T>C		O3_MI5_leaf	leaf
5720	SNV	1	T	C	5720(T/C)	Heterozygous	3581	8768	40.84169708	0.430326724	36.83859257	CDS: VPg	VPg:c.39T>C		O3_MI5_leaf	leaf
6671	SNV	1	T	C	6671(T/C)	Heterozygous	98	8855	1.106719368	0.397959184	36.67346939	CDS: NIa	NIa:c.426T>C		O3_MI5_leaf	leaf
6827	SNV	1	T	C	6827(T/C)	Heterozygous	197	7486	2.631578947	0.45177665	36.74619289	CDS: NIa	NIa:c.582T>C		O3_MI5_leaf	leaf
6953	SNV	1	C	T	6953(C/T)	Heterozygous	11	7154	0.153760134	0.454545455	37	CDS: NIa	NIa:c.708C>T		O3_MI5_leaf	leaf
7070	SNV	1	T	C	7070(T/C)	Heterozygous	91	7974	1.141208929	0.395604396	36.6043956	CDS: NIb	NIb:c.93T>C		O3_MI5_leaf	leaf
7280	SNV	1	G	T	7280(G/T)	Heterozygous	337	7606	4.430712595	0.424332344	36.75074184	CDS: NIb	NIb:c.303G>T		O3_MI5_leaf	leaf
7340	SNV	1	G	A	7340(G/A)	Heterozygous	93	7815	1.190019194	0.397849462	36.76344086	CDS: NIb	NIb:c.363G>A		O3_MI5_leaf	leaf
7592	SNV	1	T	C	7592(T/C)	Heterozygous	143	7247	1.973230302	0.426573427	36.76223776	CDS: NIb	NIb:c.615T>C		O3_MI5_leaf	leaf
8467	SNV	1	C	T	8467(C/T)	Heterozygous	803	16270	4.935464044	0.473225405	36.72851806	CDS: NIb	NIb:c.1490C>T	NIb:p.Ala497Val	O3_MI5_leaf	leaf
