# Supplementary material for: Transmission modes affect the population structure of potato virus Y in potato
Source: PLoS Pathog. 2020 Jun 23;16(6):e1008608. doi: 10.1371/journal.ppat.1008608 (PMC7347233; doi:10.1371/journal.ppat.1008608)
Supplement: S1 File — (ZIP) [file ppat.1008608.s013.zip › O3_source_leaf.txt]

Reference Position	Type	Length	Reference	Allele	SNP	Zygosity	Count	Coverage	Frequency	Forward/reverse balance	Average quality	Overlapping annotations	Coding region change	Amino acid change	Sample
431	SNV	1	C	T	431(C/T)	Heterozygous	191	11661	1.637938427	0.308900524	36.65445026	CDS: P1	P1:c.279C>T		O3_source_leaf
576	SNV	1	T	A	576(T/A)	Heterozygous	266	14676	1.812482965	0.19924812	36.7443609	CDS: P1	P1:c.424T>A	P1:p.Leu142Met	O3_source_leaf
977	SNV	1	G	A	977(G/A)	Heterozygous	490	10489	4.671560683	0.487755102	36.3877551	CDS: P1	P1:c.825G>A		O3_source_leaf
989	SNV	1	C	T	989(C/T)	Heterozygous	264	9407	2.806420751	0.462121212	36.87121212	CDS: HC-Pro	HC-Pro:c.12C>T		O3_source_leaf
1190	SNV	1	C	T	1190(C/T)	Heterozygous	97	12391	0.782826245	0.381443299	36.79381443	CDS: HC-Pro	HC-Pro:c.213C>T		O3_source_leaf
1430	SNV	1	A	G	1430(A/G)	Heterozygous	254	10496	2.419969512	0.42519685	36.77952756	CDS: HC-Pro	HC-Pro:c.453A>G		O3_source_leaf
4580	SNV	1	T	C	4580(T/C)	Heterozygous	275	9773	2.813874962	0.458181818	36.81818182	CDS: CI	CI:c.957T>C		O3_source_leaf
4797	SNV	1	T	C	4797(T/C)	Heterozygous	22	9868	0.222942846	0.045454545	37	CDS: CI	CI:c.1174T>C	CI:p.Tyr392His	O3_source_leaf
4917	SNV	1	G	T	4917(G/T)	Heterozygous	40	1120	3.571428571	0.3	36.9	CDS: CI	CI:c.1294G>T	CI:p.Ala432Ser	O3_source_leaf
4964	SNV	1	G	A	4964(G/A)	Heterozygous	126	6149	2.049113677	0.492063492	36.33333333	CDS: CI	CI:c.1341G>A		O3_source_leaf
6010	SNV	1	A	G	6010(A/G)	Heterozygous	111	9873	1.124278335	0.495495495	36.92792793	CDS: VPg	VPg:c.329A>G	VPg:p.Asn110Ser	O3_source_leaf
6431	SNV	1	T	C	6431(T/C)	Heterozygous	89	36845	0.241552449	0.426966292	36.34831461	CDS: NIa	NIa:c.186T>C		O3_source_leaf
8927	SNV	1	T	C	8927(T/C)	Heterozygous	637	38228	1.666317882	0.001569859	36.85871272	CDS: CP	CP:c.393T>C		O3_source_leaf
