# Supplementary material for: Transmission modes affect the population structure of potato virus Y in potato
Source: PLoS Pathog. 2020 Jun 23;16(6):e1008608. doi: 10.1371/journal.ppat.1008608 (PMC7347233; doi:10.1371/journal.ppat.1008608)
Supplement: S1 File — (ZIP) [file ppat.1008608.s013.zip › O3_source_tuber.txt]

Reference Position	Type	Length	Reference	Allele	SNP	Zygosity	Count	Coverage	Frequency	Forward/reverse balance	Average quality	Overlapping annotations	Coding region change	Amino acid change	Sample	Organ
629	SNV	1	G	A	629(G/A)	Heterozygous	21	13259	0.158382985	0.380952381	36.61904762	CDS: P1	P1:c.477G>A		O3_source_tuber	tuber
1704	SNV	1	T	C	1704(T/C)	Heterozygous	17	15761	0.107861176	0.411764706	37	CDS: HC-Pro	HC-Pro:c.727T>C	HC-Pro:p.Tyr243His	O3_source_tuber	tuber
2992	SNV	1	A	T	2992(A/T)	Heterozygous	107	9192	1.164055701	0.355140187	36.85046729	CDS: P3, CDS: Pipo	P3:c.[620A>T]; Pipo:c.[105A>T]	P3:p.[Tyr207Phe]	O3_source_tuber	tuber
3953	SNV	1	A	G	3953(A/G)	Heterozygous	107	9951	1.075268817	0.439252336	36.75700935	CDS: CI	CI:c.330A>G		O3_source_tuber	tuber
4797	SNV	1	T	C	4797(T/C)	Heterozygous	13	9958	0.130548303	0.076923077	36.23076923	CDS: CI	CI:c.1174T>C	CI:p.Tyr392His	O3_source_tuber	tuber
4964	SNV	1	G	A	4964(G/A)	Heterozygous	10	5962	0.16772895	0.5	37	CDS: CI	CI:c.1341G>A		O3_source_tuber	tuber
6126	SNV	1	G	A	6126(G/A)	Heterozygous	65	13440	0.483630952	0.4	36.75384615	CDS: VPg	VPg:c.445G>A	VPg:p.Val149Ile	O3_source_tuber	tuber
6431	SNV	1	T	C	6431(T/C)	Heterozygous	4353	31043	14.02248494	0.477142201	36.96278429	CDS: NIa	NIa:c.186T>C		O3_source_tuber	tuber
6919	SNV	1	T	C	6919(T/C)	Heterozygous	2123	10502	20.21519711	0.466321244	36.90014131	CDS: NIa	NIa:c.674T>C	NIa:p.Leu225Ser	O3_source_tuber	tuber
7472	SNV	1	C	T	7472(C/T)	Heterozygous	2581	12485	20.67280737	0.425416505	36.79542813	CDS: NIb	NIb:c.495C>T		O3_source_tuber	tuber
8501	SNV	1	G	A	8501(G/A)	Heterozygous	80	24956	0.320564193	0.3125	36.875	CDS: NIb	NIb:c.1524G>A		O3_source_tuber	tuber
8927	SNV	1	T	C	8927(T/C)	Heterozygous	178	24096	0.738711819	0.02247191	36.78651685	CDS: CP	CP:c.393T>C		O3_source_tuber	tuber
