# Supplementary material for: Transmission modes affect the population structure of potato virus Y in potato
Source: PLoS Pathog. 2020 Jun 23;16(6):e1008608. doi: 10.1371/journal.ppat.1008608 (PMC7347233; doi:10.1371/journal.ppat.1008608)
Supplement: S1 File — (ZIP) [file ppat.1008608.s013.zip › O4_AT1_leaf.txt]

Reference Position	Type	Length	Reference	Allele	SNP	Zygosity	Count	Coverage	Frequency	Forward/reverse balance	Average quality	Overlapping annotations	Coding region change	Amino acid change	Sample	Organ
1821	SNV	1	G	A	1821(G/A)	Heterozygous	102	14350	0.710801394	0.460784314	36.88235294	CDS: HC-Pro	HC-Pro:c.844G>A	HC-Pro:p.Gly282Arg	O4_AT1_leaf	leaf
1862	SNV	1	T	C	1862(T/C)	Heterozygous	44	12340	0.356564019	0.477272727	36.34090909	CDS: HC-Pro	HC-Pro:c.885T>C		O4_AT1_leaf	leaf
3686	SNV	1	T	C	3686(T/C)	Heterozygous	17	9686	0.175511047	0.470588235	36.41176471	CDS: CI	CI:c.63T>C		O4_AT1_leaf	leaf
5006	SNV	1	T	C	5006(T/C)	Heterozygous	274	10698	2.561226397	0.427007299	36.81751825	CDS: CI	CI:c.1383T>C		O4_AT1_leaf	leaf
