# Supplementary material for: Transmission modes affect the population structure of potato virus Y in potato
Source: PLoS Pathog. 2020 Jun 23;16(6):e1008608. doi: 10.1371/journal.ppat.1008608 (PMC7347233; doi:10.1371/journal.ppat.1008608)
Supplement: S1 File — (ZIP) [file ppat.1008608.s013.zip › O4_AT1_tuber.txt]

Reference Position	Type	Length	Reference	Allele	SNP	Zygosity	Count	Coverage	Frequency	Forward/reverse balance	Average quality	Overlapping annotations	Coding region change	Amino acid change	Sample	Organ
452	SNV	1	T	C	452(T/C)	Heterozygous	652	3741	17.42849505	0.329754601	36.77300613	CDS: P1	P1:c.300T>C		O4_AT1_tuber	tuber
514	SNV	1	T	G	514(T/G)	Heterozygous	736	4261	17.27294062	0.404891304	36.70652174	CDS: P1	P1:c.362T>G	P1:p.Leu121Arg	O4_AT1_tuber	tuber
1821	SNV	1	G	A	1821(G/A)	Heterozygous	75	3505	2.139800285	0.493333333	37	CDS: HC-Pro	HC-Pro:c.844G>A	HC-Pro:p.Gly282Arg	O4_AT1_tuber	tuber
3632	SNV	1	C	T	3632(C/T)	Heterozygous	57	3024	1.884920635	0.49122807	36.71929825	CDS: CI	CI:c.9C>T		O4_AT1_tuber	tuber
4289	SNV	1	A	G	4289(A/G)	Heterozygous	94	2295	4.095860566	0.468085106	36.74468085	CDS: CI	CI:c.666A>G	CI:p.Ile222Met	O4_AT1_tuber	tuber
4307	SNV	1	T	C	4307(T/C)	Heterozygous	22	2066	1.064859632	0.409090909	37	CDS: CI	CI:c.684T>C		O4_AT1_tuber	tuber
4619	SNV	1	T	C	4619(T/C)	Heterozygous	149	4151	3.589496507	0.429530201	36.94630872	CDS: CI	CI:c.996T>C		O4_AT1_tuber	tuber
5006	SNV	1	T	C	5006(T/C)	Heterozygous	8	2304	0.347222222	0.5	37	CDS: CI	CI:c.1383T>C		O4_AT1_tuber	tuber
6036	SNV	1	G	A	6036(G/A)	Heterozygous	137	3465	3.953823954	0.437956204	36.62043796	CDS: VPg	VPg:c.355G>A	VPg:p.Gly119Ser	O4_AT1_tuber	tuber
7835	SNV	1	C	T	7835(C/T)	Heterozygous	159	6669	2.384165542	0.301886792	36.40880503	CDS: NIb	NIb:c.858C>T		O4_AT1_tuber	tuber
8201	SNV	1	G	A	8201(G/A)	Heterozygous	197	7935	2.482671708	0.355329949	36.93908629	CDS: NIb	NIb:c.1224G>A		O4_AT1_tuber	tuber
