# Supplementary material for: Transmission modes affect the population structure of potato virus Y in potato
Source: PLoS Pathog. 2020 Jun 23;16(6):e1008608. doi: 10.1371/journal.ppat.1008608 (PMC7347233; doi:10.1371/journal.ppat.1008608)
Supplement: S1 File — (ZIP) [file ppat.1008608.s013.zip › O4_AT2_tuber.txt]

Reference Position	Type	Length	Reference	Allele	SNP	Zygosity	Count	Coverage	Frequency	Forward/reverse balance	Average quality	Overlapping annotations	Coding region change	Amino acid change	Sample	Organ
637	SNV	1	G	A	637(G/A)	Heterozygous	2326	70194	3.313673533	0.438521066	36.76354256	CDS: P1	P1:c.485G>A	P1:p.Arg162Lys	O4_AT2_tuber	tuber
1070	SNV	1	T	C	1070(T/C)	Heterozygous	1119	68003	1.645515639	0.413762288	36.62109026	CDS: HC-Pro	HC-Pro:c.93T>C		O4_AT2_tuber	tuber
1286	SNV	1	T	C	1286(T/C)	Heterozygous	1325	88452	1.497987609	0.498867925	36.79924528	CDS: HC-Pro	HC-Pro:c.309T>C		O4_AT2_tuber	tuber
1478	SNV	1	C	T	1478(C/T)	Heterozygous	1044	101100	1.03264095	0.489463602	36.73563218	CDS: HC-Pro	HC-Pro:c.501C>T		O4_AT2_tuber	tuber
2066	SNV	1	T	A	2066(T/A)	Heterozygous	1007	88063	1.14349954	0.46673287	36.73783515	CDS: HC-Pro	HC-Pro:c.1089T>A		O4_AT2_tuber	tuber
3067	SNV	1	C	G	3067(C/G)	Heterozygous	1182	51414	2.298984712	0.455160745	36.85109983	CDS: P3, CDS: Pipo	Pipo:c.[180C>G]; P3:c.[695C>G]	P3:p.[Ala232Gly]	O4_AT2_tuber	tuber
3419	SNV	1	A	G	3419(A/G)	Heterozygous	1824	54839	3.326100038	0.463267544	36.74890351	CDS: P3	P3:c.1047A>G	P3:p.Ile349Met	O4_AT2_tuber	tuber
3968	SNV	1	G	A	3968(G/A)	Heterozygous	1727	52825	3.269285376	0.488129705	36.84944991	CDS: CI	CI:c.345G>A		O4_AT2_tuber	tuber
4770	SNV	1	A	G	4770(A/G)	Heterozygous	354	30675	1.15403423	0.18079096	36.86440678	CDS: CI	CI:c.1147A>G	CI:p.Thr383Ala	O4_AT2_tuber	tuber
5825	SNV	1	T	C	5825(T/C)	Heterozygous	91	65008	0.139982771	0.461538462	36.45054945	CDS: VPg	VPg:c.144T>C		O4_AT2_tuber	tuber
6338	SNV	1	G	A	6338(G/A)	Heterozygous	12863	79785	16.12207808	0.125476172	36.84980176	CDS: NIa	NIa:c.93G>A		O4_AT2_tuber	tuber
6632	SNV	1	C	T	6632(C/T)	Heterozygous	1875	95479	1.963782612	0.345066667	36.8528	CDS: NIa	NIa:c.387C>T		O4_AT2_tuber	tuber
6819	SNV	1	C	A	6819(C/A)	Heterozygous	30436	74135	41.0548324	0.484492049	36.88625312	CDS: NIa	NIa:c.574C>A		O4_AT2_tuber	tuber
7118	SNV	1	A	G	7118(A/G)	Heterozygous	2087	75710	2.756571127	0.456157163	36.8207954	CDS: NIb	NIb:c.141A>G		O4_AT2_tuber	tuber
