# Supplementary material for: Transmission modes affect the population structure of potato virus Y in potato
Source: PLoS Pathog. 2020 Jun 23;16(6):e1008608. doi: 10.1371/journal.ppat.1008608 (PMC7347233; doi:10.1371/journal.ppat.1008608)
Supplement: S1 File — (ZIP) [file ppat.1008608.s013.zip › O4_AT3_leaf.txt]

Reference Position	Type	Length	Reference	Allele	SNP	Zygosity	Count	Coverage	Frequency	Forward/reverse balance	Average quality	Overlapping annotations	Coding region change	Amino acid change	Sample	Organ
3158	SNV	1	T	C	3158(T/C)	Heterozygous	31	2600	1.192307692	0.483870968	36.61290323	CDS: P3	P3:c.786T>C		O4_AT3_leaf	leaf
3419	SNV	1	A	G	3419(A/G)	Heterozygous	1556	2234	69.65085049	0.455655527	36.81748072	CDS: P3	P3:c.1047A>G	P3:p.Ile349Met	O4_AT3_leaf	leaf
3968	SNV	1	G	A	3968(G/A)	Heterozygous	82	2186	3.751143641	0.451219512	36.90243902	CDS: CI	CI:c.345G>A		O4_AT3_leaf	leaf
4041	SNV	1	A	G	4041(A/G)	Heterozygous	7	2325	0.301075269	0.285714286	37	CDS: CI	CI:c.418A>G	CI:p.Ile140Val	O4_AT3_leaf	leaf
4871	SNV	1	A	G	4871(A/G)	Heterozygous	173	11639	1.486381992	0.161849711	36.86127168	CDS: CI	CI:c.1248A>G		O4_AT3_leaf	leaf
7025	SNV	1	A	G	7025(A/G)	Heterozygous	48	3950	1.215189873	0.416666667	36.70833333	CDS: NIb	NIb:c.48A>G		O4_AT3_leaf	leaf
8490	SNV	1	T	C	8490(T/C)	Heterozygous	20	8487	0.23565453	0.5	36.8	CDS: NIb	NIb:c.1513T>C		O4_AT3_leaf	leaf
