# Supplementary material for: Transmission modes affect the population structure of potato virus Y in potato
Source: PLoS Pathog. 2020 Jun 23;16(6):e1008608. doi: 10.1371/journal.ppat.1008608 (PMC7347233; doi:10.1371/journal.ppat.1008608)
Supplement: S1 File — (ZIP) [file ppat.1008608.s013.zip › O4_AT3_tuber.txt]

Reference Position	Type	Length	Reference	Allele	SNP	Zygosity	Count	Coverage	Frequency	Forward/reverse balance	Average quality	Overlapping annotations	Coding region change	Amino acid change	Sample	Organ
1247	SNV	1	C	T	1247(C/T)	Heterozygous	896	55375	1.618058691	0.494419643	36.79464286	CDS: HC-Pro	HC-Pro:c.270C>T		O4_AT3_tuber	tuber
3091	SNV	1	C	T	3091(C/T)	Heterozygous	1544	35843	4.307675139	0.437823834	36.77266839	CDS: P3, CDS: Pipo	Pipo:c.[204C>T]; P3:c.[719C>T]	P3:p.[Ser240Leu]	O4_AT3_tuber	tuber
3419	SNV	1	A	G	3419(A/G)	Heterozygous	16946	38247	44.30674301	0.472854951	36.76088753	CDS: P3	P3:c.1047A>G	P3:p.Ile349Met	O4_AT3_tuber	tuber
3968	SNV	1	G	A	3968(G/A)	Heterozygous	1916	39115	4.898376582	0.498434238	36.82359081	CDS: CI	CI:c.345G>A		O4_AT3_tuber	tuber
4622	SNV	1	C	T	4622(C/T)	Heterozygous	760	41200	1.844660194	0.463157895	36.81842105	CDS: CI	CI:c.999C>T		O4_AT3_tuber	tuber
5272	SNV	1	G	A	5272(G/A)	Heterozygous	661	51586	1.281355407	0.467473525	36.82450832	CDS: CI	CI:c.1649G>A	CI:p.Arg550Lys	O4_AT3_tuber	tuber
5825	SNV	1	T	C	5825(T/C)	Heterozygous	956	51010	1.874142325	0.458158996	36.72384937	CDS: VPg	VPg:c.144T>C		O4_AT3_tuber	tuber
6746	SNV	1	C	T	6746(C/T)	Heterozygous	518	51627	1.00335096	0.428571429	36.6988417	CDS: NIa	NIa:c.501C>T		O4_AT3_tuber	tuber
7025	SNV	1	A	G	7025(A/G)	Heterozygous	2418	55569	4.351346974	0.488006617	36.79404467	CDS: NIb	NIb:c.48A>G		O4_AT3_tuber	tuber
7334	SNV	1	C	T	7334(C/T)	Heterozygous	4287	52108	8.227143625	0.475390716	36.82785164	CDS: NIb	NIb:c.357C>T		O4_AT3_tuber	tuber
7556	SNV	1	T	C	7556(T/C)	Heterozygous	1163	54116	2.149087146	0.482373173	36.75494411	CDS: NIb	NIb:c.579T>C		O4_AT3_tuber	tuber
8490	SNV	1	T	C	8490(T/C)	Heterozygous	1637	112991	1.448787957	0.468540012	36.69761759	CDS: NIb	NIb:c.1513T>C		O4_AT3_tuber	tuber
8639	SNV	1	T	C	8639(T/C)	Heterozygous	1384	89974	1.538222153	0.397398844	36.76300578	CDS: CP	CP:c.105T>C		O4_AT3_tuber	tuber
8698	SNV	1	G	A	8698(G/A)	Heterozygous	4647	85162	5.456659073	0.29330751	36.87561868	CDS: CP	CP:c.164G>A	CP:p.Arg55Lys	O4_AT3_tuber	tuber
