# Supplementary material for: Transmission modes affect the population structure of potato virus Y in potato
Source: PLoS Pathog. 2020 Jun 23;16(6):e1008608. doi: 10.1371/journal.ppat.1008608 (PMC7347233; doi:10.1371/journal.ppat.1008608)
Supplement: S1 File — (ZIP) [file ppat.1008608.s013.zip › O4_AT5_leaf.txt]

Reference Position	Type	Length	Reference	Allele	SNP	Zygosity	Count	Coverage	Frequency	Forward/reverse balance	Average quality	Overlapping annotations	Coding region change	Amino acid change	Sample	Organ
637	SNV	1	G	A	637(G/A)	Heterozygous	4219	4387	96.17050376	0.452713913	36.80990756	CDS: P1	P1:c.485G>A	P1:p.Arg162Lys	O4_AT5_leaf	leaf
3419	SNV	1	A	G	3419(A/G)	Heterozygous	2343	2415	97.01863354	0.330345711	36.77806231	CDS: P3	P3:c.1047A>G	P3:p.Ile349Met	O4_AT5_leaf	leaf
3686	SNV	1	T	C	3686(T/C)	Heterozygous	5	2883	0.173430454	0.2	37	CDS: CI	CI:c.63T>C		O4_AT5_leaf	leaf
3968	SNV	1	G	A	3968(G/A)	Heterozygous	2768	2866	96.58060014	0.484104046	36.89450867	CDS: CI	CI:c.345G>A		O4_AT5_leaf	leaf
7118	SNV	1	A	G	7118(A/G)	Heterozygous	4572	4721	96.84388901	0.468285214	36.86701662	CDS: NIb	NIb:c.141A>G		O4_AT5_leaf	leaf
