# Supplementary material for: Transmission modes affect the population structure of potato virus Y in potato
Source: PLoS Pathog. 2020 Jun 23;16(6):e1008608. doi: 10.1371/journal.ppat.1008608 (PMC7347233; doi:10.1371/journal.ppat.1008608)
Supplement: S1 File — (ZIP) [file ppat.1008608.s013.zip › O4_IT1_tuber.txt]

Reference Position	Type	Length	Reference	Allele	SNP	Zygosity	Count	Coverage	Frequency	Forward/reverse balance	Average quality	Overlapping annotations	Coding region change	Amino acid change	Sample	Organ
554	SNV	1	A	G	554(A/G)	Heterozygous	699	12042	5.804683607	0.237482117	36.84263233	CDS: P1	P1:c.402A>G		O4_IT1_tuber	tuber
1304	SNV	1	A	G	1304(A/G)	Heterozygous	1845	8342	22.11699832	0.338753388	36.87262873	CDS: HC-Pro	HC-Pro:c.327A>G		O4_IT1_tuber	tuber
1810	SNV	1	G	A	1810(G/A)	Heterozygous	762	8355	9.120287253	0.408136483	36.55380577	CDS: HC-Pro	HC-Pro:c.833G>A	HC-Pro:p.Arg278Lys	O4_IT1_tuber	tuber
4181	SNV	1	C	T	4181(C/T)	Heterozygous	12	8253	0.145401672	0.5	36.16666667	CDS: CI	CI:c.558C>T		O4_IT1_tuber	tuber
4622	SNV	1	C	T	4622(C/T)	Heterozygous	1548	7153	21.6412694	0.396640827	36.92764858	CDS: CI	CI:c.999C>T		O4_IT1_tuber	tuber
5089	SNV	1	T	C	5089(T/C)	Heterozygous	165	7335	2.249488753	0.454545455	36.80606061	CDS: CI	CI:c.1466T>C	CI:p.Val489Ala	O4_IT1_tuber	tuber
5261	SNV	1	A	G	5261(A/G)	Heterozygous	138	10110	1.364985163	0.326086957	36.79710145	CDS: CI	CI:c.1638A>G	CI:p.Ile546Met	O4_IT1_tuber	tuber
7310	SNV	1	C	T	7310(C/T)	Heterozygous	979	9371	10.44712411	0.467824311	36.91011236	CDS: NIb	NIb:c.333C>T		O4_IT1_tuber	tuber
7586	SNV	1	T	C	7586(T/C)	Heterozygous	19	7108	0.267304446	0.368421053	37	CDS: NIb	NIb:c.609T>C		O4_IT1_tuber	tuber
8178	SNV	1	C	T	8178(C/T)	Heterozygous	8552	40178	21.2852805	0.19328812	36.7787652	CDS: NIb	NIb:c.1201C>T		O4_IT1_tuber	tuber
8609	SNV	1	C	T	8609(C/T)	Heterozygous	8104	13340	60.74962519	0.261475814	36.78886969	CDS: CP	CP:c.75C>T		O4_IT1_tuber	tuber
9114	SNV	1	G	A	9114(G/A)	Heterozygous	2995	14848	20.17106681	0.356928214	36.68113523	CDS: CP	CP:c.580G>A	CP:p.Gly194Ser	O4_IT1_tuber	tuber
