# Supplementary material for: Transmission modes affect the population structure of potato virus Y in potato
Source: PLoS Pathog. 2020 Jun 23;16(6):e1008608. doi: 10.1371/journal.ppat.1008608 (PMC7347233; doi:10.1371/journal.ppat.1008608)
Supplement: S1 File — (ZIP) [file ppat.1008608.s013.zip › O4_IT2_leaf.txt]

Reference Position	Type	Length	Reference	Allele	SNP	Zygosity	Count	Coverage	Frequency	Forward/reverse balance	Average quality	Overlapping annotations	Coding region change	Amino acid change	Sample	Organ
443	SNV	1	C	T	443(C/T)	Heterozygous	431	9140	4.715536105	0.276102088	36.82366589	CDS: P1	P1:c.291C>T		O4_IT2_leaf	leaf
515	SNV	1	A	T	515(A/T)	Heterozygous	191	8230	2.320777643	0.376963351	36.51832461	CDS: P1	P1:c.363A>T		O4_IT2_leaf	leaf
554	SNV	1	A	G	554(A/G)	Heterozygous	8	7009	0.114138964	0.125	37	CDS: P1	P1:c.402A>G		O4_IT2_leaf	leaf
884	SNV	1	C	T	884(C/T)	Heterozygous	122	5300	2.301886792	0.450819672	36.75409836	CDS: P1	P1:c.732C>T		O4_IT2_leaf	leaf
1145	SNV	1	G	A	1145(G/A)	Heterozygous	2174	5964	36.45204561	0.443422263	36.76356946	CDS: HC-Pro	HC-Pro:c.168G>A		O4_IT2_leaf	leaf
1946	SNV	1	A	T	1946(A/T)	Heterozygous	11	9280	0.118534483	0.454545455	36.63636364	CDS: HC-Pro	HC-Pro:c.969A>T		O4_IT2_leaf	leaf
1967	SNV	1	A	G	1967(A/G)	Heterozygous	2890	8368	34.53632887	0.471972318	36.87820069	CDS: HC-Pro	HC-Pro:c.990A>G		O4_IT2_leaf	leaf
2456	SNV	1	G	A	2456(G/A)	Heterozygous	137	9012	1.520195295	0.350364964	36.82481752	CDS: P3	P3:c.84G>A		O4_IT2_leaf	leaf
2960	SNV	1	C	T	2960(C/T)	Heterozygous	86	3899	2.205693768	0.465116279	36.86046512	CDS: P3, CDS: Pipo	Pipo:c.[73C>T]; P3:c.[588C>T]	Pipo:p.[Leu25Phe]	O4_IT2_leaf	leaf
3485	SNV	1	T	C	3485(T/C)	Heterozygous	54	4495	1.201334816	0.5	36.48148148	CDS: 6K1	6K1:c.18T>C		O4_IT2_leaf	leaf
4181	SNV	1	C	T	4181(C/T)	Heterozygous	7	4701	0.148904488	0.285714286	37	CDS: CI	CI:c.558C>T		O4_IT2_leaf	leaf
4220	SNV	1	A	G	4220(A/G)	Heterozygous	78	4936	1.580226904	0.448717949	36.8974359	CDS: CI	CI:c.597A>G		O4_IT2_leaf	leaf
4286	SNV	1	A	G	4286(A/G)	Heterozygous	446	4693	9.503515875	0.497757848	36.82959641	CDS: CI	CI:c.663A>G		O4_IT2_leaf	leaf
5154	SNV	1	G	A	5154(G/A)	Heterozygous	528	8078	6.536271354	0.428030303	36.73484848	CDS: CI	CI:c.1531G>A	CI:p.Val511Ile	O4_IT2_leaf	leaf
5573	SNV	1	G	A	5573(G/A)	Heterozygous	444	7275	6.103092784	0.481981982	36.77477477	CDS: 6K2	6K2:c.48G>A		O4_IT2_leaf	leaf
5846	SNV	1	G	A	5846(G/A)	Heterozygous	128	6688	1.913875598	0.4140625	36.81252307	CDS: VPg	VPg:c.165G>A		O4_IT2_leaf	leaf
5910	SNV	1	G	A	5910(G/A)	Heterozygous	535	8284	6.458232738	0.48411215	36.85420561	CDS: VPg	VPg:c.229G>A	VPg:p.Val77Ile	O4_IT2_leaf	leaf
6177	SNV	1	C	T	6177(C/T)	Heterozygous	144	9747	1.477377655	0.326388889	36.65277778	CDS: VPg	VPg:c.496C>T		O4_IT2_leaf	leaf
6200	SNV	1	A	G	6200(A/G)	Heterozygous	206	8934	2.305798075	0.359223301	36.73786408	CDS: VPg	VPg:c.519A>G		O4_IT2_leaf	leaf
6720	SNV	1	A	G	6720(A/G)	Heterozygous	386	9724	3.969559852	0.365284974	36.67875648	CDS: NIa	NIa:c.475A>G	NIa:p.Thr159Ala	O4_IT2_leaf	leaf
6732	SNV	1	C	T	6732(C/T)	Heterozygous	25	9445	0.264690312	0.4	36.28	CDS: NIa	NIa:c.487C>T		O4_IT2_leaf	leaf
7031	SNV	1	C	T	7031(C/T)	Heterozygous	780	8426	9.257061476	0.475641026	36.85897436	CDS: NIb	NIb:c.54C>T		O4_IT2_leaf	leaf
7052	SNV	1	A	G	7052(A/G)	Heterozygous	193	7779	2.481038694	0.492227979	36.72020725	CDS: NIb	NIb:c.75A>G		O4_IT2_leaf	leaf
7310	SNV	1	C	T	7310(C/T)	Heterozygous	49	8205	0.597196831	0.489795918	36.79591837	CDS: NIb	NIb:c.333C>T		O4_IT2_leaf	leaf
7586	SNV	1	T	C	7586(T/C)	Heterozygous	1562	8270	18.88754534	0.443021767	36.80793854	CDS: NIb	NIb:c.609T>C		O4_IT2_leaf	leaf
8609	SNV	1	C	T	8609(C/T)	Heterozygous	7405	14623	50.63940368	0.338014855	36.60526671	CDS: CP	CP:c.75C>T		O4_IT2_leaf	leaf
9114	SNV	1	G	A	9114(G/A)	Heterozygous	212	13556	1.563883151	0.433962264	36.70754717	CDS: CP	CP:c.580G>A	CP:p.Gly194Ser	O4_IT2_leaf	leaf
