# Supplementary material for: Transmission modes affect the population structure of potato virus Y in potato
Source: PLoS Pathog. 2020 Jun 23;16(6):e1008608. doi: 10.1371/journal.ppat.1008608 (PMC7347233; doi:10.1371/journal.ppat.1008608)
Supplement: S1 File — (ZIP) [file ppat.1008608.s013.zip › O4_IT2_tuber.txt]

Reference Position	Type	Length	Reference	Allele	SNP	Zygosity	Count	Coverage	Frequency	Forward/reverse balance	Average quality	Overlapping annotations	Coding region change	Amino acid change	Sample	Organ
2456	SNV	1	G	A	2456(G/A)	Heterozygous	5146	20426	25.19338099	0.453167509	36.75087447	CDS: P3	P3:c.84G>A		O4_IT2_tuber	tuber
3741	SNV	1	G	A	3741(G/A)	Heterozygous	20	10046	0.199084213	0.4	36.8	CDS: CI	CI:c.118G>A	CI:p.Asp40Asn	O4_IT2_tuber	tuber
4586	SNV	1	T	C	4586(T/C)	Heterozygous	3083	10188	30.26109148	0.432046708	36.81965618	CDS: CI	CI:c.963T>C		O4_IT2_tuber	tuber
6732	SNV	1	C	T	6732(C/T)	Heterozygous	783	17754	4.410273741	0.438058748	36.65772669	CDS: NIa	NIa:c.487C>T		O4_IT2_tuber	tuber
7007	SNV	1	C	T	7007(C/T)	Heterozygous	698	16696	4.18064207	0.436962751	36.83954155	CDS: NIb	NIb:c.30C>T		O4_IT2_tuber	tuber
7310	SNV	1	C	T	7310(C/T)	Heterozygous	22	16725	0.131539611	0.5	36.81818182	CDS: NIb	NIb:c.333C>T		O4_IT2_tuber	tuber
7586	SNV	1	T	C	7586(T/C)	Heterozygous	11692	15950	73.30407524	0.451932946	36.81363325	CDS: NIb	NIb:c.609T>C		O4_IT2_tuber	tuber
7614	SNV	1	T	G	7614(T/G)	Heterozygous	1610	17478	9.211580272	0.492546584	36.84720497	CDS: NIb	NIb:c.637T>G	NIb:p.Ser213Ala	O4_IT2_tuber	tuber
8508	SNV	1	T	G	8508(T/G)	Heterozygous	3300	35405	9.320717413	0.464242424	36.83030303	CDS: NIb	NIb:c.1531T>G	NIb:p.Phe511Val	O4_IT2_tuber	tuber
8609	SNV	1	C	T	8609(C/T)	Heterozygous	7317	29475	24.82442748	0.383353834	36.65313653	CDS: CP	CP:c.75C>T		O4_IT2_tuber	tuber
