# Supplementary material for: Transmission modes affect the population structure of potato virus Y in potato
Source: PLoS Pathog. 2020 Jun 23;16(6):e1008608. doi: 10.1371/journal.ppat.1008608 (PMC7347233; doi:10.1371/journal.ppat.1008608)
Supplement: S1 File — (ZIP) [file ppat.1008608.s013.zip › O4_MI1_leaf.txt]

Reference Position	Type	Length	Reference	Allele	SNP	Zygosity	Count	Coverage	Frequency	Forward/reverse balance	Average quality	Overlapping annotations	Coding region change	Amino acid change	Sample	Organ
997	SNV	1	T	C	997(T/C)	Heterozygous	61	5201	1.172851375	0.459016393	36.63934426	CDS: HC-Pro	HC-Pro:c.20T>C	HC-Pro:p.Ile7Thr	O4_MI1_leaf	leaf
1001	SNV	1	G	A	1001(G/A)	Heterozygous	109	5024	2.169585987	0.339449541	36.85321101	CDS: HC-Pro	HC-Pro:c.24G>A		O4_MI1_leaf	leaf
1739	SNV	1	G	T	1739(G/T)	Heterozygous	25	7446	0.335750739	0.4	37	CDS: HC-Pro	HC-Pro:c.762G>T	HC-Pro:p.Lys254Asn	O4_MI1_leaf	leaf
1862	SNV	1	T	C	1862(T/C)	Heterozygous	639	4941	12.93260474	0.438184664	36.81846635	CDS: HC-Pro	HC-Pro:c.885T>C		O4_MI1_leaf	leaf
3227	SNV	1	A	G	3227(A/G)	Heterozygous	132	5768	2.288488211	0.363636364	36.78787879	CDS: P3	P3:c.855A>G		O4_MI1_leaf	leaf
3965	SNV	1	A	G	3965(A/G)	Heterozygous	150	4106	3.653190453	0.493333333	36.84	CDS: CI	CI:c.342A>G		O4_MI1_leaf	leaf
4941	SNV	1	G	A	4941(G/A)	Heterozygous	3	1040	0.288461538	0.333333333	37	CDS: CI	CI:c.1318G>A	CI:p.Val440Ile	O4_MI1_leaf	leaf
5087	SNV	1	A	G	5087(A/G)	Heterozygous	106	5060	2.09486166	0.41509434	36.96226415	CDS: CI	CI:c.1464A>G		O4_MI1_leaf	leaf
5177	SNV	1	A	G	5177(A/G)	Heterozygous	96	6340	1.514195584	0.427083333	37	CDS: CI	CI:c.1554A>G		O4_MI1_leaf	leaf
5600	SNV	1	C	T	5600(C/T)	Heterozygous	12	6318	0.189933523	0.333333333	36.66666667	CDS: 6K2	6K2:c.75C>T		O4_MI1_leaf	leaf
6126	SNV	1	G	A	6126(G/A)	Heterozygous	76	7976	0.952858576	0.407894737	36.76315789	CDS: VPg	VPg:c.445G>A	VPg:p.Val149Ile	O4_MI1_leaf	leaf
6431	SNV	1	T	C	6431(T/C)	Heterozygous	760	22820	3.330411919	0.418421053	36.89473684	CDS: NIa	NIa:c.186T>C		O4_MI1_leaf	leaf
6494	SNV	1	C	T	6494(C/T)	Heterozygous	315	2575	12.23300971	0.196825397	36.91111111	CDS: NIa	NIa:c.249C>T		O4_MI1_leaf	leaf
7340	SNV	1	G	A	7340(G/A)	Heterozygous	24	6615	0.362811791	0.333333333	37	CDS: NIb	NIb:c.363G>A		O4_MI1_leaf	leaf
7508	SNV	1	T	C	7508(T/C)	Heterozygous	139	6505	2.136817832	0.417266187	36.82733813	CDS: NIb	NIb:c.531T>C		O4_MI1_leaf	leaf
