# Supplementary material for: Transmission modes affect the population structure of potato virus Y in potato
Source: PLoS Pathog. 2020 Jun 23;16(6):e1008608. doi: 10.1371/journal.ppat.1008608 (PMC7347233; doi:10.1371/journal.ppat.1008608)
Supplement: S1 File — (ZIP) [file ppat.1008608.s013.zip › O4_MI1_tuber.txt]

Reference Position	Type	Length	Reference	Allele	SNP	Zygosity	Count	Coverage	Frequency	Forward/reverse balance	Average quality	Overlapping annotations	Coding region change	Amino acid change	Sample	Organ
1385	SNV	1	A	G	1385(A/G)	Heterozygous	237	1713	13.83537653	0.497890295	36.87341772	CDS: HC-Pro	HC-Pro:c.408A>G		O4_MI1_tuber	tuber
1862	SNV	1	T	C	1862(T/C)	Heterozygous	896	1881	47.63423711	0.449776786	36.86383929	CDS: HC-Pro	HC-Pro:c.885T>C		O4_MI1_tuber	tuber
1967	SNV	1	A	G	1967(A/G)	Heterozygous	210	2357	8.909630887	0.466666667	36.87619048	CDS: HC-Pro	HC-Pro:c.990A>G		O4_MI1_tuber	tuber
2228	SNV	1	C	T	2228(C/T)	Heterozygous	4	2084	0.19193858	0.25	37	CDS: HC-Pro	HC-Pro:c.1251C>T		O4_MI1_tuber	tuber
3741	SNV	1	G	A	3741(G/A)	Heterozygous	5	1110	0.45045045	0.4	37	CDS: CI	CI:c.118G>A	CI:p.Asp40Asn	O4_MI1_tuber	tuber
4496	SNV	1	C	T	4496(C/T)	Heterozygous	23	1632	1.409313725	0.304347826	36.82608696	CDS: CI	CI:c.873C>T		O4_MI1_tuber	tuber
4569	SNV	1	A	C	4569(A/C)	Heterozygous	88	1469	5.990469707	0.443181818	37	CDS: CI	CI:c.946A>C	CI:p.Ile316Leu	O4_MI1_tuber	tuber
5514	SNV	1	G	A	5514(G/A)	Heterozygous	30	1660	1.807228916	0.5	37	CDS: CI	CI:c.1891G>A	CI:p.Val631Ile	O4_MI1_tuber	tuber
6096	SNV	1	A	G	6096(A/G)	Heterozygous	26	1800	1.444444444	0.461538462	37	CDS: VPg	VPg:c.415A>G	VPg:p.Ile139Val	O4_MI1_tuber	tuber
6126	SNV	1	G	A	6126(G/A)	Heterozygous	28	2032	1.377952756	0.392857143	37	CDS: VPg	VPg:c.445G>A	VPg:p.Val149Ile	O4_MI1_tuber	tuber
6494	SNV	1	C	T	6494(C/T)	Heterozygous	568	1477	38.4563304	0.132042254	36.83802817	CDS: NIa	NIa:c.249C>T		O4_MI1_tuber	tuber
6770	SNV	1	C	T	6770(C/T)	Heterozygous	436	2097	20.79160706	0.396788991	36.78440367	CDS: NIa	NIa:c.525C>T		O4_MI1_tuber	tuber
