# Supplementary material for: Transmission modes affect the population structure of potato virus Y in potato
Source: PLoS Pathog. 2020 Jun 23;16(6):e1008608. doi: 10.1371/journal.ppat.1008608 (PMC7347233; doi:10.1371/journal.ppat.1008608)
Supplement: S1 File — (ZIP) [file ppat.1008608.s013.zip › O4_MI2_leaf.txt]

Reference Position	Type	Length	Reference	Allele	SNP	Zygosity	Count	Coverage	Frequency	Forward/reverse balance	Average quality	Overlapping annotations	Coding region change	Amino acid change	Sample	Organ
1001	SNV	1	G	A	1001(G/A)	Heterozygous	634	47345	1.339106558	0.436908517	36.64037855	CDS: HC-Pro	HC-Pro:c.24G>A		O4_MI2_leaf	leaf
1739	SNV	1	G	T	1739(G/T)	Heterozygous	956	62035	1.541065528	0.489539749	36.77196653	CDS: HC-Pro	HC-Pro:c.762G>T	HC-Pro:p.Lys254Asn	O4_MI2_leaf	leaf
1862	SNV	1	T	C	1862(T/C)	Heterozygous	2841	57459	4.944395134	0.491728265	36.77965505	CDS: HC-Pro	HC-Pro:c.885T>C		O4_MI2_leaf	leaf
2850	SNV	1	C	T	2850(C/T)	Heterozygous	47	35314	0.133091692	0.489361702	36.0212766	CDS: P3	P3:c.478C>T	P3:p.Pro160Ser	O4_MI2_leaf	leaf
3965	SNV	1	A	G	3965(A/G)	Heterozygous	1625	35378	4.593250042	0.475692308	36.82153846	CDS: CI	CI:c.342A>G		O4_MI2_leaf	leaf
4941	SNV	1	G	A	4941(G/A)	Heterozygous	154	39935	0.385626643	0.175324675	36.06493506	CDS: CI	CI:c.1318G>A	CI:p.Val440Ile	O4_MI2_leaf	leaf
5087	SNV	1	A	G	5087(A/G)	Heterozygous	2167	60124	3.60421795	0.405629903	36.77480388	CDS: CI	CI:c.1464A>G		O4_MI2_leaf	leaf
5595	SNV	1	T	C	5595(T/C)	Heterozygous	124	57850	0.21434745	0.459677419	36.93548387	CDS: 6K2	6K2:c.70T>C		O4_MI2_leaf	leaf
5600	SNV	1	C	T	5600(C/T)	Heterozygous	511	55378	0.922749106	0.483365949	36.80039139	CDS: 6K2	6K2:c.75C>T		O4_MI2_leaf	leaf
5845	SNV	1	A	G	5845(A/G)	Heterozygous	4389	52688	8.330170058	0.449077239	36.86511734	CDS: VPg	VPg:c.164A>G	VPg:p.Lys55Arg	O4_MI2_leaf	leaf
6431	SNV	1	T	C	6431(T/C)	Heterozygous	18456	411545	4.484564264	0.486887733	36.80439965	CDS: NIa	NIa:c.186T>C		O4_MI2_leaf	leaf
6494	SNV	1	C	T	6494(C/T)	Heterozygous	3686	67526	5.458638154	0.095225176	36.79869778	CDS: NIa	NIa:c.249C>T		O4_MI2_leaf	leaf
6732	SNV	1	C	T	6732(C/T)	Heterozygous	1556	61646	2.524089154	0.46529563	36.67095116	CDS: NIa	NIa:c.487C>T		O4_MI2_leaf	leaf
7508	SNV	1	T	C	7508(T/C)	Heterozygous	237	58946	0.402062905	0.430379747	36.61603376	CDS: NIb	NIb:c.531T>C		O4_MI2_leaf	leaf
7883	SNV	1	T	C	7883(T/C)	Heterozygous	15665	76705	20.4223975	0.244111076	36.88075327	CDS: NIb	NIb:c.906T>C		O4_MI2_leaf	leaf
8420	SNV	1	A	G	8420(A/G)	Heterozygous	1602	133311	1.201701285	0.486891386	36.80274657	CDS: NIb	NIb:c.1443A>G		O4_MI2_leaf	leaf
9366	SNV	1	G	A	9366(G/A)	Heterozygous	1230	24837	4.952288924	0.177235772	36.9495935	3' UTR: 3' UTR			O4_MI2_leaf	leaf
