# Supplementary material for: Transmission modes affect the population structure of potato virus Y in potato
Source: PLoS Pathog. 2020 Jun 23;16(6):e1008608. doi: 10.1371/journal.ppat.1008608 (PMC7347233; doi:10.1371/journal.ppat.1008608)
Supplement: S1 File — (ZIP) [file ppat.1008608.s013.zip › O4_MI2_tuber.txt]

Reference Position	Type	Length	Reference	Allele	SNP	Zygosity	Count	Coverage	Frequency	Forward/reverse balance	Average quality	Overlapping annotations	Coding region change	Amino acid change	Sample	Organ
603	SNV	1	A	G	603(A/G)	Heterozygous	525	33266	1.57818794	0.443809524	36.77499975	CDS: P1	P1:c.451A>G	P1:p.Ile151Val	O4_MI2_tuber	tuber
1001	SNV	1	G	A	1001(G/A)	Heterozygous	113	32113	0.351882415	0.477876106	36.62831858	CDS: HC-Pro	HC-Pro:c.24G>A		O4_MI2_tuber	tuber
1862	SNV	1	T	C	1862(T/C)	Heterozygous	9839	36426	27.01092626	0.486329912	36.79936985	CDS: HC-Pro	HC-Pro:c.885T>C		O4_MI2_tuber	tuber
2850	SNV	1	C	T	2850(C/T)	Heterozygous	1160	19340	5.997931748	0.455172414	36.85862069	CDS: P3	P3:c.478C>T	P3:p.Pro160Ser	O4_MI2_tuber	tuber
4941	SNV	1	G	A	4941(G/A)	Heterozygous	124	11621	1.067033818	0.193548387	36.58064516	CDS: CI	CI:c.1318G>A	CI:p.Val440Ile	O4_MI2_tuber	tuber
5978	SNV	1	A	G	5978(A/G)	Heterozygous	1192	25621	4.652433551	0.488255034	36.76174497	CDS: VPg	VPg:c.297A>G		O4_MI2_tuber	tuber
6494	SNV	1	C	T	6494(C/T)	Heterozygous	9168	32647	28.08221276	0.100458115	36.78621291	CDS: NIa	NIa:c.249C>T		O4_MI2_tuber	tuber
6732	SNV	1	C	T	6732(C/T)	Heterozygous	92	36447	0.252421324	0.456521739	36.54347826	CDS: NIa	NIa:c.487C>T		O4_MI2_tuber	tuber
7340	SNV	1	G	A	7340(G/A)	Heterozygous	1593	35085	4.540401881	0.428750785	36.8782172	CDS: NIb	NIb:c.363G>A		O4_MI2_tuber	tuber
7883	SNV	1	T	C	7883(T/C)	Heterozygous	1528	36437	4.193539534	0.267670157	36.86910995	CDS: NIb	NIb:c.906T>C		O4_MI2_tuber	tuber
