# Supplementary material for: Transmission modes affect the population structure of potato virus Y in potato
Source: PLoS Pathog. 2020 Jun 23;16(6):e1008608. doi: 10.1371/journal.ppat.1008608 (PMC7347233; doi:10.1371/journal.ppat.1008608)
Supplement: S1 File — (ZIP) [file ppat.1008608.s013.zip › O4_MI3_leaf.txt]

Reference Position	Type	Length	Reference	Allele	SNP	Zygosity	Count	Coverage	Frequency	Forward/reverse balance	Average quality	Overlapping annotations	Coding region change	Amino acid change	Sample	Organ
1001	SNV	1	G	A	1001(G/A)	Heterozygous	269	20967	1.282968474	0.446096654	36.71747212	CDS: HC-Pro	HC-Pro:c.24G>A		O4_MI3_leaf	leaf
1514	SNV	1	C	T	1514(C/T)	Heterozygous	306	23747	1.288583821	0.477124183	36.66013072	CDS: HC-Pro	HC-Pro:c.537C>T		O4_MI3_leaf	leaf
1739	SNV	1	G	T	1739(G/T)	Heterozygous	289	25640	1.127145086	0.477508651	36.65397924	CDS: HC-Pro	HC-Pro:c.762G>T	HC-Pro:p.Lys254Asn	O4_MI3_leaf	leaf
1793	SNV	1	G	A	1793(G/A)	Heterozygous	406	25078	1.618948879	0.433497537	36.77339901	CDS: HC-Pro	HC-Pro:c.816G>A		O4_MI3_leaf	leaf
1862	SNV	1	T	C	1862(T/C)	Heterozygous	2439	24690	9.878493317	0.482164822	36.76137761	CDS: HC-Pro	HC-Pro:c.885T>C		O4_MI3_leaf	leaf
2232	SNV	1	G	A	2232(G/A)	Heterozygous	1094	25331	4.318818839	0.466179159	36.81718464	CDS: HC-Pro	HC-Pro:c.1255G>A	HC-Pro:p.Asp419Asn	O4_MI3_leaf	leaf
2837	SNV	1	C	T	2837(C/T)	Heterozygous	533	12276	4.341805148	0.454033771	36.78611632	CDS: P3	P3:c.465C>T		O4_MI3_leaf	leaf
3714	SNV	1	C	T	3714(C/T)	Heterozygous	386	14685	2.628532516	0.487046632	36.74093264	CDS: CI	CI:c.91C>T		O4_MI3_leaf	leaf
3965	SNV	1	A	G	3965(A/G)	Heterozygous	3914	14049	27.85963414	0.49667859	36.7999489	CDS: CI	CI:c.342A>G		O4_MI3_leaf	leaf
3992	SNV	1	T	C	3992(T/C)	Heterozygous	185	14702	1.2583322	0.491891892	36.71891892	CDS: CI	CI:c.369T>C		O4_MI3_leaf	leaf
4181	SNV	1	C	T	4181(C/T)	Heterozygous	22	15966	0.13779281	0.454545455	35.72727273	CDS: CI	CI:c.558C>T		O4_MI3_leaf	leaf
5087	SNV	1	A	G	5087(A/G)	Heterozygous	329	19290	1.705546916	0.425531915	36.77507599	CDS: CI	CI:c.1464A>G		O4_MI3_leaf	leaf
5177	SNV	1	A	G	5177(A/G)	Heterozygous	33	21219	0.155520995	0.424242424	36.57575758	CDS: CI	CI:c.1554A>G		O4_MI3_leaf	leaf
5595	SNV	1	T	C	5595(T/C)	Heterozygous	1864	20313	9.176389504	0.47639485	36.81652361	CDS: 6K2	6K2:c.70T>C		O4_MI3_leaf	leaf
5774	SNV	1	A	G	5774(A/G)	Heterozygous	25	21982	0.113729415	0.4	36.84	CDS: VPg	VPg:c.93A>G		O4_MI3_leaf	leaf
5845	SNV	1	A	G	5845(A/G)	Heterozygous	245	19161	1.278638902	0.416326531	36.86122449	CDS: VPg	VPg:c.164A>G	VPg:p.Lys55Arg	O4_MI3_leaf	leaf
6431	SNV	1	T	C	6431(T/C)	Heterozygous	41571	141830	29.31044208	0.473695605	36.84833177	CDS: NIa	NIa:c.186T>C		O4_MI3_leaf	leaf
6494	SNV	1	C	T	6494(C/T)	Heterozygous	2896	26384	10.9763493	0.117748619	36.73756906	CDS: NIa	NIa:c.249C>T		O4_MI3_leaf	leaf
7883	SNV	1	T	C	7883(T/C)	Heterozygous	3602	22914	15.71964738	0.338978345	36.85285952	CDS: NIb	NIb:c.906T>C		O4_MI3_leaf	leaf
8420	SNV	1	A	G	8420(A/G)	Heterozygous	2785	47620	5.848383032	0.495152603	36.80969479	CDS: NIb	NIb:c.1443A>G		O4_MI3_leaf	leaf
9366	SNV	1	G	A	9366(G/A)	Heterozygous	121	12974	0.9326345	0.347107438	36.88429752	3' UTR: 3' UTR			O4_MI3_leaf	leaf
