# Supplementary material for: Transmission modes affect the population structure of potato virus Y in potato
Source: PLoS Pathog. 2020 Jun 23;16(6):e1008608. doi: 10.1371/journal.ppat.1008608 (PMC7347233; doi:10.1371/journal.ppat.1008608)
Supplement: S1 File — (ZIP) [file ppat.1008608.s013.zip › O4_MI3_tuber.txt]

Reference Position	Type	Length	Reference	Allele	SNP	Zygosity	Count	Coverage	Frequency	Forward/reverse balance	Average quality	Overlapping annotations	Coding region change	Amino acid change	Sample	Organ
659	SNV	1	T	C	659(T/C)	Heterozygous	33	19925	0.165621079	0.424242424	37	CDS: P1	P1:c.507T>C		O4_MI3_tuber	tuber
877	SNV	1	A	G	877(A/G)	Heterozygous	322	18319	1.757737868	0.428571429	36.77018634	CDS: P1	P1:c.725A>G	P1:p.Lys242Arg	O4_MI3_tuber	tuber
1148	SNV	1	C	T	1148(C/T)	Heterozygous	636	21740	2.925482981	0.460691824	36.8427673	CDS: HC-Pro	HC-Pro:c.171C>T		O4_MI3_tuber	tuber
1457	SNV	1	G	A	1457(G/A)	Heterozygous	398	27418	1.451601138	0.494974874	36.89447236	CDS: HC-Pro	HC-Pro:c.480G>A		O4_MI3_tuber	tuber
1514	SNV	1	C	T	1514(C/T)	Heterozygous	164	25562	0.641577341	0.390243902	36.65853659	CDS: HC-Pro	HC-Pro:c.537C>T		O4_MI3_tuber	tuber
1835	SNV	1	G	A	1835(G/A)	Heterozygous	279	25618	1.089077992	0.483870968	36.83512545	CDS: HC-Pro	HC-Pro:c.858G>A		O4_MI3_tuber	tuber
1856	SNV	1	C	T	1856(C/T)	Heterozygous	1078	24610	4.380333198	0.484230056	36.76994434	CDS: HC-Pro	HC-Pro:c.879C>T		O4_MI3_tuber	tuber
1862	SNV	1	T	C	1862(T/C)	Heterozygous	3460	25745	13.43950282	0.495086705	36.80867052	CDS: HC-Pro	HC-Pro:c.885T>C		O4_MI3_tuber	tuber
2232	SNV	1	G	A	2232(G/A)	Heterozygous	74	26046	0.284112724	0.418918919	36.83783784	CDS: HC-Pro	HC-Pro:c.1255G>A	HC-Pro:p.Asp419Asn	O4_MI3_tuber	tuber
2837	SNV	1	C	T	2837(C/T)	Heterozygous	29	16016	0.181068931	0.344827586	36.37931034	CDS: P3	P3:c.465C>T		O4_MI3_tuber	tuber
2850	SNV	1	C	T	2850(C/T)	Heterozygous	40	15863	0.252159112	0.475	36.65	CDS: P3	P3:c.478C>T	P3:p.Pro160Ser	O4_MI3_tuber	tuber
3714	SNV	1	C	T	3714(C/T)	Heterozygous	269	18435	1.459180906	0.405204461	36.92565056	CDS: CI	CI:c.91C>T		O4_MI3_tuber	tuber
3965	SNV	1	A	G	3965(A/G)	Heterozygous	174	16962	1.025822427	0.454022989	36.8045977	CDS: CI	CI:c.342A>G		O4_MI3_tuber	tuber
3992	SNV	1	T	C	3992(T/C)	Heterozygous	99	17867	0.55409414	0.434343434	36.81818182	CDS: CI	CI:c.369T>C		O4_MI3_tuber	tuber
4809	SNV	1	G	A	4809(G/A)	Heterozygous	115	5424	2.12020649	0.139130435	36.93043478	CDS: CI	CI:c.1186G>A	CI:p.Val396Ile	O4_MI3_tuber	tuber
5431	SNV	1	G	A	5431(G/A)	Heterozygous	317	24790	1.278741428	0.457413249	36.81045815	CDS: CI	CI:c.1808G>A	CI:p.Arg603Lys	O4_MI3_tuber	tuber
5595	SNV	1	T	C	5595(T/C)	Heterozygous	3286	24043	13.66717964	0.467437614	36.79732197	CDS: 6K2	6K2:c.70T>C		O4_MI3_tuber	tuber
6218	SNV	1	C	T	6218(C/T)	Heterozygous	361	24637	1.465275805	0.393351801	36.68421053	CDS: VPg	VPg:c.537C>T		O4_MI3_tuber	tuber
6428	SNV	1	C	T	6428(C/T)	Heterozygous	8305	163690	5.07361476	0.478506924	36.9205298	CDS: NIa	NIa:c.183C>T		O4_MI3_tuber	tuber
6431	SNV	1	T	C	6431(T/C)	Heterozygous	2258	164394	1.373529448	0.468999114	36.82019486	CDS: NIa	NIa:c.186T>C		O4_MI3_tuber	tuber
6494	SNV	1	C	T	6494(C/T)	Heterozygous	4546	30818	14.75111948	0.103387593	36.76022877	CDS: NIa	NIa:c.249C>T		O4_MI3_tuber	tuber
7883	SNV	1	T	C	7883(T/C)	Heterozygous	14518	28314	51.27498764	0.280135005	36.85893374	CDS: NIb	NIb:c.906T>C		O4_MI3_tuber	tuber
8213	SNV	1	A	G	8213(A/G)	Heterozygous	920	56274	1.634858016	0.433695652	36.79782609	CDS: NIb	NIb:c.1236A>G		O4_MI3_tuber	tuber
8292	SNV	1	A	G	8292(A/G)	Heterozygous	783	49715	1.574977371	0.449553001	36.70625798	CDS: NIb	NIb:c.1315A>G	NIb:p.Ile439Val	O4_MI3_tuber	tuber
8420	SNV	1	A	G	8420(A/G)	Heterozygous	210	51043	0.411417824	0.49047619	36.81904762	CDS: NIb	NIb:c.1443A>G		O4_MI3_tuber	tuber
