# Supplementary material for: Transmission modes affect the population structure of potato virus Y in potato
Source: PLoS Pathog. 2020 Jun 23;16(6):e1008608. doi: 10.1371/journal.ppat.1008608 (PMC7347233; doi:10.1371/journal.ppat.1008608)
Supplement: S1 File — (ZIP) [file ppat.1008608.s013.zip › O4_MI5_leaf.txt]

Reference Position	Type	Length	Reference	Allele	SNP	Zygosity	Count	Coverage	Frequency	Forward/reverse balance	Average quality	Overlapping annotations	Coding region change	Amino acid change	Sample	Organ
427	SNV	1	A	G	427(A/G)	Heterozygous	549	15886	3.455873096	0.364298725	36.75591985	CDS: P1	P1:c.275A>G	P1:p.Tyr92Cys	O4_MI5_leaf	leaf
441	SNV	1	G	A	441(G/A)	Heterozygous	319	15073	2.116367014	0.423197492	36.67398119	CDS: P1	P1:c.289G>A	P1:p.Ala97Thr	O4_MI5_leaf	leaf
659	SNV	1	T	C	659(T/C)	Heterozygous	811	10945	7.409776153	0.430332922	36.72133169	CDS: P1	P1:c.507T>C		O4_MI5_leaf	leaf
1008	SNV	1	A	G	1008(A/G)	Heterozygous	179	10682	1.675716158	0.374301676	36.75418994	CDS: HC-Pro	HC-Pro:c.31A>G	HC-Pro:p.Asn11Asp	O4_MI5_leaf	leaf
1739	SNV	1	G	T	1739(G/T)	Heterozygous	142	14583	0.973736543	0.443661972	36.6056338	CDS: HC-Pro	HC-Pro:c.762G>T	HC-Pro:p.Lys254Asn	O4_MI5_leaf	leaf
1793	SNV	1	G	A	1793(G/A)	Heterozygous	30	14450	0.207612457	0.5	36.86666667	CDS: HC-Pro	HC-Pro:c.816G>A		O4_MI5_leaf	leaf
1862	SNV	1	T	C	1862(T/C)	Heterozygous	3099	13309	23.28499512	0.488867377	36.81090674	CDS: HC-Pro	HC-Pro:c.885T>C		O4_MI5_leaf	leaf
2232	SNV	1	G	A	2232(G/A)	Heterozygous	44	14316	0.307348421	0.431818182	36.45454545	CDS: HC-Pro	HC-Pro:c.1255G>A	HC-Pro:p.Asp419Asn	O4_MI5_leaf	leaf
3714	SNV	1	C	T	3714(C/T)	Heterozygous	2535	9217	27.50352609	0.491518738	36.80749507	CDS: CI	CI:c.91C>T		O4_MI5_leaf	leaf
3858	SNV	1	C	T	3858(C/T)	Heterozygous	131	8310	1.576413959	0.450381679	36.70992366	CDS: CI	CI:c.235C>T		O4_MI5_leaf	leaf
3905	SNV	1	G	A	3905(G/A)	Heterozygous	544	7606	7.152248225	0.483455882	36.73897059	CDS: CI	CI:c.282G>A		O4_MI5_leaf	leaf
3965	SNV	1	A	G	3965(A/G)	Heterozygous	1497	7856	19.05549898	0.499665999	36.77822311	CDS: CI	CI:c.342A>G		O4_MI5_leaf	leaf
3992	SNV	1	T	C	3992(T/C)	Heterozygous	816	8353	9.768945289	0.482843137	36.78676471	CDS: CI	CI:c.369T>C		O4_MI5_leaf	leaf
4706	SNV	1	A	G	4706(A/G)	Heterozygous	71	6167	1.15128912	0.436619718	36.71830986	CDS: CI	CI:c.1083A>G		O4_MI5_leaf	leaf
4766	SNV	1	C	T	4766(C/T)	Heterozygous	73	4869	1.499281167	0.232876712	37	CDS: CI	CI:c.1143C>T		O4_MI5_leaf	leaf
5037	SNV	1	T	C	5037(T/C)	Heterozygous	307	20104	1.527059292	0.309446254	36.70358306	CDS: CI	CI:c.1414T>C	CI:p.Ser472Pro	O4_MI5_leaf	leaf
5595	SNV	1	T	C	5595(T/C)	Heterozygous	2785	12545	22.20007971	0.478276481	36.76373429	CDS: 6K2	6K2:c.70T>C		O4_MI5_leaf	leaf
6413	SNV	1	G	A	6413(G/A)	Heterozygous	1981	115542	1.71452805	0.481070167	36.89045936	CDS: NIa	NIa:c.168G>A		O4_MI5_leaf	leaf
6431	SNV	1	T	C	6431(T/C)	Heterozygous	22789	115723	19.6927145	0.463644741	36.84246786	CDS: NIa	NIa:c.186T>C		O4_MI5_leaf	leaf
6494	SNV	1	C	T	6494(C/T)	Heterozygous	6534	26508	24.64916252	0.065656566	36.76033058	CDS: NIa	NIa:c.249C>T		O4_MI5_leaf	leaf
7748	SNV	1	T	C	7748(T/C)	Heterozygous	1522	15343	9.919833149	0.462549277	36.66754271	CDS: NIb	NIb:c.771T>C		O4_MI5_leaf	leaf
7883	SNV	1	T	C	7883(T/C)	Heterozygous	6591	23825	27.66421826	0.205431649	36.87194659	CDS: NIb	NIb:c.906T>C		O4_MI5_leaf	leaf
