# Supplementary material for: Transmission modes affect the population structure of potato virus Y in potato
Source: PLoS Pathog. 2020 Jun 23;16(6):e1008608. doi: 10.1371/journal.ppat.1008608 (PMC7347233; doi:10.1371/journal.ppat.1008608)
Supplement: S1 File — (ZIP) [file ppat.1008608.s013.zip › O4_source_leaf.txt]

Reference Position	Type	Length	Reference	Allele	SNP	Zygosity	Count	Coverage	Frequency	Forward/reverse balance	Average quality	Overlapping annotations	Coding region change	Amino acid change	Sample	Organ
1856	SNV	1	C	T	1856(C/T)	Heterozygous	103	67430	0.152751001	0.475728155	36.16504854	CDS: HC-Pro	HC-Pro:c.879C>T		O4_source_leaf	leaf
1862	SNV	1	T	C	1862(T/C)	Heterozygous	9048	70250	12.8797153	0.496352785	36.79730327	CDS: HC-Pro	HC-Pro:c.885T>C		O4_source_leaf	leaf
1946	SNV	1	A	T	1946(A/T)	Heterozygous	1180	79760	1.479438315	0.48220339	36.75932203	CDS: HC-Pro	HC-Pro:c.969A>T		O4_source_leaf	leaf
2006	SNV	1	A	G	2006(A/G)	Heterozygous	349	73893	0.472304548	0.432664756	36.93123209	CDS: HC-Pro	HC-Pro:c.1029A>G		O4_source_leaf	leaf
2066	SNV	1	T	A	2066(T/A)	Heterozygous	241	65515	0.36785469	0.43153527	36.62655602	CDS: HC-Pro	HC-Pro:c.1089T>A		O4_source_leaf	leaf
2396	SNV	1	G	A	2396(G/A)	Heterozygous	914	71515	1.278053555	0.463894967	36.85995624	CDS: P3	P3:c.24G>A		O4_source_leaf	leaf
2414	SNV	1	A	G	2414(A/G)	Heterozygous	1022	71271	1.433963323	0.479452055	36.80039139	CDS: P3	P3:c.42A>G		O4_source_leaf	leaf
2850	SNV	1	C	T	2850(C/T)	Heterozygous	58	41520	0.139691715	0.5	36.24137931	CDS: P3	P3:c.478C>T	P3:p.Pro160Ser	O4_source_leaf	leaf
3515	SNV	1	G	A	3515(G/A)	Heterozygous	516	50082	1.030310291	0.480620155	36.74031008	CDS: 6K1	6K1:c.48G>A	6K1:p.Met16Ile	O4_source_leaf	leaf
3686	SNV	1	T	C	3686(T/C)	Heterozygous	724	47899	1.51151381	0.468232044	36.59796721	CDS: CI	CI:c.63T>C		O4_source_leaf	leaf
3731	SNV	1	T	C	3731(T/C)	Heterozygous	527	46860	1.124626547	0.478178368	36.85578748	CDS: CI	CI:c.108T>C		O4_source_leaf	leaf
3821	SNV	1	T	C	3821(T/C)	Heterozygous	659	43449	1.516720753	0.499241275	36.81790592	CDS: CI	CI:c.198T>C		O4_source_leaf	leaf
3968	SNV	1	G	A	3968(G/A)	Heterozygous	504	46199	1.090932704	0.488095238	36.87301587	CDS: CI	CI:c.345G>A		O4_source_leaf	leaf
4041	SNV	1	A	G	4041(A/G)	Heterozygous	643	47504	1.353570226	0.429237947	36.65474339	CDS: CI	CI:c.418A>G	CI:p.Ile140Val	O4_source_leaf	leaf
4181	SNV	1	C	T	4181(C/T)	Heterozygous	846	51562	1.640743183	0.489361702	36.75531915	CDS: CI	CI:c.558C>T		O4_source_leaf	leaf
5069	SNV	1	C	T	5069(C/T)	Heterozygous	1112	76360	1.456259822	0.482014388	36.78956835	CDS: CI	CI:c.1446C>T		O4_source_leaf	leaf
5600	SNV	1	C	T	5600(C/T)	Heterozygous	1403	75094	1.868325033	0.461867427	36.79187455	CDS: 6K2	6K2:c.75C>T		O4_source_leaf	leaf
5756	SNV	1	T	C	5756(T/C)	Heterozygous	1238	77462	1.59820299	0.471728595	36.71970921	CDS: VPg	VPg:c.75T>C		O4_source_leaf	leaf
5774	SNV	1	A	G	5774(A/G)	Heterozygous	1158	81764	1.41627122	0.447322971	36.68307427	CDS: VPg	VPg:c.93A>G		O4_source_leaf	leaf
6036	SNV	1	G	A	6036(G/A)	Heterozygous	632	85387	0.740159509	0.465189873	36.69620253	CDS: VPg	VPg:c.355G>A	VPg:p.Gly119Ser	O4_source_leaf	leaf
7031	SNV	1	C	T	7031(C/T)	Heterozygous	678	79788	0.849751842	0.480825959	36.76696165	CDS: NIb	NIb:c.54C>T		O4_source_leaf	leaf
7460	SNV	1	A	G	7460(A/G)	Heterozygous	1240	75209	1.648738848	0.462903226	36.71129032	CDS: NIb	NIb:c.483A>G		O4_source_leaf	leaf
7508	SNV	1	T	C	7508(T/C)	Heterozygous	455	77495	0.587134654	0.47032967	36.68351648	CDS: NIb	NIb:c.531T>C		O4_source_leaf	leaf
9114	SNV	1	G	A	9114(G/A)	Heterozygous	533	115363	0.462019885	0.414634146	36.59849906	CDS: CP	CP:c.580G>A	CP:p.Gly194Ser	O4_source_leaf	leaf
