# Supplementary material for: Transmission modes affect the population structure of potato virus Y in potato
Source: PLoS Pathog. 2020 Jun 23;16(6):e1008608. doi: 10.1371/journal.ppat.1008608 (PMC7347233; doi:10.1371/journal.ppat.1008608)
Supplement: S1 File — (ZIP) [file ppat.1008608.s013.zip › O4_source_tuber.txt]

Reference Position	Type	Length	Reference	Allele	SNP	Zygosity	Count	Coverage	Frequency	Forward/reverse balance	Average quality	Overlapping annotations	Coding region change	Amino acid change	Sample	Organ
1001	SNV	1	G	A	1001(G/A)	Heterozygous	46	6213	0.740383068	0.413043478	36.65217391	CDS: HC-Pro	HC-Pro:c.24G>A		O4_source_tuber	tuber
1304	SNV	1	A	G	1304(A/G)	Heterozygous	8	6980	0.114613181	0.5	37	CDS: HC-Pro	HC-Pro:c.327A>G		O4_source_tuber	tuber
1862	SNV	1	T	C	1862(T/C)	Heterozygous	395	5805	6.804478898	0.478481013	36.80759494	CDS: HC-Pro	HC-Pro:c.885T>C		O4_source_tuber	tuber
1946	SNV	1	A	T	1946(A/T)	Heterozygous	47	7880	0.596446701	0.382978723	35.9787234	CDS: HC-Pro	HC-Pro:c.969A>T		O4_source_tuber	tuber
2006	SNV	1	A	G	2006(A/G)	Heterozygous	107	7388	1.448294532	0.495327103	36.85046729	CDS: HC-Pro	HC-Pro:c.1029A>G		O4_source_tuber	tuber
2792	SNV	1	G	A	2792(G/A)	Heterozygous	86	6336	1.357323232	0.337209302	37	CDS: P3	P3:c.420G>A		O4_source_tuber	tuber
2815	SNV	1	A	G	2815(A/G)	Heterozygous	87	5354	1.624953306	0.206896552	36.90804598	CDS: P3	P3:c.443A>G	P3:p.Asn148Ser	O4_source_tuber	tuber
3188	SNV	1	C	T	3188(C/T)	Heterozygous	61	5532	1.102675343	0.409836066	36.7704918	CDS: P3	P3:c.816C>T		O4_source_tuber	tuber
3741	SNV	1	G	A	3741(G/A)	Heterozygous	159	3772	4.215270414	0.371069182	36.83647799	CDS: CI	CI:c.118G>A	CI:p.Asp40Asn	O4_source_tuber	tuber
5663	SNV	1	T	C	5663(T/C)	Heterozygous	100	5569	1.795654516	0.46	36.8	CDS: 6K2	6K2:c.138T>C		O4_source_tuber	tuber
9114	SNV	1	G	A	9114(G/A)	Heterozygous	19	11003	0.172680178	0.315789474	36.78947368	CDS: CP	CP:c.580G>A	CP:p.Gly194Ser	O4_source_tuber	tuber
9366	SNV	1	G	A	9366(G/A)	Heterozygous	3	2166	0.138504155	0	37	3' UTR: 3' UTR			O4_source_tuber	tuber
