# Supplementary material for: Transmission modes affect the population structure of potato virus Y in potato
Source: PLoS Pathog. 2020 Jun 23;16(6):e1008608. doi: 10.1371/journal.ppat.1008608 (PMC7347233; doi:10.1371/journal.ppat.1008608)
Supplement: S1 File — (ZIP) [file ppat.1008608.s013.zip › O5_AT1_leaf.txt]

Reference Position	Type	Length	Reference	Allele	SNP	Zygosity	Count	Coverage	Frequency	Forward/reverse balance	Average quality	Overlapping annotations	Coding region change	Amino acid change	Sample	Organ
296	SNV	1	T	C	296(T/C)	Heterozygous	54	33323	0.162050236	0.296296296	36.12962963	CDS: P1	P1:c.144T>C		O5_AT1_leaf	leaf
437	SNV	1	A	G	437(A/G)	Heterozygous	3622	36266	9.987315943	0.316399779	36.86140254	CDS: P1	P1:c.285A>G		O5_AT1_leaf	leaf
1709	SNV	1	A	G	1709(A/G)	Heterozygous	795	41057	1.936332416	0.442767296	36.7509434	CDS: HC-Pro	HC-Pro:c.732A>G		O5_AT1_leaf	leaf
4340	SNV	1	A	G	4340(A/G)	Heterozygous	3746	22980	16.30113142	0.482114255	36.46983449	CDS: CI	CI:c.717A>G		O5_AT1_leaf	leaf
8243	SNV	1	C	T	8243(C/T)	Heterozygous	15305	92556	16.535935	0.414766416	36.67918981	CDS: NIb	NIb:c.1266C>T		O5_AT1_leaf	leaf
8288	SNV	1	T	C	8288(T/C)	Heterozygous	10469	89381	11.71278012	0.434234406	36.8351323	CDS: NIb	NIb:c.1311T>C		O5_AT1_leaf	leaf
