# Supplementary material for: Transmission modes affect the population structure of potato virus Y in potato
Source: PLoS Pathog. 2020 Jun 23;16(6):e1008608. doi: 10.1371/journal.ppat.1008608 (PMC7347233; doi:10.1371/journal.ppat.1008608)
Supplement: S1 File — (ZIP) [file ppat.1008608.s013.zip › O5_AT1_tuber.txt]

Reference Position	Type	Length	Reference	Allele	SNP	Zygosity	Count	Coverage	Frequency	Forward/reverse balance	Average quality	Overlapping annotations	Coding region change	Amino acid change	Sample	Organ
437	SNV	1	A	G	437(A/G)	Heterozygous	138	1634	8.445532436	0.217391304	36.79710145	CDS: P1	P1:c.285A>G		O5_AT1_tuber	tuber
530	SNV	1	T	C	530(T/C)	Heterozygous	145	1554	9.330759331	0.344827586	36.71724138	CDS: P1	P1:c.378T>C		O5_AT1_tuber	tuber
1325	SNV	1	G	T	1325(G/T)	Heterozygous	42	1345	3.12267658	0.404761905	36.9047619	CDS: HC-Pro	HC-Pro:c.348G>T		O5_AT1_tuber	tuber
1920	SNV	1	T	C	1920(T/C)	Heterozygous	19	1224	1.552287582	0.473684211	36.78947368	CDS: HC-Pro	HC-Pro:c.943T>C	HC-Pro:p.Tyr315His	O5_AT1_tuber	tuber
1991	SNV	1	G	A	1991(G/A)	Heterozygous	40	1384	2.89017341	0.275	37	CDS: HC-Pro	HC-Pro:c.1014G>A		O5_AT1_tuber	tuber
3666	SNV	1	A	G	3666(A/G)	Heterozygous	54	960	5.625	0.462962963	37	CDS: CI	CI:c.43A>G	CI:p.Ile15Val	O5_AT1_tuber	tuber
4340	SNV	1	A	G	4340(A/G)	Heterozygous	81	825	9.818181818	0.481481481	36.45679012	CDS: CI	CI:c.717A>G		O5_AT1_tuber	tuber
5984	SNV	1	T	C	5984(T/C)	Heterozygous	19	1465	1.296928328	0.473684211	36.78947368	CDS: VPg	VPg:c.303T>C		O5_AT1_tuber	tuber
5994	SNV	1	A	C	5994(A/C)	Heterozygous	21	1457	1.441317776	0.285714286	36.80952381	CDS: VPg	VPg:c.313A>C	VPg:p.Lys105Gln	O5_AT1_tuber	tuber
7126	SNV	1	C	T	7126(C/T)	Heterozygous	78	1314	5.936073059	0.346153846	36.94871795	CDS: NIb	NIb:c.149C>T	NIb:p.Ala50Val	O5_AT1_tuber	tuber
7988	SNV	1	G	A	7988(G/A)	Heterozygous	285	6188	4.605688429	0.224561404	36.91578947	CDS: NIb	NIb:c.1011G>A		O5_AT1_tuber	tuber
8243	SNV	1	C	T	8243(C/T)	Heterozygous	277	3061	9.049330284	0.332129964	36.55234657	CDS: NIb	NIb:c.1266C>T		O5_AT1_tuber	tuber
9149	SNV	1	C	T	9149(C/T)	Heterozygous	5	2063	0.242365487	0	37	CDS: CP	CP:c.615C>T		O5_AT1_tuber	tuber
9197	SNV	1	G	A	9197(G/A)	Heterozygous	22	1796	1.224944321	0.409090909	37	CDS: CP	CP:c.663G>A		O5_AT1_tuber	tuber
