# Supplementary material for: Transmission modes affect the population structure of potato virus Y in potato
Source: PLoS Pathog. 2020 Jun 23;16(6):e1008608. doi: 10.1371/journal.ppat.1008608 (PMC7347233; doi:10.1371/journal.ppat.1008608)
Supplement: S1 File — (ZIP) [file ppat.1008608.s013.zip › O5_AT2_leaf.txt]

Reference Position	Type	Length	Reference	Allele	SNP	Zygosity	Count	Coverage	Frequency	Forward/reverse balance	Average quality	Overlapping annotations	Coding region change	Amino acid change	Sample	Organ
530	SNV	1	T	C	530(T/C)	Heterozygous	56	30116	0.185947669	0.339285714	36.35714286	CDS: P1	P1:c.378T>C		O5_AT2_leaf	leaf
3177	SNV	1	T	C	3177(T/C)	Heterozygous	1107	24807	4.462450115	0.448961156	36.85817525	CDS: P3	P3:c.805T>C		O5_AT2_leaf	leaf
4340	SNV	1	A	G	4340(A/G)	Heterozygous	8413	23825	35.31164743	0.492571021	36.7798645	CDS: CI	CI:c.717A>G		O5_AT2_leaf	leaf
4602	SNV	1	T	G	4602(T/G)	Heterozygous	1190	21974	5.415491035	0.431092437	36.77815126	CDS: CI	CI:c.979T>G	CI:p.Ser327Ala	O5_AT2_leaf	leaf
8243	SNV	1	C	T	8243(C/T)	Heterozygous	24742	67333	36.74572646	0.454369089	36.88238623	CDS: NIb	NIb:c.1266C>T		O5_AT2_leaf	leaf
8687	SNV	1	G	A	8687(G/A)	Heterozygous	816	52694	1.548563404	0.360294118	36.85784314	CDS: CP	CP:c.153G>A		O5_AT2_leaf	leaf
