# Supplementary material for: Transmission modes affect the population structure of potato virus Y in potato
Source: PLoS Pathog. 2020 Jun 23;16(6):e1008608. doi: 10.1371/journal.ppat.1008608 (PMC7347233; doi:10.1371/journal.ppat.1008608)
Supplement: S1 File — (ZIP) [file ppat.1008608.s013.zip › O5_AT2_tuber.txt]

Reference Position	Type	Length	Reference	Allele	SNP	Zygosity	Count	Coverage	Frequency	Forward/reverse balance	Average quality	Overlapping annotations	Coding region change	Amino acid change	Sample	Organ
296	SNV	1	T	C	296(T/C)	Heterozygous	203	36695	0.553208884	0.15270936	36.67487685	CDS: P1	P1:c.144T>C		O5_AT2_tuber	tuber
318	SNV	1	T	C	318(T/C)	Heterozygous	2773	39908	6.948481507	0.263252795	36.69780022	CDS: P1	P1:c.166T>C	P1:p.Tyr56His	O5_AT2_tuber	tuber
377	SNV	1	C	T	377(C/T)	Heterozygous	1699	39003	4.356075174	0.427898764	36.74573278	CDS: P1	P1:c.225C>T		O5_AT2_tuber	tuber
910	SNV	1	G	A	910(G/A)	Heterozygous	1034	49119	2.105091716	0.448742747	36.81818182	CDS: P1	P1:c.758G>A	P1:p.Gly253Glu	O5_AT2_tuber	tuber
1065	SNV	1	T	G	1065(T/G)	Heterozygous	674	46598	1.446414009	0.439169139	36.85459941	CDS: HC-Pro	HC-Pro:c.88T>G	HC-Pro:p.Ser30Ala	O5_AT2_tuber	tuber
1934	SNV	1	A	G	1934(A/G)	Heterozygous	2849	60361	4.719935057	0.490698491	36.8034398	CDS: HC-Pro	HC-Pro:c.957A>G		O5_AT2_tuber	tuber
2060	SNV	1	T	A	2060(T/A)	Heterozygous	1343	54403	2.468613863	0.448250186	36.61727476	CDS: HC-Pro	HC-Pro:c.1083T>A		O5_AT2_tuber	tuber
2318	SNV	1	T	A	2318(T/A)	Heterozygous	825	59456	1.387580732	0.478787879	36.77212121	CDS: HC-Pro	HC-Pro:c.1341T>A		O5_AT2_tuber	tuber
2858	SNV	1	C	T	2858(C/T)	Heterozygous	3313	51266	6.462372723	0.46332629	36.77060066	CDS: P3	P3:c.486C>T		O5_AT2_tuber	tuber
3177	SNV	1	T	C	3177(T/C)	Heterozygous	1228	69709	1.761608974	0.478827362	36.84201954	CDS: P3	P3:c.805T>C		O5_AT2_tuber	tuber
4031	SNV	1	T	C	4031(T/C)	Heterozygous	682	67097	1.016438887	0.480938416	36.76539589	CDS: CI	CI:c.408T>C		O5_AT2_tuber	tuber
4220	SNV	1	A	G	4220(A/G)	Heterozygous	4546	69823	6.510748607	0.494060713	36.80598328	CDS: CI	CI:c.597A>G		O5_AT2_tuber	tuber
4262	SNV	1	T	C	4262(T/C)	Heterozygous	836	70851	1.179941003	0.486842105	36.784689	CDS: CI	CI:c.639T>C		O5_AT2_tuber	tuber
4340	SNV	1	A	G	4340(A/G)	Heterozygous	2218	68487	3.238570824	0.491884581	36.79170424	CDS: CI	CI:c.717A>G		O5_AT2_tuber	tuber
4602	SNV	1	T	G	4602(T/G)	Heterozygous	626	65362	0.957743031	0.461661342	36.73482428	CDS: CI	CI:c.979T>G	CI:p.Ser327Ala	O5_AT2_tuber	tuber
5543	SNV	1	A	G	5543(A/G)	Heterozygous	2142	80919	2.647091536	0.495798319	36.82352941	CDS: 6K2	6K2:c.18A>G		O5_AT2_tuber	tuber
8243	SNV	1	C	T	8243(C/T)	Heterozygous	5818	163135	3.56637141	0.45376418	36.88398075	CDS: NIb	NIb:c.1266C>T		O5_AT2_tuber	tuber
