# Supplementary material for: Transmission modes affect the population structure of potato virus Y in potato
Source: PLoS Pathog. 2020 Jun 23;16(6):e1008608. doi: 10.1371/journal.ppat.1008608 (PMC7347233; doi:10.1371/journal.ppat.1008608)
Supplement: S1 File — (ZIP) [file ppat.1008608.s013.zip › O5_AT3_leaf.txt]

Reference Position	Type	Length	Reference	Allele	SNP	Zygosity	Count	Coverage	Frequency	Forward/reverse balance	Average quality	Overlapping annotations	Coding region change	Amino acid change	Sample	Organ
4340	SNV	1	A	G	4340(A/G)	Heterozygous	47	20187	0.232823104	0.468085106	36.27659574	CDS: CI	CI:c.717A>G		O5_AT3_leaf	leaf
5618	SNV	1	A	G	5618(A/G)	Heterozygous	20622	20803	99.12993318	0.424546601	36.83343032	CDS: 6K2	6K2:c.93A>G		O5_AT3_leaf	leaf
6158	SNV	1	T	C	6158(T/C)	Heterozygous	330	25395	1.299468399	0.46969697	36.74545455	CDS: VPg	VPg:c.477T>C		O5_AT3_leaf	leaf
6556	SNV	1	C	T	6556(C/T)	Heterozygous	58	41459	0.139897248	0.275862069	36.37931034	CDS: NIa	NIa:c.311C>T	NIa:p.Thr104Ile	O5_AT3_leaf	leaf
8243	SNV	1	C	T	8243(C/T)	Heterozygous	127	56954	0.222986972	0.417322835	36.63779528	CDS: NIb	NIb:c.1266C>T		O5_AT3_leaf	leaf
9251	SNV	1	C	T	9251(C/T)	Heterozygous	124	47415	0.261520616	0.346774194	36.69354839	CDS: CP	CP:c.717C>T		O5_AT3_leaf	leaf
