# Supplementary material for: Transmission modes affect the population structure of potato virus Y in potato
Source: PLoS Pathog. 2020 Jun 23;16(6):e1008608. doi: 10.1371/journal.ppat.1008608 (PMC7347233; doi:10.1371/journal.ppat.1008608)
Supplement: S1 File — (ZIP) [file ppat.1008608.s013.zip › O5_AT3_tuber.txt]

Reference Position	Type	Length	Reference	Allele	SNP	Zygosity	Count	Coverage	Frequency	Forward/reverse balance	Average quality	Overlapping annotations	Coding region change	Amino acid change	Sample	Organ
389	SNV	1	C	T	389(C/T)	Heterozygous	43	30019	0.143242613	0.302325581	36.48837209	CDS: P1	P1:c.237C>T		O5_AT3_tuber	tuber
3087	SNV	1	G	A	3087(G/A)	Heterozygous	802	27886	2.875995123	0.466334165	36.83042394	CDS: P3, CDS: Pipo	Pipo:c.[200G>A]; P3:c.[715G>A]	Pipo:p.[Cys67Tyr]; P3:p.[Ala239Thr]	O5_AT3_tuber	tuber
5618	SNV	1	A	G	5618(A/G)	Heterozygous	38518	40196	95.82545527	0.433875071	36.82917078	CDS: 6K2	6K2:c.93A>G		O5_AT3_tuber	tuber
6158	SNV	1	T	C	6158(T/C)	Heterozygous	8054	48448	16.62400925	0.457536628	36.76260243	CDS: VPg	VPg:c.477T>C		O5_AT3_tuber	tuber
6556	SNV	1	C	T	6556(C/T)	Heterozygous	3517	65411	5.376771491	0.28092124	36.6047768	CDS: NIa	NIa:c.311C>T	NIa:p.Thr104Ile	O5_AT3_tuber	tuber
8671	SNV	1	G	A	8671(G/A)	Heterozygous	1714	91564	1.871914726	0.400233372	36.87514586	CDS: CP	CP:c.137G>A	CP:p.Arg46Lys	O5_AT3_tuber	tuber
9251	SNV	1	C	T	9251(C/T)	Heterozygous	20227	76630	26.39566749	0.460275869	36.80758392	CDS: CP	CP:c.717C>T		O5_AT3_tuber	tuber
