# Supplementary material for: Transmission modes affect the population structure of potato virus Y in potato
Source: PLoS Pathog. 2020 Jun 23;16(6):e1008608. doi: 10.1371/journal.ppat.1008608 (PMC7347233; doi:10.1371/journal.ppat.1008608)
Supplement: S1 File — (ZIP) [file ppat.1008608.s013.zip › O5_AT5_leaf.txt]

Reference Position	Type	Length	Reference	Allele	SNP	Zygosity	Count	Coverage	Frequency	Forward/reverse balance	Average quality	Overlapping annotations	Coding region change	Amino acid change	Sample	Organ
2511	SNV	1	T	G	2511(T/G)	Heterozygous	10575	25859	40.89485286	0.410212766	36.77730496	CDS: P3	P3:c.139T>G	P3:p.Leu47Val	O5_AT5_leaf	leaf
5618	SNV	1	A	G	5618(A/G)	Heterozygous	16235	16320	99.47916667	0.432460733	36.83726517	CDS: 6K2	6K2:c.93A>G		O5_AT5_leaf	leaf
6407	SNV	1	C	T	6407(C/T)	Heterozygous	166743	167647	99.46077174	0.496380658	36.92841679	CDS: NIa	NIa:c.162C>T		O5_AT5_leaf	leaf
6416	SNV	1	G	T	6416(G/T)	Heterozygous	69449	164642	42.18182481	0.478667799	36.86375614	CDS: NIa	NIa:c.171G>T		O5_AT5_leaf	leaf
