# Supplementary material for: Transmission modes affect the population structure of potato virus Y in potato
Source: PLoS Pathog. 2020 Jun 23;16(6):e1008608. doi: 10.1371/journal.ppat.1008608 (PMC7347233; doi:10.1371/journal.ppat.1008608)
Supplement: S1 File — (ZIP) [file ppat.1008608.s013.zip › O5_IT1_leaf.txt]

Reference Position	Type	Length	Reference	Allele	SNP	Zygosity	Count	Coverage	Frequency	Forward/reverse balance	Average quality	Overlapping annotations	Coding region change	Amino acid change	Sample	Organ
350	SNV	1	T	C	350(T/C)	Heterozygous	384	24856	1.544898616	0.244791667	36.78645833	CDS: P1	P1:c.198T>C		O5_IT1_leaf	leaf
437	SNV	1	A	G	437(A/G)	Heterozygous	9440	15912	59.32629462	0.400635593	36.7157839	CDS: P1	P1:c.285A>G		O5_IT1_leaf	leaf
514	SNV	1	T	C	514(T/C)	Heterozygous	56	14688	0.381263617	0.464285714	36.28571429	CDS: P1	P1:c.362T>C	P1:p.Leu121Pro	O5_IT1_leaf	leaf
834	SNV	1	A	C	834(A/C)	Heterozygous	370	9831	3.763604923	0.281081081	36.65405405	CDS: P1	P1:c.682A>C	P1:p.Ile228Leu	O5_IT1_leaf	leaf
1037	SNV	1	C	T	1037(C/T)	Heterozygous	139	12719	1.092853212	0.446043165	36.85611511	CDS: HC-Pro	HC-Pro:c.60C>T		O5_IT1_leaf	leaf
1080	SNV	1	G	A	1080(G/A)	Heterozygous	6727	12434	54.10165675	0.419949457	36.81774937	CDS: HC-Pro	HC-Pro:c.103G>A	HC-Pro:p.Val35Ile	O5_IT1_leaf	leaf
1217	SNV	1	G	A	1217(G/A)	Heterozygous	350	15843	2.209177555	0.477142857	36.76	CDS: HC-Pro	HC-Pro:c.240G>A		O5_IT1_leaf	leaf
1718	SNV	1	G	A	1718(G/A)	Heterozygous	238	17291	1.37643861	0.491596639	36.82352941	CDS: HC-Pro	HC-Pro:c.741G>A		O5_IT1_leaf	leaf
1922	SNV	1	T	C	1922(T/C)	Heterozygous	9219	17213	53.55835706	0.486169867	36.77351123	CDS: HC-Pro	HC-Pro:c.945T>C		O5_IT1_leaf	leaf
3335	SNV	1	A	G	3335(A/G)	Heterozygous	175	12293	1.423574392	0.474285714	36.86285714	CDS: P3	P3:c.963A>G		O5_IT1_leaf	leaf
3413	SNV	1	T	C	3413(T/C)	Heterozygous	103	11249	0.915636946	0.446601942	36.62135922	CDS: P3	P3:c.1041T>C		O5_IT1_leaf	leaf
3956	SNV	1	G	A	3956(G/A)	Heterozygous	217	11166	1.943399606	0.410138249	36.80645161	CDS: CI	CI:c.333G>A		O5_IT1_leaf	leaf
4478	SNV	1	C	T	4478(C/T)	Heterozygous	25	12710	0.196695515	0.48	37	CDS: CI	CI:c.855C>T		O5_IT1_leaf	leaf
4765	SNV	1	T	C	4765(T/C)	Heterozygous	87	6292	1.382708201	0.32183908	36.90583913	CDS: CI	CI:c.1142T>C	CI:p.Ile381Thr	O5_IT1_leaf	leaf
5312	SNV	1	A	G	5312(A/G)	Heterozygous	577	19592	2.945079624	0.467937608	36.7677643	CDS: CI	CI:c.1689A>G		O5_IT1_leaf	leaf
5966	SNV	1	T	C	5966(T/C)	Heterozygous	526	21424	2.455190441	0.47338403	36.68060837	CDS: VPg	VPg:c.285T>C		O5_IT1_leaf	leaf
6083	SNV	1	C	T	6083(C/T)	Heterozygous	543	19397	2.799401969	0.464088398	36.90791897	CDS: VPg	VPg:c.402C>T		O5_IT1_leaf	leaf
6314	SNV	1	A	G	6314(A/G)	Heterozygous	17139	31182	54.96440254	0.17988214	36.78586849	CDS: NIa	NIa:c.69A>G		O5_IT1_leaf	leaf
7451	SNV	1	G	A	7451(G/A)	Heterozygous	199	22867	0.870249705	0.492462312	36.48743719	CDS: NIb	NIb:c.474G>A		O5_IT1_leaf	leaf
7682	SNV	1	G	A	7682(G/A)	Heterozygous	31	20746	0.149426395	0.451612903	36.41935484	CDS: NIb	NIb:c.705G>A		O5_IT1_leaf	leaf
8576	SNV	1	T	A	8576(T/A)	Heterozygous	1039	39388	2.637859246	0.408084697	36.8614052	CDS: CP	CP:c.42T>A	CP:p.Asp14Glu	O5_IT1_leaf	leaf
8620	SNV	1	G	A	8620(G/A)	Heterozygous	589	35631	1.653054924	0.371816638	36.87436333	CDS: CP	CP:c.86G>A	CP:p.Gly29Glu	O5_IT1_leaf	leaf
