# Supplementary material for: Transmission modes affect the population structure of potato virus Y in potato
Source: PLoS Pathog. 2020 Jun 23;16(6):e1008608. doi: 10.1371/journal.ppat.1008608 (PMC7347233; doi:10.1371/journal.ppat.1008608)
Supplement: S1 File — (ZIP) [file ppat.1008608.s013.zip › O5_IT1_tuber.txt]

Reference Position	Type	Length	Reference	Allele	SNP	Zygosity	Count	Coverage	Frequency	Forward/reverse balance	Average quality	Overlapping annotations	Coding region change	Amino acid change	Sample	Organ
437	SNV	1	A	G	437(A/G)	Heterozygous	1414	2087	67.75275515	0.220650636	36.86280057	CDS: P1	P1:c.285A>G		O5_IT1_tuber	tuber
514	SNV	1	T	C	514(T/C)	Heterozygous	1086	2353	46.15384615	0.35359116	36.6335175	CDS: P1	P1:c.362T>C	P1:p.Leu121Pro	O5_IT1_tuber	tuber
614	SNV	1	A	G	614(A/G)	Heterozygous	29	2404	1.206322795	0.206896552	36.86206897	CDS: P1	P1:c.462A>G		O5_IT1_tuber	tuber
1080	SNV	1	G	A	1080(G/A)	Heterozygous	848	1441	58.84802221	0.357311321	36.88915094	CDS: HC-Pro	HC-Pro:c.103G>A	HC-Pro:p.Val35Ile	O5_IT1_tuber	tuber
1922	SNV	1	T	C	1922(T/C)	Heterozygous	1132	1843	61.42159523	0.366607774	36.89045936	CDS: HC-Pro	HC-Pro:c.945T>C		O5_IT1_tuber	tuber
2207	SNV	1	A	G	2207(A/G)	Heterozygous	187	1671	11.19090365	0.406417112	36.95721925	CDS: HC-Pro	HC-Pro:c.1230A>G		O5_IT1_tuber	tuber
2437	SNV	1	T	C	2437(T/C)	Heterozygous	273	2426	11.25309151	0.395604396	37	CDS: P3	P3:c.65T>C	P3:p.Ile22Thr	O5_IT1_tuber	tuber
4205	SNV	1	T	C	4205(T/C)	Heterozygous	89	1899	4.686677199	0.382022472	36.70786517	CDS: CI	CI:c.582T>C		O5_IT1_tuber	tuber
4325	SNV	1	T	C	4325(T/C)	Heterozygous	145	1219	11.8949959	0.489655172	36.76551724	CDS: CI	CI:c.702T>C		O5_IT1_tuber	tuber
4960	SNV	1	A	G	4960(A/G)	Heterozygous	46	865	5.317919075	0.391304348	36	CDS: CI	CI:c.1337A>G	CI:p.Lys446Arg	O5_IT1_tuber	tuber
6314	SNV	1	A	G	6314(A/G)	Heterozygous	1064	1711	62.18585622	0.281954887	36.90789474	CDS: NIa	NIa:c.69A>G		O5_IT1_tuber	tuber
7682	SNV	1	G	A	7682(G/A)	Heterozygous	891	1932	46.11801242	0.435465769	36.69921437	CDS: NIb	NIb:c.705G>A		O5_IT1_tuber	tuber
8571	SNV	1	A	G	8571(A/G)	Heterozygous	117	4018	2.911896466	0.230769231	36.82905983	CDS: CP	CP:c.37A>G	CP:p.Lys13Glu	O5_IT1_tuber	tuber
8576	SNV	1	T	A	8576(T/A)	Heterozygous	11	4185	0.262843489	0.272727273	37	CDS: CP	CP:c.42T>A	CP:p.Asp14Glu	O5_IT1_tuber	tuber
9114	SNV	1	G	A	9114(G/A)	Heterozygous	9	4048	0.222332016	0.111111111	36.55555556	CDS: CP	CP:c.580G>A	CP:p.Gly194Ser	O5_IT1_tuber	tuber
