# Supplementary material for: Transmission modes affect the population structure of potato virus Y in potato
Source: PLoS Pathog. 2020 Jun 23;16(6):e1008608. doi: 10.1371/journal.ppat.1008608 (PMC7347233; doi:10.1371/journal.ppat.1008608)
Supplement: S1 File — (ZIP) [file ppat.1008608.s013.zip › O5_IT2_leaf.txt]

Reference Position	Type	Length	Reference	Allele	SNP	Zygosity	Count	Coverage	Frequency	Forward/reverse balance	Average quality	Overlapping annotations	Coding region change	Amino acid change	Sample	Organ
437	SNV	1	A	G	437(A/G)	Heterozygous	910	12020	7.570715474	0.316483516	36.70549451	CDS: P1	P1:c.285A>G		O5_IT2_leaf	leaf
514	SNV	1	T	C	514(T/C)	Heterozygous	30	10484	0.286150324	0.433333333	36.86666667	CDS: P1	P1:c.362T>C	P1:p.Leu121Pro	O5_IT2_leaf	leaf
643	SNV	1	T	C	643(T/C)	Heterozygous	568	8957	6.341408954	0.424295775	36.79225352	CDS: P1	P1:c.491T>C	P1:p.Phe164Ser	O5_IT2_leaf	leaf
834	SNV	1	A	C	834(A/C)	Heterozygous	20	6345	0.315208826	0.15	37	CDS: P1	P1:c.682A>C	P1:p.Ile228Leu	O5_IT2_leaf	leaf
1037	SNV	1	C	T	1037(C/T)	Heterozygous	642	8033	7.992032864	0.442367601	36.80062305	CDS: HC-Pro	HC-Pro:c.60C>T		O5_IT2_leaf	leaf
1080	SNV	1	G	A	1080(G/A)	Heterozygous	522	7843	6.655616473	0.400383142	36.81609195	CDS: HC-Pro	HC-Pro:c.103G>A	HC-Pro:p.Val35Ile	O5_IT2_leaf	leaf
1810	SNV	1	G	A	1810(G/A)	Heterozygous	424	10565	4.013251301	0.464622642	36.86792453	CDS: HC-Pro	HC-Pro:c.833G>A	HC-Pro:p.Arg278Lys	O5_IT2_leaf	leaf
1922	SNV	1	T	C	1922(T/C)	Heterozygous	776	11355	6.833993835	0.456185567	36.7628866	CDS: HC-Pro	HC-Pro:c.945T>C		O5_IT2_leaf	leaf
1946	SNV	1	A	T	1946(A/T)	Heterozygous	279	12492	2.233429395	0.494623656	36.79928315	CDS: HC-Pro	HC-Pro:c.969A>T		O5_IT2_leaf	leaf
3413	SNV	1	T	C	3413(T/C)	Heterozygous	718	6322	11.35716545	0.445682451	36.75626741	CDS: P3	P3:c.1041T>C		O5_IT2_leaf	leaf
3605	SNV	1	C	T	3605(C/T)	Heterozygous	86	8192	1.049804688	0.441860465	36.60465116	CDS: 6K1	6K1:c.138C>T		O5_IT2_leaf	leaf
4478	SNV	1	C	T	4478(C/T)	Heterozygous	660	6939	9.511456982	0.498484848	36.77121212	CDS: CI	CI:c.855C>T		O5_IT2_leaf	leaf
5024	SNV	1	G	A	5024(G/A)	Heterozygous	21	11728	0.179058663	0.285714286	36.14285714	CDS: CI	CI:c.1401G>A		O5_IT2_leaf	leaf
5312	SNV	1	A	G	5312(A/G)	Heterozygous	78	11715	0.66581306	0.435897436	36.66666667	CDS: CI	CI:c.1689A>G		O5_IT2_leaf	leaf
5339	SNV	1	C	T	5339(C/T)	Heterozygous	141	11310	1.24668435	0.489361702	36.97163121	CDS: CI	CI:c.1716C>T		O5_IT2_leaf	leaf
5573	SNV	1	G	A	5573(G/A)	Heterozygous	230	10867	2.116499494	0.491304348	36.8	CDS: 6K2	6K2:c.48G>A		O5_IT2_leaf	leaf
5651	SNV	1	C	T	5651(C/T)	Heterozygous	122	11007	1.108385573	0.418032787	36.85245902	CDS: 6K2	6K2:c.126C>T		O5_IT2_leaf	leaf
5966	SNV	1	T	C	5966(T/C)	Heterozygous	36	13086	0.275103164	0.5	36.77777778	CDS: VPg	VPg:c.285T>C		O5_IT2_leaf	leaf
6083	SNV	1	C	T	6083(C/T)	Heterozygous	2736	12615	21.68846611	0.472953216	36.92836257	CDS: VPg	VPg:c.402C>T		O5_IT2_leaf	leaf
6314	SNV	1	A	G	6314(A/G)	Heterozygous	1713	21998	7.787071552	0.117921775	36.75131349	CDS: NIa	NIa:c.69A>G		O5_IT2_leaf	leaf
6971	SNV	1	G	A	6971(G/A)	Heterozygous	399	11546	3.455742248	0.438596491	36.95989975	CDS: NIa	NIa:c.726G>A		O5_IT2_leaf	leaf
7100	SNV	1	C	T	7100(C/T)	Heterozygous	279	12404	2.249274428	0.498207885	36.92114695	CDS: NIb	NIb:c.123C>T		O5_IT2_leaf	leaf
7310	SNV	1	C	T	7310(C/T)	Heterozygous	754	11693	6.448302403	0.481432361	36.78779841	CDS: NIb	NIb:c.333C>T		O5_IT2_leaf	leaf
7451	SNV	1	G	A	7451(G/A)	Heterozygous	18	11929	0.150892782	0.444444444	36.77777778	CDS: NIb	NIb:c.474G>A		O5_IT2_leaf	leaf
7586	SNV	1	T	C	7586(T/C)	Heterozygous	414	12257	3.377661744	0.420289855	36.78985507	CDS: NIb	NIb:c.609T>C		O5_IT2_leaf	leaf
7601	SNV	1	T	C	7601(T/C)	Heterozygous	334	12207	2.736135005	0.497005988	36.76047904	CDS: NIb	NIb:c.624T>C		O5_IT2_leaf	leaf
8576	SNV	1	T	A	8576(T/A)	Heterozygous	3945	22716	17.36661384	0.408618504	36.88187579	CDS: CP	CP:c.42T>A	CP:p.Asp14Glu	O5_IT2_leaf	leaf
8609	SNV	1	C	T	8609(C/T)	Heterozygous	3700	20781	17.80472547	0.39	36.67054054	CDS: CP	CP:c.75C>T		O5_IT2_leaf	leaf
8834	SNV	1	A	G	8834(A/G)	Heterozygous	18	1486	1.211305518	0.5	36.44444444	CDS: CP	CP:c.300A>G		O5_IT2_leaf	leaf
9114	SNV	1	G	A	9114(G/A)	Heterozygous	346	16784	2.061487131	0.346820809	36.76878613	CDS: CP	CP:c.580G>A	CP:p.Gly194Ser	O5_IT2_leaf	leaf
