# Supplementary material for: Transmission modes affect the population structure of potato virus Y in potato
Source: PLoS Pathog. 2020 Jun 23;16(6):e1008608. doi: 10.1371/journal.ppat.1008608 (PMC7347233; doi:10.1371/journal.ppat.1008608)
Supplement: S1 File — (ZIP) [file ppat.1008608.s013.zip › O5_IT2_tuber.txt]

Reference Position	Type	Length	Reference	Allele	SNP	Zygosity	Count	Coverage	Frequency	Forward/reverse balance	Average quality	Overlapping annotations	Coding region change	Amino acid change	Sample	Organ
437	SNV	1	A	G	437(A/G)	Heterozygous	4369	17753	24.60992508	0.406271458	36.75715267	CDS: P1	P1:c.285A>G		O5_IT2_tuber	tuber
834	SNV	1	A	C	834(A/C)	Heterozygous	1183	10967	10.78690617	0.233305156	36.72781065	CDS: P1	P1:c.682A>C	P1:p.Ile228Leu	O5_IT2_tuber	tuber
1037	SNV	1	C	T	1037(C/T)	Heterozygous	121	15252	0.793338579	0.495867769	36.73553719	CDS: HC-Pro	HC-Pro:c.60C>T		O5_IT2_tuber	tuber
1080	SNV	1	G	A	1080(G/A)	Heterozygous	1883	15034	12.52494346	0.415294742	36.79500797	CDS: HC-Pro	HC-Pro:c.103G>A	HC-Pro:p.Val35Ile	O5_IT2_tuber	tuber
1913	SNV	1	A	T	1913(A/T)	Heterozygous	508	19761	2.570720105	0.494094488	36.84645669	CDS: HC-Pro	HC-Pro:c.936A>T		O5_IT2_tuber	tuber
1922	SNV	1	T	C	1922(T/C)	Heterozygous	2616	20716	12.62792045	0.499235474	36.74082569	CDS: HC-Pro	HC-Pro:c.945T>C		O5_IT2_tuber	tuber
1990	SNV	1	G	A	1990(G/A)	Heterozygous	249	19669	1.265951497	0.413654618	36.84738956	CDS: HC-Pro	HC-Pro:c.1013G>A	HC-Pro:p.Gly338Glu	O5_IT2_tuber	tuber
2376	SNV	1	G	A	2376(G/A)	Heterozygous	2491	21659	11.50099266	0.441991168	36.78161381	CDS: P3	P3:c.4G>A	P3:p.Val2Ile	O5_IT2_tuber	tuber
3260	SNV	1	T	C	3260(T/C)	Heterozygous	540	12191	4.42949717	0.47037037	36.68518519	CDS: P3	P3:c.888T>C		O5_IT2_tuber	tuber
3378	SNV	1	G	A	3378(G/A)	Heterozygous	1235	11131	11.0951397	0.493927126	36.77975709	CDS: P3	P3:c.1006G>A	P3:p.Asp336Asn	O5_IT2_tuber	tuber
3413	SNV	1	T	C	3413(T/C)	Heterozygous	2409	10664	22.59002251	0.481112495	36.76919884	CDS: P3	P3:c.1041T>C		O5_IT2_tuber	tuber
4478	SNV	1	C	T	4478(C/T)	Heterozygous	117	11444	1.022369801	0.418803419	36.86324786	CDS: CI	CI:c.855C>T		O5_IT2_tuber	tuber
5115	SNV	1	A	G	5115(A/G)	Heterozygous	2015	16964	11.87809479	0.437220844	36.76079404	CDS: CI	CI:c.1492A>G	CI:p.Ile498Val	O5_IT2_tuber	tuber
5173	SNV	1	G	A	5173(G/A)	Heterozygous	179	17834	1.003700796	0.43575419	36.58659218	CDS: CI	CI:c.1550G>A	CI:p.Cys517Tyr	O5_IT2_tuber	tuber
5463	SNV	1	G	A	5463(G/A)	Heterozygous	285	18316	1.556016598	0.498245614	36.85964912	CDS: CI	CI:c.1840G>A	CI:p.Gly614Ser	O5_IT2_tuber	tuber
5525	SNV	1	A	C	5525(A/C)	Heterozygous	549	17353	3.163718089	0.451730419	36.75299134	CDS: CI	CI:c.1902A>C	CI:p.Gln634His	O5_IT2_tuber	tuber
5600	SNV	1	C	T	5600(C/T)	Heterozygous	3456	16602	20.81676906	0.453703704	36.79050926	CDS: 6K2	6K2:c.75C>T		O5_IT2_tuber	tuber
6083	SNV	1	C	T	6083(C/T)	Heterozygous	1387	17750	7.814084507	0.465753425	36.90915645	CDS: VPg	VPg:c.402C>T		O5_IT2_tuber	tuber
6314	SNV	1	A	G	6314(A/G)	Heterozygous	3471	25573	13.57290893	0.18784212	36.73091328	CDS: NIa	NIa:c.69A>G		O5_IT2_tuber	tuber
6971	SNV	1	G	A	6971(G/A)	Heterozygous	4074	17128	23.7856142	0.441826215	36.86156112	CDS: NIa	NIa:c.726G>A		O5_IT2_tuber	tuber
7451	SNV	1	G	A	7451(G/A)	Heterozygous	1303	16473	7.909913191	0.425940138	36.76822717	CDS: NIb	NIb:c.474G>A		O5_IT2_tuber	tuber
7601	SNV	1	T	C	7601(T/C)	Heterozygous	2213	18028	12.27534946	0.474469047	36.7568911	CDS: NIb	NIb:c.624T>C		O5_IT2_tuber	tuber
8576	SNV	1	T	A	8576(T/A)	Heterozygous	2155	30063	7.168279945	0.418561485	36.88863109	CDS: CP	CP:c.42T>A	CP:p.Asp14Glu	O5_IT2_tuber	tuber
