# Supplementary material for: Transmission modes affect the population structure of potato virus Y in potato
Source: PLoS Pathog. 2020 Jun 23;16(6):e1008608. doi: 10.1371/journal.ppat.1008608 (PMC7347233; doi:10.1371/journal.ppat.1008608)
Supplement: S1 File — (ZIP) [file ppat.1008608.s013.zip › O5_MI1_leaf.txt]

Reference Position	Type	Length	Reference	Allele	SNP	Zygosity	Count	Coverage	Frequency	Forward/reverse balance	Average quality	Overlapping annotations	Coding region change	Amino acid change	Sample	Organ
296	SNV	1	T	C	296(T/C)	Heterozygous	352	10670	3.298969072	0.244318182	36.60227273	CDS: P1	P1:c.144T>C		O5_MI1_leaf	leaf
437	SNV	1	A	G	437(A/G)	Heterozygous	2549	14721	17.31539977	0.273832876	36.81836014	CDS: P1	P1:c.285A>G		O5_MI1_leaf	leaf
921	SNV	1	A	C	921(A/C)	Heterozygous	37	13501	0.274053774	0.405405405	36.72972973	CDS: P1	P1:c.769A>C	P1:p.Ile257Leu	O5_MI1_leaf	leaf
1061	SNV	1	T	C	1061(T/C)	Heterozygous	23	12581	0.182815356	0.391304348	36.39130435	CDS: HC-Pro	HC-Pro:c.84T>C		O5_MI1_leaf	leaf
2318	SNV	1	T	C	2318(T/C)	Heterozygous	265	16722	1.584738668	0.464150943	36.87169811	CDS: HC-Pro	HC-Pro:c.1341T>C		O5_MI1_leaf	leaf
3221	SNV	1	T	C	3221(T/C)	Heterozygous	138	11758	1.173668991	0.47826087	36.91304348	CDS: P3	P3:c.849T>C		O5_MI1_leaf	leaf
3608	SNV	1	T	C	3608(T/C)	Heterozygous	56	13584	0.412249706	0.410714286	36.60714286	CDS: 6K1	6K1:c.141T>C		O5_MI1_leaf	leaf
3665	SNV	1	G	A	3665(G/A)	Heterozygous	12	10659	0.112580918	0.333333333	37	CDS: CI	CI:c.42G>A		O5_MI1_leaf	leaf
4046	SNV	1	T	C	4046(T/C)	Heterozygous	112	9689	1.155950046	0.5	36.89285714	CDS: CI	CI:c.423T>C		O5_MI1_leaf	leaf
4049	SNV	1	C	T	4049(C/T)	Heterozygous	707	9718	7.275159498	0.45261669	36.87553041	CDS: CI	CI:c.426C>T		O5_MI1_leaf	leaf
4409	SNV	1	T	C	4409(T/C)	Heterozygous	161	11687	1.377599042	0.428571429	36.85093168	CDS: CI	CI:c.786T>C		O5_MI1_leaf	leaf
4532	SNV	1	A	G	4532(A/G)	Heterozygous	590	9969	5.918346875	0.413559322	36.73559322	CDS: CI	CI:c.909A>G		O5_MI1_leaf	leaf
5107	SNV	1	T	A	5107(T/A)	Heterozygous	134	11997	1.116945903	0.455223881	36.68656716	CDS: CI	CI:c.1484T>A	CI:p.Ile495Asn	O5_MI1_leaf	leaf
7247	SNV	1	T	C	7247(T/C)	Heterozygous	761	14848	5.125269397	0.404730618	36.86859396	CDS: NIb	NIb:c.270T>C		O5_MI1_leaf	leaf
8243	SNV	1	C	T	8243(C/T)	Heterozygous	3626	34221	10.59583297	0.404578047	36.62437948	CDS: NIb	NIb:c.1266C>T		O5_MI1_leaf	leaf
8288	SNV	1	T	C	8288(T/C)	Heterozygous	8002	32550	24.58371736	0.410022494	36.8287928	CDS: NIb	NIb:c.1311T>C		O5_MI1_leaf	leaf
