# Supplementary material for: Transmission modes affect the population structure of potato virus Y in potato
Source: PLoS Pathog. 2020 Jun 23;16(6):e1008608. doi: 10.1371/journal.ppat.1008608 (PMC7347233; doi:10.1371/journal.ppat.1008608)
Supplement: S1 File — (ZIP) [file ppat.1008608.s013.zip › O5_MI1_tuber.txt]

Reference Position	Type	Length	Reference	Allele	SNP	Zygosity	Count	Coverage	Frequency	Forward/reverse balance	Average quality	Overlapping annotations	Coding region change	Amino acid change	Sample	Organ
296	SNV	1	T	C	296(T/C)	Heterozygous	217	6511	3.332821379	0.175115207	36.83410138	CDS: P1	P1:c.144T>C		O5_MI1_tuber	tuber
437	SNV	1	A	G	437(A/G)	Heterozygous	115	8549	1.345186572	0.286956522	36.66956522	CDS: P1	P1:c.285A>G		O5_MI1_tuber	tuber
3221	SNV	1	T	C	3221(T/C)	Heterozygous	52	6880	0.755813953	0.442307692	36.92307692	CDS: P3	P3:c.849T>C		O5_MI1_tuber	tuber
3560	SNV	1	G	A	3560(G/A)	Heterozygous	15	6467	0.231946807	0.4	37	CDS: 6K1	6K1:c.93G>A		O5_MI1_tuber	tuber
3665	SNV	1	G	A	3665(G/A)	Heterozygous	1128	5895	19.13486005	0.470744681	36.88652482	CDS: CI	CI:c.42G>A		O5_MI1_tuber	tuber
3743	SNV	1	C	T	3743(C/T)	Heterozygous	79	4996	1.581265012	0.417721519	36.82278481	CDS: CI	CI:c.120C>T		O5_MI1_tuber	tuber
4049	SNV	1	C	T	4049(C/T)	Heterozygous	47	6124	0.76747224	0.319148936	37	CDS: CI	CI:c.426C>T		O5_MI1_tuber	tuber
4532	SNV	1	A	G	4532(A/G)	Heterozygous	17	6071	0.280019766	0.352941176	37	CDS: CI	CI:c.909A>G		O5_MI1_tuber	tuber
4651	SNV	1	G	A	4651(G/A)	Heterozygous	100	7103	1.407855836	0.47	36.6	CDS: CI	CI:c.1028G>A	CI:p.Ser343Asn	O5_MI1_tuber	tuber
4964	SNV	1	G	A	4964(G/A)	Heterozygous	15	5350	0.280373832	0.2	36.73333333	CDS: CI	CI:c.1341G>A		O5_MI1_tuber	tuber
5107	SNV	1	T	A	5107(T/A)	Heterozygous	9	7796	0.115443817	0.444444444	35.44444444	CDS: CI	CI:c.1484T>A	CI:p.Ile495Asn	O5_MI1_tuber	tuber
5408	SNV	1	C	T	5408(C/T)	Heterozygous	761	10265	7.413541159	0.407358739	36.74507227	CDS: CI	CI:c.1785C>T		O5_MI1_tuber	tuber
6197	SNV	1	T	C	6197(T/C)	Heterozygous	199	11222	1.773302442	0.467336683	36.80904523	CDS: VPg	VPg:c.516T>C		O5_MI1_tuber	tuber
6257	SNV	1	C	T	6257(C/T)	Heterozygous	154	10905	1.41219624	0.448051948	36.68831169	CDS: NIa	NIa:c.12C>T		O5_MI1_tuber	tuber
7691	SNV	1	A	G	7691(A/G)	Heterozygous	393	11288	3.481573352	0.432569975	36.9389313	CDS: NIb	NIb:c.714A>G		O5_MI1_tuber	tuber
7704	SNV	1	G	A	7704(G/A)	Heterozygous	619	10935	5.660722451	0.486268174	36.79321486	CDS: NIb	NIb:c.727G>A	NIb:p.Val243Ile	O5_MI1_tuber	tuber
8030	SNV	1	T	C	8030(T/C)	Heterozygous	550	54741	1.004731371	0.296363636	36.97454545	CDS: NIb	NIb:c.1053T>C		O5_MI1_tuber	tuber
8243	SNV	1	C	T	8243(C/T)	Heterozygous	736	28069	2.622109801	0.387228261	36.71195652	CDS: NIb	NIb:c.1266C>T		O5_MI1_tuber	tuber
8288	SNV	1	T	C	8288(T/C)	Heterozygous	1738	28192	6.164869467	0.37456847	36.76524741	CDS: NIb	NIb:c.1311T>C		O5_MI1_tuber	tuber
8315	SNV	1	A	G	8315(A/G)	Heterozygous	346	32426	1.067044964	0.421965318	36.73988439	CDS: NIb	NIb:c.1338A>G		O5_MI1_tuber	tuber
9149	SNV	1	C	T	9149(C/T)	Heterozygous	16	14561	0.109882563	0.375	36.5	CDS: CP	CP:c.615C>T		O5_MI1_tuber	tuber
