# Supplementary material for: Transmission modes affect the population structure of potato virus Y in potato
Source: PLoS Pathog. 2020 Jun 23;16(6):e1008608. doi: 10.1371/journal.ppat.1008608 (PMC7347233; doi:10.1371/journal.ppat.1008608)
Supplement: S1 File — (ZIP) [file ppat.1008608.s013.zip › O5_MI2_tuber.txt]

Reference Position	Type	Length	Reference	Allele	SNP	Zygosity	Count	Coverage	Frequency	Forward/reverse balance	Average quality	Overlapping annotations	Coding region change	Amino acid change	Sample	Organ
437	SNV	1	A	G	437(A/G)	Heterozygous	7724	26029	29.67459372	0.354091144	36.72760228	CDS: P1	P1:c.285A>G		O5_MI2_tuber	tuber
576	SNV	1	T	C	576(T/C)	Heterozygous	196	19849	0.987455287	0.321428571	36.59183673	CDS: P1	P1:c.424T>C		O5_MI2_tuber	tuber
643	SNV	1	T	C	643(T/C)	Heterozygous	340	19449	1.748161859	0.394117647	36.73529412	CDS: P1	P1:c.491T>C	P1:p.Phe164Ser	O5_MI2_tuber	tuber
921	SNV	1	A	C	921(A/C)	Heterozygous	319	19173	1.663798049	0.476489028	36.84326019	CDS: P1	P1:c.769A>C	P1:p.Ile257Leu	O5_MI2_tuber	tuber
998	SNV	1	C	T	998(C/T)	Heterozygous	662	19172	3.452952222	0.493957704	36.74924471	CDS: HC-Pro	HC-Pro:c.21C>T		O5_MI2_tuber	tuber
1061	SNV	1	T	C	1061(T/C)	Heterozygous	4893	18474	26.48587204	0.38830983	36.69303086	CDS: HC-Pro	HC-Pro:c.84T>C		O5_MI2_tuber	tuber
1080	SNV	1	G	A	1080(G/A)	Heterozygous	1540	18561	8.296966758	0.38961039	36.65064935	CDS: HC-Pro	HC-Pro:c.103G>A	HC-Pro:p.Val35Ile	O5_MI2_tuber	tuber
1205	SNV	1	C	T	1205(C/T)	Heterozygous	1240	22502	5.510621278	0.476612903	36.77580645	CDS: HC-Pro	HC-Pro:c.228C>T		O5_MI2_tuber	tuber
1601	SNV	1	G	T	1601(G/T)	Heterozygous	2281	26152	8.722086265	0.434896975	36.79658045	CDS: HC-Pro	HC-Pro:c.624G>T	HC-Pro:p.Leu208Phe	O5_MI2_tuber	tuber
3608	SNV	1	T	C	3608(T/C)	Heterozygous	276	18657	1.479337514	0.47826087	36.60144928	CDS: 6K1	6K1:c.141T>C		O5_MI2_tuber	tuber
3793	SNV	1	A	G	3793(A/G)	Heterozygous	3649	13738	26.56136264	0.47574678	36.80761853	CDS: CI	CI:c.170A>G	CI:p.His57Arg	O5_MI2_tuber	tuber
4049	SNV	1	C	T	4049(C/T)	Heterozygous	1289	15683	8.219090735	0.393328161	36.88518231	CDS: CI	CI:c.426C>T		O5_MI2_tuber	tuber
4286	SNV	1	A	G	4286(A/G)	Heterozygous	1420	17241	8.236181196	0.459859155	36.76619718	CDS: CI	CI:c.663A>G		O5_MI2_tuber	tuber
4532	SNV	1	A	G	4532(A/G)	Heterozygous	3927	14487	27.1070615	0.441558442	36.75986758	CDS: CI	CI:c.909A>G		O5_MI2_tuber	tuber
4748	SNV	1	T	C	4748(T/C)	Heterozygous	160	8930	1.791713326	0.26875	36.75	CDS: CI	CI:c.1125T>C		O5_MI2_tuber	tuber
4964	SNV	1	G	A	4964(G/A)	Heterozygous	46	26627	0.172756976	0.217391304	36.30434783	CDS: CI	CI:c.1341G>A		O5_MI2_tuber	tuber
8578	SNV	1	C	T	8578(C/T)	Heterozygous	770	38612	1.994198695	0.398701299	36.84675325	CDS: CP	CP:c.44C>T	CP:p.Ala15Val	O5_MI2_tuber	tuber
9155	SNV	1	A	G	9155(A/G)	Heterozygous	47	27034	0.173855145	0.382978723	37	CDS: CP	CP:c.621A>G		O5_MI2_tuber	tuber
