# Supplementary material for: Transmission modes affect the population structure of potato virus Y in potato
Source: PLoS Pathog. 2020 Jun 23;16(6):e1008608. doi: 10.1371/journal.ppat.1008608 (PMC7347233; doi:10.1371/journal.ppat.1008608)
Supplement: S1 File — (ZIP) [file ppat.1008608.s013.zip › O5_MI3_leaf.txt]

Reference Position	Type	Length	Reference	Allele	SNP	Zygosity	Count	Coverage	Frequency	Forward/reverse balance	Average quality	Overlapping annotations	Coding region change	Amino acid change	Sample	Organ
296	SNV	1	T	C	296(T/C)	Heterozygous	660	31466	2.097502066	0.166666667	36.66060606	CDS: P1	P1:c.144T>C		O5_MI3_leaf	leaf
416	SNV	1	T	C	416(T/C)	Heterozygous	194	23821	0.814407456	0.443298969	36.71134021	CDS: P1	P1:c.264T>C		O5_MI3_leaf	leaf
437	SNV	1	A	G	437(A/G)	Heterozygous	3053	24260	12.58450124	0.423845398	36.77792335	CDS: P1	P1:c.285A>G		O5_MI3_leaf	leaf
576	SNV	1	T	C	576(T/C)	Heterozygous	1501	21730	6.90750115	0.367088608	36.76948701	CDS: P1	P1:c.424T>C		O5_MI3_leaf	leaf
587	SNV	1	C	T	587(C/T)	Heterozygous	84	21558	0.389646535	0.452380952	36.78571429	CDS: P1	P1:c.435C>T		O5_MI3_leaf	leaf
701	SNV	1	A	G	701(A/G)	Heterozygous	25	21554	0.115987752	0.36	36.36	CDS: P1	P1:c.549A>G		O5_MI3_leaf	leaf
953	SNV	1	C	T	953(C/T)	Heterozygous	237	23811	0.995338289	0.443037975	36.74683544	CDS: P1	P1:c.801C>T		O5_MI3_leaf	leaf
1061	SNV	1	T	C	1061(T/C)	Heterozygous	43	22484	0.191247109	0.465116279	37	CDS: HC-Pro	HC-Pro:c.84T>C		O5_MI3_leaf	leaf
1205	SNV	1	C	T	1205(C/T)	Heterozygous	304	25327	1.200300075	0.473684211	36.71710526	CDS: HC-Pro	HC-Pro:c.228C>T		O5_MI3_leaf	leaf
1220	SNV	1	G	A	1220(G/A)	Heterozygous	2997	24712	12.12771123	0.493493493	36.82649316	CDS: HC-Pro	HC-Pro:c.243G>A		O5_MI3_leaf	leaf
2075	SNV	1	G	A	2075(G/A)	Heterozygous	1898	24960	7.604166667	0.429399368	36.73024236	CDS: HC-Pro	HC-Pro:c.1098G>A		O5_MI3_leaf	leaf
2236	SNV	1	C	A	2236(C/A)	Heterozygous	569	27742	2.051041742	0.479789104	36.80667838	CDS: HC-Pro	HC-Pro:c.1259C>A	HC-Pro:p.Thr420Asn	O5_MI3_leaf	leaf
2318	SNV	1	T	C	2318(T/C)	Heterozygous	714	30003	2.379762024	0.495798319	36.74229692	CDS: HC-Pro	HC-Pro:c.1341T>C		O5_MI3_leaf	leaf
3668	SNV	1	T	C	3668(T/C)	Heterozygous	274	18238	1.502357715	0.419708029	36.79562044	CDS: CI	CI:c.45T>C		O5_MI3_leaf	leaf
4049	SNV	1	C	T	4049(C/T)	Heterozygous	2032	16931	12.00165377	0.434547244	36.87204724	CDS: CI	CI:c.426C>T		O5_MI3_leaf	leaf
4187	SNV	1	T	C	4187(T/C)	Heterozygous	308	17615	1.748509793	0.470779221	36.70779221	CDS: CI	CI:c.564T>C		O5_MI3_leaf	leaf
4409	SNV	1	T	C	4409(T/C)	Heterozygous	132	18019	0.732560075	0.484848485	36.81818182	CDS: CI	CI:c.786T>C		O5_MI3_leaf	leaf
4532	SNV	1	A	G	4532(A/G)	Heterozygous	958	16586	5.775955625	0.424843424	36.74947808	CDS: CI	CI:c.909A>G		O5_MI3_leaf	leaf
4667	SNV	1	G	A	4667(G/A)	Heterozygous	223	15002	1.486468471	0.448430493	36.83856502	CDS: CI	CI:c.1044G>A		O5_MI3_leaf	leaf
4964	SNV	1	G	A	4964(G/A)	Heterozygous	547	20545	2.662448284	0.276051188	36.67093236	CDS: CI	CI:c.1341G>A		O5_MI3_leaf	leaf
5107	SNV	1	T	A	5107(T/A)	Heterozygous	1240	22976	5.396935933	0.466129032	36.83709677	CDS: CI	CI:c.1484T>A	CI:p.Ile495Asn	O5_MI3_leaf	leaf
5795	SNV	1	T	C	5795(T/C)	Heterozygous	226	21910	1.031492469	0.469026549	36.5840708	CDS: VPg	VPg:c.114T>C		O5_MI3_leaf	leaf
6177	SNV	1	C	T	6177(C/T)	Heterozygous	586	26726	2.192621417	0.453924915	36.69624573	CDS: VPg	VPg:c.496C>T		O5_MI3_leaf	leaf
7223	SNV	1	T	C	7223(T/C)	Heterozygous	114	26228	0.434649992	0.464912281	36.63157895	CDS: NIb	NIb:c.246T>C		O5_MI3_leaf	leaf
7334	SNV	1	C	T	7334(C/T)	Heterozygous	856	24615	3.477554337	0.450934579	36.80841121	CDS: NIb	NIb:c.357C>T		O5_MI3_leaf	leaf
7340	SNV	1	G	A	7340(G/A)	Heterozygous	200	24598	0.813074234	0.405	36.94	CDS: NIb	NIb:c.363G>A		O5_MI3_leaf	leaf
7988	SNV	1	G	A	7988(G/A)	Heterozygous	4905	232377	2.110794098	0.345361876	36.77737003	CDS: NIb	NIb:c.1011G>A		O5_MI3_leaf	leaf
8000	SNV	1	T	C	8000(T/C)	Heterozygous	9338	229140	4.075237846	0.349325337	36.85885629	CDS: NIb	NIb:c.1023T>C		O5_MI3_leaf	leaf
8114	SNV	1	T	C	8114(T/C)	Heterozygous	1253	74149	1.689840726	0.177174781	36.78930567	CDS: NIb	NIb:c.1137T>C		O5_MI3_leaf	leaf
8243	SNV	1	C	T	8243(C/T)	Heterozygous	2428	48157	5.041842307	0.442751236	36.8723229	CDS: NIb	NIb:c.1266C>T		O5_MI3_leaf	leaf
8288	SNV	1	T	C	8288(T/C)	Heterozygous	2147	51577	4.162708184	0.465300419	36.74476013	CDS: NIb	NIb:c.1311T>C		O5_MI3_leaf	leaf
9155	SNV	1	A	G	9155(A/G)	Heterozygous	454	31473	1.442506275	0.389867841	36.6784141	CDS: CP	CP:c.621A>G		O5_MI3_leaf	leaf
