# Supplementary material for: Transmission modes affect the population structure of potato virus Y in potato
Source: PLoS Pathog. 2020 Jun 23;16(6):e1008608. doi: 10.1371/journal.ppat.1008608 (PMC7347233; doi:10.1371/journal.ppat.1008608)
Supplement: S1 File — (ZIP) [file ppat.1008608.s013.zip › O5_MI3_tuber.txt]

Reference Position	Type	Length	Reference	Allele	SNP	Zygosity	Count	Coverage	Frequency	Forward/reverse balance	Average quality	Overlapping annotations	Coding region change	Amino acid change	Sample	Organ
362	SNV	1	A	G	362(A/G)	Heterozygous	143	5307	2.694554362	0.391608392	36.79020979	CDS: P1	P1:c.210A>G		O5_MI3_tuber	tuber
416	SNV	1	T	C	416(T/C)	Heterozygous	322	3998	8.054027014	0.434782609	36.52795031	CDS: P1	P1:c.264T>C		O5_MI3_tuber	tuber
437	SNV	1	A	G	437(A/G)	Heterozygous	213	4022	5.2958727	0.436619718	36.6713615	CDS: P1	P1:c.285A>G		O5_MI3_tuber	tuber
576	SNV	1	T	C	576(T/C)	Heterozygous	172	3235	5.316846986	0.436046512	36.72093023	CDS: P1	P1:c.424T>C		O5_MI3_tuber	tuber
701	SNV	1	A	G	701(A/G)	Heterozygous	976	3113	31.35239319	0.370901639	36.80327869	CDS: P1	P1:c.549A>G		O5_MI3_tuber	tuber
1205	SNV	1	C	T	1205(C/T)	Heterozygous	300	3685	8.141112619	0.473333333	36.76666667	CDS: HC-Pro	HC-Pro:c.228C>T		O5_MI3_tuber	tuber
1220	SNV	1	G	A	1220(G/A)	Heterozygous	1424	3570	39.88795518	0.484550562	36.84269663	CDS: HC-Pro	HC-Pro:c.243G>A		O5_MI3_tuber	tuber
2062	SNV	1	A	G	2062(A/G)	Heterozygous	98	3673	2.668118704	0.469387755	36.91836735	CDS: HC-Pro	HC-Pro:c.1085A>G	HC-Pro:p.Asn362Ser	O5_MI3_tuber	tuber
2075	SNV	1	G	A	2075(G/A)	Heterozygous	180	3601	4.998611497	0.4	36.68888889	CDS: HC-Pro	HC-Pro:c.1098G>A		O5_MI3_tuber	tuber
2677	SNV	1	C	T	2677(C/T)	Heterozygous	248	17664	1.403985507	0.125	36.93548387	CDS: P3	P3:c.305C>T	P3:p.Ala102Val	O5_MI3_tuber	tuber
2989	SNV	1	G	A	2989(G/A)	Heterozygous	83	2275	3.648351648	0.493975904	36.80722892	CDS: P3, CDS: Pipo	Pipo:c.[102G>A]; P3:c.[617G>A]	P3:p.[Arg206Gln]	O5_MI3_tuber	tuber
3367	SNV	1	A	G	3367(A/G)	Heterozygous	72	2529	2.846975089	0.361111111	36.72222222	CDS: P3	P3:c.995A>G	P3:p.Asp332Gly	O5_MI3_tuber	tuber
3560	SNV	1	G	A	3560(G/A)	Heterozygous	98	2855	3.432574431	0.479591837	36.95918367	CDS: 6K1	6K1:c.93G>A		O5_MI3_tuber	tuber
4199	SNV	1	T	C	4199(T/C)	Heterozygous	76	2700	2.814814815	0.434210526	36.76315789	CDS: CI	CI:c.576T>C		O5_MI3_tuber	tuber
4478	SNV	1	C	T	4478(C/T)	Heterozygous	101	2526	3.998416469	0.495049505	36.8019802	CDS: CI	CI:c.855C>T		O5_MI3_tuber	tuber
4946	SNV	1	A	T	4946(A/T)	Heterozygous	42	3140	1.337579618	0.166666667	37	CDS: CI	CI:c.1323A>T		O5_MI3_tuber	tuber
5321	SNV	1	C	T	5321(C/T)	Heterozygous	56	2750	2.036363636	0.464285714	37	CDS: CI	CI:c.1698C>T		O5_MI3_tuber	tuber
6177	SNV	1	C	T	6177(C/T)	Heterozygous	62	3200	1.9375	0.483870968	36.74193548	CDS: VPg	VPg:c.496C>T		O5_MI3_tuber	tuber
6306	SNV	1	C	T	6306(C/T)	Heterozygous	62	4494	1.379617267	0.209677419	36.87096774	CDS: NIa	NIa:c.61C>T		O5_MI3_tuber	tuber
6396	SNV	1	T	C	6396(T/C)	Heterozygous	301	28273	1.064619955	0.22923588	36.82724252	CDS: NIa	NIa:c.151T>C	NIa:p.Tyr51His	O5_MI3_tuber	tuber
6884	SNV	1	C	T	6884(C/T)	Heterozygous	133	3048	4.36351706	0.488721805	36.71428571	CDS: NIa	NIa:c.639C>T		O5_MI3_tuber	tuber
7223	SNV	1	T	C	7223(T/C)	Heterozygous	162	3681	4.400977995	0.419753086	36.7654321	CDS: NIb	NIb:c.246T>C		O5_MI3_tuber	tuber
7250	SNV	1	G	A	7250(G/A)	Heterozygous	53	3360	1.577380952	0.396226415	36.77358491	CDS: NIb	NIb:c.273G>A		O5_MI3_tuber	tuber
7284	SNV	1	G	A	7284(G/A)	Heterozygous	55	3394	1.620506777	0.454545455	36.92727273	CDS: NIb	NIb:c.307G>A	NIb:p.Val103Met	O5_MI3_tuber	tuber
7340	SNV	1	G	A	7340(G/A)	Heterozygous	81	3609	2.244389027	0.432098765	37	CDS: NIb	NIb:c.363G>A		O5_MI3_tuber	tuber
7988	SNV	1	G	A	7988(G/A)	Heterozygous	2928	45032	6.502042992	0.483606557	36.85246823	CDS: NIb	NIb:c.1011G>A		O5_MI3_tuber	tuber
8000	SNV	1	T	C	8000(T/C)	Heterozygous	229	44062	0.51972221	0.091703057	36.76419214	CDS: NIb	NIb:c.1023T>C		O5_MI3_tuber	tuber
