# Supplementary material for: Transmission modes affect the population structure of potato virus Y in potato
Source: PLoS Pathog. 2020 Jun 23;16(6):e1008608. doi: 10.1371/journal.ppat.1008608 (PMC7347233; doi:10.1371/journal.ppat.1008608)
Supplement: S1 File — (ZIP) [file ppat.1008608.s013.zip › O5_MI5_leaf.txt]

Reference Position	Type	Length	Reference	Allele	SNP	Zygosity	Count	Coverage	Frequency	Forward/reverse balance	Average quality	Overlapping annotations	Coding region change	Amino acid change	Sample	Organ
437	SNV	1	A	G	437(A/G)	Heterozygous	638	5894	10.82456736	0.388714734	36.77115987	CDS: P1	P1:c.285A>G		O5_MI5_leaf	leaf
576	SNV	1	T	C	576(T/C)	Heterozygous	391	4720	8.283898305	0.375959079	36.67263427	CDS: P1	P1:c.424T>C		O5_MI5_leaf	leaf
587	SNV	1	C	T	587(C/T)	Heterozygous	791	4662	16.96696697	0.386852086	36.77243995	CDS: P1	P1:c.435C>T		O5_MI5_leaf	leaf
953	SNV	1	C	T	953(C/T)	Heterozygous	145	4738	3.060363022	0.44137931	36.79310345	CDS: P1	P1:c.801C>T		O5_MI5_leaf	leaf
1083	SNV	1	G	A	1083(G/A)	Heterozygous	455	4258	10.68576797	0.430769231	36.79340659	CDS: HC-Pro	HC-Pro:c.106G>A	HC-Pro:p.Ala36Thr	O5_MI5_leaf	leaf
1220	SNV	1	G	A	1220(G/A)	Heterozygous	824	5353	15.39323744	0.498786408	36.78398058	CDS: HC-Pro	HC-Pro:c.243G>A		O5_MI5_leaf	leaf
2075	SNV	1	G	A	2075(G/A)	Heterozygous	462	5219	8.85227055	0.426406926	36.73593074	CDS: HC-Pro	HC-Pro:c.1098G>A		O5_MI5_leaf	leaf
2148	SNV	1	G	A	2148(G/A)	Heterozygous	56	4587	1.220841509	0.464285714	37	CDS: HC-Pro	HC-Pro:c.1171G>A	HC-Pro:p.Asp391Asn	O5_MI5_leaf	leaf
2677	SNV	1	C	T	2677(C/T)	Heterozygous	44	22445	0.196034752	0.090909091	36.59090909	CDS: P3	P3:c.305C>T	P3:p.Ala102Val	O5_MI5_leaf	leaf
3773	SNV	1	A	T	3773(A/T)	Heterozygous	307	3042	10.09204471	0.495114007	36.81758958	CDS: CI	CI:c.150A>T		O5_MI5_leaf	leaf
4049	SNV	1	C	T	4049(C/T)	Heterozygous	79	3148	2.50952986	0.481012658	36.94936709	CDS: CI	CI:c.426C>T		O5_MI5_leaf	leaf
4532	SNV	1	A	G	4532(A/G)	Heterozygous	87	3116	2.792041078	0.413793103	36.79310345	CDS: CI	CI:c.909A>G		O5_MI5_leaf	leaf
4964	SNV	1	G	A	4964(G/A)	Heterozygous	10	5628	0.177683014	0.3	37	CDS: CI	CI:c.1341G>A		O5_MI5_leaf	leaf
5107	SNV	1	T	A	5107(T/A)	Heterozygous	158	5396	2.928094885	0.443037975	36.59493671	CDS: CI	CI:c.1484T>A	CI:p.Ile495Asn	O5_MI5_leaf	leaf
6134	SNV	1	C	T	6134(C/T)	Heterozygous	157	5288	2.968986384	0.452229299	36.82165605	CDS: VPg	VPg:c.453C>T		O5_MI5_leaf	leaf
7223	SNV	1	T	A	7223(T/A)	Heterozygous	627	4581	13.68696791	0.43062201	36.8277512	CDS: NIb	NIb:c.246T>A		O5_MI5_leaf	leaf
7227	SNV	1	A	G	7227(A/G)	Heterozygous	126	4512	2.792553191	0.46031746	36.9047619	CDS: NIb	NIb:c.250A>G	NIb:p.Ile84Val	O5_MI5_leaf	leaf
7334	SNV	1	C	T	7334(C/T)	Heterozygous	1498	4340	34.51612903	0.466622163	36.82643525	CDS: NIb	NIb:c.357C>T		O5_MI5_leaf	leaf
8000	SNV	1	T	C	8000(T/C)	Heterozygous	2723	50897	5.35002063	0.322071245	36.83841351	CDS: NIb	NIb:c.1023T>C		O5_MI5_leaf	leaf
8243	SNV	1	C	T	8243(C/T)	Heterozygous	3513	9773	35.9459736	0.440649018	36.86734984	CDS: NIb	NIb:c.1266C>T		O5_MI5_leaf	leaf
9117	SNV	1	T	C	9117(T/C)	Heterozygous	270	8460	3.191489362	0.433333333	36.71111111	CDS: CP	CP:c.583T>C		O5_MI5_leaf	leaf
