# Supplementary material for: Transmission modes affect the population structure of potato virus Y in potato
Source: PLoS Pathog. 2020 Jun 23;16(6):e1008608. doi: 10.1371/journal.ppat.1008608 (PMC7347233; doi:10.1371/journal.ppat.1008608)
Supplement: S1 File — (ZIP) [file ppat.1008608.s013.zip › O5_source_leaf.txt]

Reference Position	Type	Length	Reference	Allele	SNP	Zygosity	Count	Coverage	Frequency	Forward/reverse balance	Average quality	Overlapping annotations	Coding region change	Amino acid change	Sample	Organ
296	SNV	1	T	C	296(T/C)	Heterozygous	1995	45103	4.423209099	0.220551378	36.7754386	CDS: P1	P1:c.144T>C		O5_source_leaf	leaf
437	SNV	1	A	G	437(A/G)	Heterozygous	9289	49516	18.75959286	0.296479707	36.79717946	CDS: P1	P1:c.285A>G		O5_source_leaf	leaf
483	SNV	1	G	A	483(G/A)	Heterozygous	1079	45580	2.367266345	0.375347544	36.87581094	CDS: P1	P1:c.331G>A	P1:p.Asp111Asn	O5_source_leaf	leaf
921	SNV	1	A	C	921(A/C)	Heterozygous	100	50928	0.196355639	0.31	36.8	CDS: P1	P1:c.769A>C	P1:p.Ile257Leu	O5_source_leaf	leaf
4049	SNV	1	C	T	4049(C/T)	Heterozygous	434	32505	1.335179203	0.447004608	36.90322581	CDS: CI	CI:c.426C>T		O5_source_leaf	leaf
4532	SNV	1	A	G	4532(A/G)	Heterozygous	2656	38816	6.842539159	0.399849398	36.76167169	CDS: CI	CI:c.909A>G		O5_source_leaf	leaf
4964	SNV	1	G	A	4964(G/A)	Heterozygous	38	33880	0.112160567	0.473684211	36.5	CDS: CI	CI:c.1341G>A		O5_source_leaf	leaf
8243	SNV	1	C	T	8243(C/T)	Heterozygous	14549	127260	11.43250039	0.359474878	36.67984054	CDS: NIb	NIb:c.1266C>T		O5_source_leaf	leaf
8288	SNV	1	T	C	8288(T/C)	Heterozygous	15220	121441	12.53283487	0.374967148	36.82963206	CDS: NIb	NIb:c.1311T>C		O5_source_leaf	leaf
8827	SNV	1	G	A	8827(G/A)	Heterozygous	231	21284	1.085322308	0.181818182	36.2987013	CDS: CP	CP:c.293G>A	CP:p.Arg98Gln	O5_source_leaf	leaf
