# Supplementary material for: Transmission modes affect the population structure of potato virus Y in potato
Source: PLoS Pathog. 2020 Jun 23;16(6):e1008608. doi: 10.1371/journal.ppat.1008608 (PMC7347233; doi:10.1371/journal.ppat.1008608)
Supplement: S1 File — (ZIP) [file ppat.1008608.s013.zip › O5_source_tuber.txt]

Reference Position	Type	Length	Reference	Allele	SNP	Zygosity	Count	Coverage	Frequency	Forward/reverse balance	Average quality	Overlapping annotations	Coding region change	Amino acid change	Sample	Organ
389	SNV	1	C	T	389(C/T)	Heterozygous	305	28285	1.078310058	0.219672131	36.8557377	CDS: P1	P1:c.237C>T		O5_source_tuber	tuber
437	SNV	1	A	G	437(A/G)	Heterozygous	6326	19084	33.14818696	0.31394246	36.81915903	CDS: P1	P1:c.285A>G		O5_source_tuber	tuber
514	SNV	1	T	C	514(T/C)	Heterozygous	204	22365	0.912139504	0.441176471	36.82352941	CDS: P1	P1:c.362T>C	P1:p.Leu121Pro	O5_source_tuber	tuber
1319	SNV	1	A	G	1319(A/G)	Heterozygous	234	19556	1.196563714	0.423076923	36.77777778	CDS: HC-Pro	HC-Pro:c.342A>G		O5_source_tuber	tuber
1586	SNV	1	G	T	1586(G/T)	Heterozygous	1184	19372	6.111914103	0.475506757	36.86824324	CDS: HC-Pro	HC-Pro:c.609G>T		O5_source_tuber	tuber
1828	SNV	1	G	A	1828(G/A)	Heterozygous	224	18609	1.203718631	0.491071429	36.83035714	CDS: HC-Pro	HC-Pro:c.851G>A	HC-Pro:p.Ser284Asn	O5_source_tuber	tuber
2267	SNV	1	C	A	2267(C/A)	Heterozygous	1320	24171	5.461089736	0.486363636	36.73484848	CDS: HC-Pro	HC-Pro:c.1290C>A		O5_source_tuber	tuber
2435	SNV	1	T	C	2435(T/C)	Heterozygous	869	21978	3.953953954	0.499424626	36.83199079	CDS: P3	P3:c.63T>C		O5_source_tuber	tuber
3743	SNV	1	C	T	3743(C/T)	Heterozygous	460	10165	4.525332022	0.436956522	36.75652174	CDS: CI	CI:c.120C>T		O5_source_tuber	tuber
3968	SNV	1	G	A	3968(G/A)	Heterozygous	360	12895	2.79177976	0.469444444	36.78888889	CDS: CI	CI:c.345G>A		O5_source_tuber	tuber
4055	SNV	1	T	C	4055(T/C)	Heterozygous	497	12711	3.909999213	0.432595573	36.54124748	CDS: CI	CI:c.432T>C		O5_source_tuber	tuber
4964	SNV	1	G	A	4964(G/A)	Heterozygous	15	8173	0.183531139	0.4	37	CDS: CI	CI:c.1341G>A		O5_source_tuber	tuber
5024	SNV	1	G	A	5024(G/A)	Heterozygous	239	12665	1.887090407	0.476987448	36.74058577	CDS: CI	CI:c.1401G>A		O5_source_tuber	tuber
6083	SNV	1	C	T	6083(C/T)	Heterozygous	56	16383	0.341817738	0.410714286	37	CDS: VPg	VPg:c.402C>T		O5_source_tuber	tuber
6814	SNV	1	A	T	6814(A/T)	Heterozygous	594	15283	3.886671465	0.392255892	36.84175084	CDS: NIa	NIa:c.569A>T	NIa:p.Tyr190Phe	O5_source_tuber	tuber
7742	SNV	1	A	G	7742(A/G)	Heterozygous	779	23668	3.291363867	0.403080873	36.92554557	CDS: NIb	NIb:c.765A>G		O5_source_tuber	tuber
8114	SNV	1	T	C	8114(T/C)	Heterozygous	134	35428	0.378231907	0.149253731	36.82089552	CDS: NIb	NIb:c.1137T>C		O5_source_tuber	tuber
8210	SNV	1	A	G	8210(A/G)	Heterozygous	3057	38150	8.01310616	0.397448479	36.77625123	CDS: NIb	NIb:c.1233A>G		O5_source_tuber	tuber
9149	SNV	1	C	T	9149(C/T)	Heterozygous	3964	24511	16.17233079	0.479818365	36.79894046	CDS: CP	CP:c.615C>T		O5_source_tuber	tuber
