# Supplementary material for: Transmission modes affect the population structure of potato virus Y in potato
Source: PLoS Pathog. 2020 Jun 23;16(6):e1008608. doi: 10.1371/journal.ppat.1008608 (PMC7347233; doi:10.1371/journal.ppat.1008608)
Supplement: S1 File — (ZIP) [file ppat.1008608.s013.zip › O_founding_leaf.txt]

Reference Position	Type	Length	Reference	Allele	SNP	Zygosity	Count	Coverage	Frequency	Forward/reverse balance	Average quality	Overlapping annotations	Coding region change	Amino acid change	Sample	Organ
160	SNV	1	T	C	160(T/C)	Heterozygous	48	20697	0.231917669	0	37	CDS: P1	P1:c.8T>C	P1:p.Ile3Thr	O_founding	leaf
350	SNV	1	T	C	350(T/C)	Heterozygous	82	17738	0.462284361	0.280487805	36.82926829	CDS: P1	P1:c.198T>C		O_founding	leaf
443	SNV	1	C	T	443(C/T)	Heterozygous	13	10386	0.125168496	0.153846154	37	CDS: P1	P1:c.291C>T		O_founding	leaf
659	SNV	1	T	C	659(T/C)	Heterozygous	10	7873	0.127016385	0.2	36.6	CDS: P1	P1:c.507T>C		O_founding	leaf
981	SNV	1	A	G	981(A/G)	Heterozygous	16	8145	0.196439533	0.5	36.75	CDS: HC-Pro	HC-Pro:c.4A>G	HC-Pro:p.Ile2Val	O_founding	leaf
1190	SNV	1	C	T	1190(C/T)	Heterozygous	22	10252	0.214592275	0.454545455	37	CDS: HC-Pro	HC-Pro:c.213C>T		O_founding	leaf
1244	SNV	1	G	A	1244(G/A)	Heterozygous	755	10322	7.314473939	0.454304636	36.89933775	CDS: HC-Pro	HC-Pro:c.267G>A		O_founding	leaf
1293	SNV	1	C	T	1293(C/T)	Heterozygous	305	8717	3.498910176	0.31147541	36.76393443	CDS: HC-Pro	HC-Pro:c.316C>T		O_founding	leaf
1349	SNV	1	T	C	1349(T/C)	Heterozygous	424	8636	4.909680408	0.424528302	36.89150943	CDS: HC-Pro	HC-Pro:c.372T>C		O_founding	leaf
1526	SNV	1	T	C	1526(T/C)	Heterozygous	346	6226	5.557340186	0.450867052	36.90751445	CDS: HC-Pro	HC-Pro:c.549T>C		O_founding	leaf
1704	SNV	1	T	C	1704(T/C)	Heterozygous	13	9748	0.133360689	0.153846154	37	CDS: HC-Pro	HC-Pro:c.727T>C	HC-Pro:p.Tyr243His	O_founding	leaf
2228	SNV	1	C	T	2228(C/T)	Heterozygous	550	9410	5.844845909	0.398181818	36.83636364	CDS: HC-Pro	HC-Pro:c.1251C>T		O_founding	leaf
2376	SNV	1	G	A	2376(G/A)	Heterozygous	28	12944	0.21631644	0.392857143	36.64285714	CDS: P3	P3:c.4G>A	P3:p.Val2Ile	O_founding	leaf
2959	SNV	1	A	G	2959(A/G)	Heterozygous	6	5368	0.111773472	0.333333333	37	CDS: P3, CDS: Pipo	Pipo:c.[72A>G]; P3:c.[587A>G]	P3:p.[Tyr196Cys]	O_founding	leaf
3158	SNV	1	T	C	3158(T/C)	Heterozygous	45	6356	0.707992448	0.488888889	36.82222222	CDS: P3	P3:c.786T>C		O_founding	leaf
3407	SNV	1	A	G	3407(A/G)	Heterozygous	55	6845	0.803506209	0.436363636	36.63636364	CDS: P3	P3:c.1035A>G		O_founding	leaf
3605	SNV	1	C	T	3605(C/T)	Heterozygous	16	8897	0.1798359	0.4375	35.625	CDS: 6K1	6K1:c.138C>T		O_founding	leaf
3743	SNV	1	C	T	3743(C/T)	Heterozygous	8	4858	0.164676822	0.375	36	CDS: CI	CI:c.120C>T		O_founding	leaf
3968	SNV	1	G	A	3968(G/A)	Heterozygous	21	6193	0.339092524	0.238095238	36.33333333	CDS: CI	CI:c.345G>A		O_founding	leaf
3971	SNV	1	G	A	3971(G/A)	Heterozygous	207	5775	3.584415584	0.396135266	36.92270531	CDS: CI	CI:c.348G>A		O_founding	leaf
4049	SNV	1	C	T	4049(C/T)	Heterozygous	12	6244	0.192184497	0.416666667	37	CDS: CI	CI:c.426C>T		O_founding	leaf
4119	SNV	1	G	T	4119(G/T)	Heterozygous	408	9324	4.375804376	0.328431373	36.88235294	CDS: CI	CI:c.496G>T	CI:p.Ala166Ser	O_founding	leaf
4565	SNV	1	G	A	4565(G/A)	Heterozygous	98	7907	1.239408119	0.418367347	36.63265306	CDS: CI	CI:c.942G>A		O_founding	leaf
4748	SNV	1	T	C	4748(T/C)	Heterozygous	23	8946	0.257098144	0.217391304	37	CDS: CI	CI:c.1125T>C		O_founding	leaf
4797	SNV	1	T	C	4797(T/C)	Heterozygous	10	6164	0.162232317	0	37	CDS: CI	CI:c.1174T>C	CI:p.Tyr392His	O_founding	leaf
4941	SNV	1	G	A	4941(G/A)	Heterozygous	23	2991	0.768973587	0.217391304	36.2173913	CDS: CI	CI:c.1318G>A	CI:p.Val440Ile	O_founding	leaf
5024	SNV	1	G	A	5024(G/A)	Heterozygous	22	8585	0.25626092	0.318181818	37	CDS: CI	CI:c.1401G>A		O_founding	leaf
5312	SNV	1	A	G	5312(A/G)	Heterozygous	61	10297	0.592405555	0.393442623	37	CDS: CI	CI:c.1689A>G		O_founding	leaf
5630	SNV	1	A	G	5630(A/G)	Heterozygous	106	8267	1.282206363	0.377358491	36.8490566	CDS: 6K2	6K2:c.105A>G	6K2:p.Ile35Met	O_founding	leaf
5845	SNV	1	A	G	5845(A/G)	Heterozygous	72	9292	0.774860095	0.388888889	36.88888889	CDS: VPg	VPg:c.164A>G	VPg:p.Lys55Arg	O_founding	leaf
6126	SNV	1	G	A	6126(G/A)	Heterozygous	110	12774	0.861124158	0.427272727	36.81818182	CDS: VPg	VPg:c.445G>A	VPg:p.Val149Ile	O_founding	leaf
7675	SNV	1	A	G	7675(A/G)	Heterozygous	199	8475	2.348082596	0.487437186	36.88944724	CDS: NIb	NIb:c.698A>G	NIb:p.Lys233Arg	O_founding	leaf
7859	SNV	1	T	A	7859(T/A)	Heterozygous	177	13170	1.343963554	0.248587571	36.31073446	CDS: NIb	NIb:c.882T>A		O_founding	leaf
7922	SNV	1	T	C	7922(T/C)	Heterozygous	27	12901	0.209286102	0.074074074	36.62962963	CDS: NIb	NIb:c.945T>C		O_founding	leaf
7964	SNV	1	T	C	7964(T/C)	Heterozygous	6	5556	0.107991361	0.166666667	37	CDS: NIb	NIb:c.987T>C		O_founding	leaf
7988	SNV	1	G	A	7988(G/A)	Heterozygous	461	53918	0.85500204	0.253796095	36.85683297	CDS: NIb	NIb:c.1011G>A		O_founding	leaf
8579	SNV	1	A	G	8579(A/G)	Heterozygous	36	18641	0.193122687	0.222222222	36.77777778	CDS: CP	CP:c.45A>G		O_founding	leaf
8927	SNV	1	T	C	8927(T/C)	Heterozygous	1072	50381	2.127786269	0.004664179	36.85447761	CDS: CP	CP:c.393T>C		O_founding	leaf
9242	SNV	1	C	T	9242(C/T)	Heterozygous	88	13856	0.635103926	0.284090909	36.90909091	CDS: CP	CP:c.708C>T		O_founding	leaf
9366	SNV	1	G	A	9366(G/A)	Heterozygous	6	2440	0.245901639	0	35.33333333	3' UTR: 3' UTR			O_founding	leaf
9436	SNV	1	A	G	9436(A/G)	Heterozygous	951	75058	1.267020171	0	36.97686646	3' UTR: 3' UTR			O_founding	leaf
